# Supplementary material for: Transcriptome Analysis of the Effects of Grafting Interstocks on Apple Rootstocks and Scions
Source: Int J Mol Sci. 2023 Jan 2;24(1):807. doi: 10.3390/ijms24010807 (PMC9821396; doi:10.3390/ijms24010807)
Supplement: Supplementary file 1 [file ijms-24-00807-s001.zip]

Archive with 15 entries (13 files):
- ijms-2049849-supplementary/
- ijms-2049849-supplementary/ijms-2049849-supplementary tables and figures/
- ijms-2049849-supplementary/ijms-2049849-supplementary tables and figures/Figure S.pdf
- ijms-2049849-supplementary/ijms-2049849-supplementary tables and figures/Table S1.xlsx
- ijms-2049849-supplementary/ijms-2049849-supplementary tables and figures/Table S10.xlsx
- ijms-2049849-supplementary/ijms-2049849-supplementary tables and figures/Table S11.xlsx
- ijms-2049849-supplementary/ijms-2049849-supplementary tables and figures/Table S12.xlsx
- ijms-2049849-supplementary/ijms-2049849-supplementary tables and figures/Table S2.xlsx
- ijms-2049849-supplementary/ijms-2049849-supplementary tables and figures/Table S3.xlsx
- ijms-2049849-supplementary/ijms-2049849-supplementary tables and figures/Table S4.xlsx
- ijms-2049849-supplementary/ijms-2049849-supplementary tables and figures/Table S5.xlsx
- ijms-2049849-supplementary/ijms-2049849-supplementary tables and figures/Table S6.xlsx
- ijms-2049849-supplementary/ijms-2049849-supplementary tables and figures/Table S7.xlsx
- ijms-2049849-supplementary/ijms-2049849-supplementary tables and figures/Table S8.xlsx
- ijms-2049849-supplementary/ijms-2049849-supplementary tables and figures/Table S9.xlsx
