# Supplementary material for: Transcriptome Analysis of the Effects of Grafting Interstocks on Apple Rootstocks and Scions
Source: Int J Mol Sci. 2023 Jan 2;24(1):807. doi: 10.3390/ijms24010807 (PMC9821396; doi:10.3390/ijms24010807)
Supplement: Supplementary file 1 [file ijms-24-00807-s001.zip › ijms-2049849-supplementary/ijms-2049849-supplementary tables and figures/Table S1.xlsx]

## Sheet: Sheet1
Table S1 Comparative results of clean data regarding reference genome
No.	Sample	Total Reads	Mapped Reads	Reads Map to '+'	Reads Map to '-'	GC(%)	Q30(%)
1	BR-1	47287358	39,745,836 (84.05%)	21,290,529 (45.02%)	21,241,426 (44.92%)	47.9	91.86
2	BR-2	54917126	44,377,750 (80.81%)	23,421,804 (42.65%)	23,379,722 (42.57%)	47.57	91.83
3	BR-3	45483896	38,781,491 (85.26%)	20,400,082 (44.85%)	20,394,244 (44.84%)	47.48	91.96
4	BS-1	56436132	47,725,525 (84.57%)	25,088,951 (44.46%)	25,080,108 (44.44%)	47.28	92.01
5	BS-2	52006980	43,385,378 (83.42%)	22,731,231 (43.71%)	22,737,418 (43.72%)	47.41	91.56
6	BS-3	57228248	47,232,177 (82.53%)	24,788,990 (43.32%)	24,802,689 (43.34%)	47.41	91.52
7	MI-1	52846074	42,978,167 (81.33%)	22,540,008 (42.65%)	22,565,245 (42.70%)	47.48	90.94
8	MI-2	59851778	48,120,347 (80.40%)	25,463,829 (42.54%)	25,454,766 (42.53%)	47.63	91.32
9	MI-3	52231530	43,609,174 (83.49%)	23,082,041 (44.19%)	23,062,893 (44.16%)	47.49	92
10	MR-1	53491972	43,961,501 (82.18%)	23,429,249 (43.80%)	23,386,983 (43.72%)	47.77	91.96
11	MR-2	47272772	38,132,187 (80.66%)	20,317,986 (42.98%)	20,263,879 (42.87%)	47.75	92.25
12	MR-3	52533410	43,206,272 (82.25%)	22,825,995 (43.45%)	22,800,724 (43.40%)	47.65	91.93
13	MS-1	47188972	40,399,795 (85.61%)	21,255,157 (45.04%)	21,254,977 (45.04%)	47.42	91.93
14	MS-2	44375014	38,683,137 (87.17%)	20,325,125 (45.80%)	20,307,902 (45.76%)	47.63	92.05
15	MS-3	63077644	53,986,494 (85.59%)	28,537,613 (45.24%)	28,506,023 (45.19%)	47.64	91.96
Note：Total Reads: the number of clean reads as determined by a single end; Mapped Reads: the number of Reads in comparison to the reference genome, as well as the percentage of Clean Reads；Reads Map to ‘+': the number of Reads compared to the reference genome's positive chain and its percentage in Clean Reads; Reads Map to ‘-': the number of Reads compared to the reference genome's negative chain…
