# Supplementary material for: Transcriptome Analysis of the Effects of Grafting Interstocks on Apple Rootstocks and Scions
Source: Int J Mol Sci. 2023 Jan 2;24(1):807. doi: 10.3390/ijms24010807 (PMC9821396; doi:10.3390/ijms24010807)
Supplement: Supplementary file 1 [file ijms-24-00807-s001.zip › ijms-2049849-supplementary/ijms-2049849-supplementary tables and figures/Table S10.xlsx]

## Sheet: Sheet1
Table S10 Identification of the mobile mRNAs under grafting interstock (FPKM)
No.	Group	#ID	Gene name	BR	BS	MI	MR	MS	annotation
1	Expressed only on the scions with grafted interstocks	MD15G1315200	--	0.644094	0	0.00511567	0	1.15519	--
2		MD13G1031800	DTX12	0.366029	0	0.00976167	0.0641363	1.9046	Protein DETOXIFICATION 12 OS=Arabidopsis thaliana OX=3702 GN=DTX12 PE=2 SV=1
3		MD07G1006100	CYP705A5	2.25661	0	0.0105117	3.68908	0.905074	Cytochrome P450 705A5 OS=Arabidopsis thaliana OX=3702 GN=CYP705A5 PE=2 SV=1
4		MD15G1294100	--	1.49939	0	0.010749	0.006981	3.91174	--
5		Malus_domestica_newGene_2294	--	1.21847	0	0.0112473	0	1.78996	--
6		MD03G1108400	GLTP1	3.12587	0	0.011727	0	5.28469	Glycolipid transfer protein 1 OS=Arabidopsis thaliana OX=3702 GN=GLTP1 PE=2 SV=1
7		MD14G1159200	--	0.843117	0	0.0151853	0	1.46329	--
8		MD05G1288700	BXL5	1.26607	0	0.0162063	0	2.28212	Probable beta-D-xylosidase 5 OS=Arabidopsis thaliana OX=3702 GN=BXL5 PE=2 SV=2
9		MD15G1111000	--	1.23064	0	0.016332	0.0259077	1.57126	--
10		MD10G1007500	--	1.21792	0	0.018027	0.015098	2.59724	--
11		MD11G1098500	OSCPNY1	4.74178	0	0.0197263	7.33475	0.0118117	Beta-amyrin synthase 1 OS=Panax ginseng OX=4054 GN=OSCPNY1 PE=1 SV=1
12		MD07G1015400	RPV1	2.3161	0	0.0232543	0	2.25573	Disease resistance protein RPV1 OS=Vitis rotundifolia OX=103349 GN=RPV1 PE=1 SV=1
13		MD15G1320900	--	7.79546	0	0.0234347	0	9.03886	--
14		MD16G1122400	WRKY75	0.899106	0	0.0237723	2.32814	0.0147683	Probable WRKY transcription factor 75 OS=Arabidopsis thaliana OX=3702 GN=WRKY75 PE=1 SV=1
15		MD11G1103700	--	1.09623	0	0.0270027	0	2.54807	--
16		MD08G1041200	At1g47710	0.656887	0	0.0270027	1.42451	0.0276703	Serpin-ZX OS=Arabidopsis thaliana OX=3702 GN=At1g47710 PE=1 SV=1
17		MD02G1133600	ADS3	3.08548	0	0.032501	0.106362	4.29991	Palmitoyl-monogalactosyldiacylglycerol delta-7 desaturase, chloroplastic OS=Arabidopsis thaliana OX=3702 GN=ADS3 PE=1 SV=2
18		MD09G1087000	--	0.991069	0	0.0351853	0	2.3616	--
19		MD10G1029000	ASR2	0.694085	0	0.0354483	2.74892	0.465058	Abscisic stress-ripening protein 2 OS=Solanum lycopersicum OX=4081 GN=ASR2 PE=3 SV=1
20		MD10G1018200	--	0.48172	0	0.0372347	0	1.19326	--
21		Malus_domestica_newGene_5815	--	0.637321	0	0.0374787	0	1.80755	--
22		MD03G1206000	HAT	1.59857	0	0.0377087	0	2.97793	Zinc finger BED domain-containing protein DAYSLEEPER OS=Arabidopsis thaliana OX=3702 GN=HAT PE=1 SV=1
23		MD12G1229500	--	0.214711	0	0.0377263	0	1.52437	--
24		MD11G1104100	SUVR5	3.27649	0	0.03905	0	6.34437	Histone-lysine N-methyltransferase SUVR5 OS=Arabidopsis thaliana OX=3702 GN=SUVR5 PE=1 SV=3
25		MD16G1147300	HS1	1.16159	0	0.0392793	7.92867	0.0694453	Stress-response A/B barrel domain-containing protein HS1 OS=Arabidopsis thaliana OX=3702 GN=HS1 PE=1 SV=1
26		MD02G1287700	NPF5.4	2.42987	0	0.039364	0.0395803	5.20104	Protein NRT1/ PTR FAMILY 5.4 OS=Arabidopsis thaliana OX=3702 GN=NPF5.4 PE=2 SV=1
27		MD05G1346600	--	3.59492	0	0.0412107	0.019579	5.71972	--
28		MD12G1046800	OsI_12825	2.0619	0	0.042263	5.84418	0.0144243	Probable E3 ubiquitin-protein ligase BAH1-like 1 OS=Oryza sativa subsp. indica OX=39946 GN=OsI_12825 PE=3 SV=1
29		MD15G1111500	--	3.01702	0	0.0441027	0.054502	11.9203	--
30		Malus_domestica_newGene_1795	--	1.47845	0	0.0456117	0	2.69386	--
31		MD11G1262100	At1g78860	0.122973	0	0.045838	0.898979	0.00687733	EP1-like glycoprotein 4 OS=Arabidopsis thaliana OX=3702 GN=At1g78860 PE=3 SV=1
32		MD06G1129300	--	1.37683	0	0.047446	1.43985	1.64272	--
33		MD05G1180500	--	1.08439	0	0.0491407	1.3025	0.90048	--
34		MD00G1013700	--	0.887325	0	0.0514043	0.0155813	1.47418	--
35		MD17G1121500	--	1.51078	0	0.054553	0.692895	2.66242	--
36		MD11G1106900	BL1	1.50869	0	0.0566633	0.0484483	3.0046	RHOMBOID-like protein 1 OS=Arabidopsis thaliana OX=3702 GN=RBL1 PE=2 SV=1
37		MD04G1067800	DREB1D	0.687659	0	0.0572067	2.62537	0.042283	Dehydration-responsive element-binding protein 1D OS=Arabidopsis thaliana OX=3702 GN=DREB1D PE=2 SV=1
38		MD02G1303900	PAR	1.43568	0	0.057937	5.67285	0.025391	Phenylacetaldehyde reductase OS=Rosa hybrid cultivar OX=128735 GN=PAR PE=1 SV=1
39		MD02G1167100	At4g27290	0.367713	0	0.061761	0.661319	0.14809	G-type lectin S-receptor-like serine/threonine-protein kinase At4g27290 OS=Arabidopsis thaliana OX=3702 GN=At4g27290 PE=3 SV=4
40		Malus_domestica_newGene_8859	--	2.15412	0	0.0662757	5.39928	0.0137133	--
41		MD15G1331300	WRKY51	0.728819	0	0.0717877	0.875132	2.10717	Probable WRKY transcription factor 51 OS=Arabidopsis thaliana OX=3702 GN=WRKY51 PE=1 SV=1
42		MD07G1221600	CPRD49	0.664425	0	0.097504	0	1.45166	GDSL esterase/lipase CPRD49 OS=Arabidopsis thaliana OX=3702 GN=CPRD49 PE=2 SV=1
43		MD01G1176900	OL3	2.39777	0	0.117668	0.192109	12.6623	Oleosin 14.9 kDa OS=Arabidopsis thaliana OX=3702 GN=OL3 PE=2 SV=2
44		Malus_domestica_newGene_6570	--	0.267155	0	0.126084	0	0.562131	--
45		MD14G1232100	GSTU8	3.47533	0	0.130708	5.12382	0.0745173	Glutathione S-transferase U8 OS=Arabidopsis thaliana OX=3702 GN=GSTU8 PE=2 SV=1
46		MD07G1015800	--	0.830496	0	0.135696	0	1.38174	--
47		MD09G1072400	--	2.05377	0	0.146836	6.50677	0.154051	--
48		MD11G1313500	--	0.569699	0	0.162366	1.17166	0.031037	--
49		MD03G1080500	DG1	0.482256	0	0.164942	1.28778	0.273015	Pentatricopeptide repeat-containing protein At5g67570, chloroplastic OS=Arabidopsis thaliana OX=3702 GN=DG1 PE=1 SV=2
50		MD03G1042400	RPPL1	0.905478	0	0.19326	1.98117	0.0659417	Putative disease resistance RPP13-like protein 1 OS=Arabidopsis thaliana OX=3702 GN=RPPL1 PE=3 SV=1
51		MD04G1083200	--	0.835093	0	0.199985	0.00996033	1.19907	--
52		MD13G1032000	DTX12	0.184334	0	0.205781	0.043986	0.544905	Protein DETOXIFICATION 12 OS=Arabidopsis thaliana OX=3702 GN=DTX12 PE=2 SV=1
53		MD04G1173600	--	0.871007	0	0.219229	1.61605	0.009313	Non-specific lipid-transfer protein OS=Pyrus communis OX=23211 PE=1 SV=1
54		MD10G1131200	DSC1	0.007629	0	0.260458	0	0.00436133	Disease resistance-like protein DSC1 OS=Arabidopsis thaliana OX=3702 GN=DSC1 PE=1 SV=1
55		Malus_domestica_newGene_6621	--	10.001	0	0.267769	21.5376	0.173204	--
56		Malus_domestica_newGene_150	N	1.06263	0	0.329146	1.10974	0.128668	TMV resistance protein N OS=Nicotiana glutinosa OX=35889 GN=N PE=1 SV=1
57		MD07G1016200	RGA1	0.372748	0	0.337387	0.205094	1.06542	Putative disease resistance protein RGA1 OS=Solanum bulbocastanum OX=147425 GN=RGA1 PE=2 SV=2
58		MD02G1051800	--	1.51292	0	0.34257	3.45951	0.0145863	--
59		MD07G1084700	--	0.131311	0	0.356475	0.023796	0.0671443	--
60		MD02G1054900	At1g06620	1.57285	0	0.35831	2.1857	0.676069	1-aminocyclopropane-1-carboxylate oxidase homolog 1 OS=Arabidopsis thaliana OX=3702 GN=At1g06620 PE=2 SV=1
61		MD13G1212800	PAA1	2.01303	0	0.458526	0.769692	3.92461	Copper-transporting ATPase PAA1, chloroplastic OS=Arabidopsis thaliana OX=3702 GN=PAA1 PE=1 SV=1
62		MD15G1110900	--	1.69349	0	0.470499	0.003506	2.51405	--
63		MD12G1169700	XA21	0.139608	0	0.549081	0.0132433	0.0116993	Receptor kinase-like protein Xa21 OS=Oryza sativa subsp. indica OX=39946 GN=XA21 PE=1 SV=1
64		Malus_domestica_newGene_7323	--	0.932485	0	0.560169	0.0425887	1.12167	--
65		MD05G1346500	--	1.07055	0	0.57831	0.383558	1.16328	--
66		MD13G1032100	DTX14	0.826488	0	0.61725	0.168958	1.98231	Protein DETOXIFICATION 14 OS=Arabidopsis thaliana OX=3702 GN=DTX14 PE=1 SV=1
67		MD05G1237100	GDH	0.522225	0	0.66736	0.0414183	0.884226	Glutamate dehydrogenase OS=Vitis vinifera OX=29760 GN=GDH PE=2 SV=1
68		MD17G1024900	--	0.249762	0	0.709025	0.167386	0.51046	--
69		MD06G1192900	MYB306	0.435533	0	0.719096	0.661302	0.077082	Myb-related protein 306 OS=Antirrhinum majus OX=4151 GN=MYB306 PE=2 SV=1
70		MD15G1076200	MRG2	0.693753	0	0.728828	0.523159	0.579253	Protein MRG2 OS=Arabidopsis thaliana OX=3702 GN=MRG2 PE=1 SV=1
71		MD03G1113200	PDX2	0.648574	0	0.738456	0.012403	1.02337	Probable pyridoxal 5'-phosphate synthase subunit PDX2 OS=Arabidopsis thaliana OX=3702 GN=PDX2 PE=1 SV=1
72		MD11G1153300	ANX2	0.555032	0	0.772308	0	1.22047	Receptor-like protein kinase ANXUR2 OS=Arabidopsis thaliana OX=3702 GN=ANX2 PE=1 SV=1
73		Malus_domestica_newGene_5227	Os05g0239150	0	0	0.791977	0.0350207	0.00635167	Zinc finger BED domain-containing protein RICESLEEPER 1 OS=Oryza sativa subsp. japonica OX=39947 GN=Os05g0239150 PE=3 SV=1
74		MD02G1050800	At1g06650	1.88691	0	0.793391	0.845495	1.97078	1-aminocyclopropane-1-carboxylate oxidase homolog 3 OS=Arabidopsis thaliana OX=3702 GN=At1g06650 PE=2 SV=1
75		MD10G1047200	EMB3003	2.82532	0	0.853542	0.797677	4.10497	Dihydrolipoyllysine-residue acetyltransferase component 5 of pyruvate dehydrogenase complex, chloroplastic OS=Arabidopsis thaliana OX=3702 GN=EMB3003 PE=2 SV=1
76		Malus_domestica_newGene_7832	--	0.011468	0	0.864038	0	0.00724833	--
77		Malus_domestica_newGene_4424	--	0.786587	0	0.864601	2.11347	0.020757	--
78		MD16G1105600	Os02g0190300	0.021213	0	0.864711	0.00800067	0.0123073	Putative multidrug resistance protein OS=Oryza sativa subsp. japonica OX=39947 GN=Os02g0190300 PE=3 SV=1
79		Malus_domestica_newGene_5736	--	0.514652	0	0.955391	0.812182	0.847364	--
80		MD15G1167500	--	0.910735	0	1.0047	0	2.1175	--
81		Malus_domestica_newGene_10172	--	0	0	1.03343	0	0.00542767	--
82		Malus_domestica_newGene_8966	--	0.00586967	0	1.06595	0	0.00506733	--
83		Malus_domestica_newGene_5495	--	0.916195	0	1.09749	0.53126	1.25732	--
84		Malus_domestica_newGene_934	--	0.81083	0	1.10645	0	1.35762	--
85		Malus_domestica_newGene_3128	--	0.00228467	0	1.12251	0.0154733	0.00226433	--
86		Malus_domestica_newGene_10391	Os03g0733400	0.00347133	0	1.14979	0.09254	0.00223367	Zinc finger BED domain-containing protein RICESLEEPER 2 OS=Oryza sativa subsp. japonica OX=39947 GN=Os03g0733400 PE=2 SV=1
87		MD02G1053300	At1g06650	1.19091	0	1.16374	0.134108	2.2771	1-aminocyclopropane-1-carboxylate oxidase homolog 3 OS=Arabidopsis thaliana OX=3702 GN=At1g06650 PE=2 SV=1
88		Malus_domestica_newGene_10479	--	0.211607	0	1.16468	0	2.39358	--
89		Malus_domestica_newGene_9716	--	0	0	1.17305	0.0366903	0.00650167	Putative AC transposase OS=Zea mays OX=4577 PE=2 SV=2
90		MD11G1249600	DRP5A	0.297536	0	1.20779	0	1.01307	Dynamin-related protein 5A OS=Arabidopsis thaliana OX=3702 GN=DRP5A PE=2 SV=1
91		MD05G1210500	--	0.402887	0	1.22198	0.548076	0.545892	Putative AC transposase OS=Zea mays OX=4577 PE=2 SV=2
92		Malus_domestica_newGene_10188	--	2.28901	0	1.24181	2.38159	3.10489	--
93		MD05G1270500	WAK2	0	0	1.247	0	0.00399967	Wall-associated receptor kinase 2 OS=Arabidopsis thaliana OX=3702 GN=WAK2 PE=1 SV=1
94		MD00G1220300	At1g06650	2.55515	0	1.28865	1.45662	3.59459	1-aminocyclopropane-1-carboxylate oxidase homolog 3 OS=Arabidopsis thaliana OX=3702 GN=At1g06650 PE=2 SV=1
95		MD10G1134800	--	0.874368	0	1.32493	1.86475	0.333601	--
96		MD15G1041200	--	0.0514953	0	1.36457	0.140165	0.0185413	--
97		MD10G1322600	--	0.877203	0	1.38952	0.0173867	1.35053	--
98		MD12G1162500	RE1	1.35878	0	1.45762	0	1.67744	Retrovirus-related Pol polyprotein from transposon RE1 OS=Arabidopsis thaliana OX=3702 GN=RE1 PE=2 SV=1
99		MD02G1001000	--	0	0	1.48445	0	0.0119213	--
100		Malus_domestica_newGene_8227	--	0.0919987	0	1.53435	0	0.0338577	--
101		MD03G1137300	HDA9	0.376985	0	1.57622	0	0.82959	Histone deacetylase 9 OS=Arabidopsis thaliana OX=3702 GN=HDA9 PE=1 SV=1
102		MD17G1062900	--	0.0974997	0	1.68984	0.055055	0.112138	--
103		Malus_domestica_newGene_8271	--	1.18328	0	1.70956	0.10027	0.59293	--
104		MD02G1208000	--	1.10776	0	1.76809	0.03716	3.13785	--
105		MD02G1193100	--	0.475673	0	1.78106	0	0.647293	--
106		MD01G1127800	--	0.12747	0	1.82585	0.145417	0.041805	--
107		MD06G1065300	fusA2	1.72612	0	1.82681	1.62855	2.18742	Elongation factor G-2, chloroplastic OS=Glycine max OX=3847 GN=fusA2 PE=3 SV=1
108		MD02G1234300	LRK10	0.673743	0	1.88165	0	1.18381	Rust resistance kinase Lr10 OS=Triticum aestivum OX=4565 GN=LRK10 PE=2 SV=1
109		Malus_domestica_newGene_4576	--	0.331494	0	1.89044	0	1.23176	--
110		MD03G1113500	--	1.27786	0	1.89266	0.299508	2.08195	--
111		MD00G1168500	--	0.572621	0	1.90409	0.00575867	0.772382	--
112		MD06G1065100	fusA2	1.71708	0	1.91003	1.77237	1.51793	Elongation factor G-2, chloroplastic OS=Glycine max OX=3847 GN=fusA2 PE=3 SV=1
113		Malus_domestica_newGene_6294	--	0.0444027	0	1.95662	0	0.018541	--
114		MD00G1000500	PHL11	0.530192	0	1.97074	0.77699	0.299316	Myb family transcription factor PHL11 OS=Arabidopsis thaliana OX=3702 GN=PHL11 PE=1 SV=1
115		MD01G1180300	--	4.758	0	2.03405	1.74588	8.88432	--
116		MD07G1036400	GSH1	0.412138	0	2.07669	0.56281	0.423365	Glutamate--cysteine ligase, chloroplastic OS=Medicago truncatula OX=3880 GN=GSH1 PE=2 SV=1
117		Malus_domestica_newGene_4442	--	0.953558	0	2.13072	0	1.18255	--
118		MD08G1241800	BAM3	0.558836	0	2.13166	0.516925	1.62658	Leucine-rich repeat receptor-like serine/threonine-protein kinase BAM3 OS=Arabidopsis thaliana OX=3702 GN=BAM3 PE=1 SV=3
119		MD11G1030100	--	0.525605	0	2.15752	0.0219057	0.602788	--
120		MD02G1212000	LCMT1	0.753642	0	2.16393	0	1.56724	Leucine carboxyl methyltransferase 1 homolog OS=Arabidopsis thaliana OX=3702 GN=LCMT1 PE=1 SV=1
121		MD17G1024600	--	0.437326	0	2.26127	0.267795	0.830036	--
122		MD04G1167400	LCB2a	0.042231	0	2.31131	0	0.0126073	Long chain base biosynthesis protein 2a OS=Arabidopsis thaliana OX=3702 GN=LCB2a PE=1 SV=1
123		MD06G1065200	CPEFG	2.32987	0	2.50209	2.33329	1.52253	Elongation factor G, chloroplastic OS=Arabidopsis thaliana OX=3702 GN=CPEFG PE=1 SV=1
124		Malus_domestica_newGene_10138	--	0.00715033	0	2.55435	0	0.00757067	--
125		MD11G1000900	--	0.664236	0	2.60393	0	1.43531	--
126		MD00G1085400	--	0.180005	0	2.67168	0	0.773394	--
127		MD07G1036300	--	0.283271	0	2.69042	0.310016	0.246403	Annexin-like protein RJ4 OS=Fragaria ananassa OX=3747 PE=2 SV=2
128		MD17G1116400	--	2.50555	0	2.96191	0.0388733	4.7809	--
129		MD07G1057600	--	4.98993	0	2.96643	1.08717	6.75715	--
130		Malus_domestica_newGene_770	TIF3B1	4.63038	0	2.97336	14.0655	0.0338487	Eukaryotic translation initiation factor 3 subunit B OS=Arabidopsis thaliana OX=3702 GN=TIF3B1 PE=1 SV=1
131		MD16G1221200	--	0.0769313	0	2.98452	1.89918	0.25026	--
132		MD07G1016600	RGA2	0.30538	0	3.05177	0.0106403	0.50215	Disease resistance protein RGA2 OS=Solanum bulbocastanum OX=147425 GN=RGA2 PE=1 SV=1
133		MD04G1096000	ADK2	0.77453	0	3.16576	1.40818	0.473105	Adenosine kinase 2 OS=Arabidopsis thaliana OX=3702 GN=ADK2 PE=1 SV=1
134		MD09G1025000	--	0.784402	0	3.52444	0.425627	1.11677	--
135		MD02G1211800	LCMT1	0.849301	0	3.53639	0	1.99572	Leucine carboxyl methyltransferase 1 homolog OS=Arabidopsis thaliana OX=3702 GN=LCMT1 PE=1 SV=1
136		MD01G1180200	--	4.18254	0	3.54153	0.439347	5.47035	--
137		Malus_domestica_newGene_3164	--	0.0154537	0	3.6641	0.0248687	0.0114343	Retrovirus-related Pol polyprotein from transposon TNT 1-94 OS=Nicotiana tabacum OX=4097 PE=2 SV=1
138		MD00G1202900	--	0.047959	0	3.6787	0	0.061752	--
139		Malus_domestica_newGene_2263	--	1.5893	0	3.9214	0.556317	3.2855	--
140		MD10G1040300	RPP1	3.30079	0	4.29136	0.023895	3.27031	Probable disease resistance protein RPP1 OS=Arabidopsis thaliana OX=3702 GN=RPP1 PE=1 SV=1
141		MD14G1081400	BPG2	0	0	4.31762	0	0.020919	GTP-binding protein BRASSINAZOLE INSENSITIVE PALE GREEN 2, chloroplastic OS=Arabidopsis thaliana OX=3702 GN=BPG2 PE=1 SV=1
142		MD10G1249600	--	0.57878	0	4.38643	0	1.42388	--
143		MD10G1209300	FTSH12	6.10386	0	4.46901	0.578452	10.7504	ATP-dependent zinc metalloprotease FTSH 12, chloroplastic OS=Arabidopsis thaliana OX=3702 GN=FTSH12 PE=2 SV=2
144		MD06G1069200	--	2.1288	0	4.82555	2.2248	1.9084	--
145		Malus_domestica_newGene_7960	RBP11	0.485771	0	5.02793	0.416403	0.321884	Small RNA-binding protein 11, chloroplastic OS=Arabidopsis thaliana OX=3702 GN=S-RBP11 PE=2 SV=1
146		MD10G1314500	GA2OX8	0.667424	0	5.14458	0.327765	0.154631	Gibberellin 2-beta-dioxygenase 8 OS=Arabidopsis thaliana OX=3702 GN=GA2OX8 PE=1 SV=2
147		MD06G1033800	--	2.13483	0	5.48278	0	3.82136	--
148		MD14G1008500	--	1.41817	0	5.79316	0	3.82297	--
149		MD17G1037400	CNGC18	0.0187517	0	6.21232	0.0137997	0.0246543	Cyclic nucleotide-gated ion channel 18 OS=Arabidopsis thaliana OX=3702 GN=CNGC18 PE=1 SV=1
150		MD14G1201300	--	1.58283	0	6.31557	2.9604	1.49565	--
151		MD10G1115400	--	4.84694	0	6.67881	0.0150373	7.85241	--
152		MD13G1215000	At1g04430	0.91055	0	6.98018	1.31381	0.0270247	Probable methyltransferase PMT8 OS=Arabidopsis thaliana OX=3702 GN=At1g04430 PE=2 SV=1
153		MD09G1063300	--	1.40306	0	7.02394	0	5.17463	--
154		MD11G1248000	TK1A	8.15913	0	7.34745	0	12.7682	Thymidine kinase a OS=Arabidopsis thaliana OX=3702 GN=TK1A PE=1 SV=1
155		MD08G1191600	At4g14600	0	0	7.55687	0.00685533	0.0184613	Bet1-like protein At4g14600 OS=Arabidopsis thaliana OX=3702 GN=At4g14600 PE=2 SV=1
156		MD03G1273400	--	0.788275	0	7.82619	0.115621	0.625981	--
157		MD03G1196800	--	0.0120517	0	8.00562	0.021777	0.00770433	--
158		Malus_domestica_newGene_9175	--	0.413027	0	12.0025	0.462463	0.609593	--
159		MD14G1065100	SAP8	0.150113	0	12.6036	0.0197983	0.020732	Zinc finger A20 and AN1 domain-containing stress-associated protein 8 OS=Oryza sativa subsp. indica OX=39946 GN=SAP8 PE=2 SV=2
160		Malus_domestica_newGene_10302	--	0.567487	0	16.6639	1.17134	0.149218	--
161		MD15G1149800	--	0.038109	0	22.1997	0.0835677	0.0216927	60S acidic ribosomal protein P2 OS=Parthenium argentatum OX=35935 PE=3 SV=1
162		MD02G1253200	--	13.4055	0	23.682	0	19.1196	--
164	Expressed only on the rootstocks with grafted interstocks	MD00G1083400	DTX45	0	0.031274	2.57485	0.747466	0.0252323	Protein DETOXIFICATION 45, chloroplastic OS=Arabidopsis thaliana OX=3702 GN=DTX45 PE=2 SV=2
165		MD11G1078200	ASA1	0	1.88492	0.192832	0.332039	0.321278	Anthranilate synthase alpha subunit 1, chloroplastic OS=Oryza sativa subsp. indica OX=39946 GN=ASA1 PE=3 SV=1
166		MD05G1108200	--	0	0.0168593	2.80958	0.132809	0	--
167		MD02G1267600	UBP13	0	0	2.46568	0.124909	0	Ubiquitin carboxyl-terminal hydrolase 13 OS=Arabidopsis thaliana OX=3702 GN=UBP13 PE=1 SV=1
168		Malus_domestica_newGene_11461	--	0	0.129188	2.29205	0.0886137	0.011522	--
169		MD02G1120900	--	0	0.020087	4.66371	0.0673207	0.028173	--
170		MD15G1000600	ABCG14	0	0.525698	0.0585453	0.0521187	0.0213013	ABC transporter G family member 14 OS=Arabidopsis thaliana OX=3702 GN=ABCG14 PE=1 SV=1
171		MD01G1129600	HSP70	0	0.863699	1.62687	0.052002	0.071395	Heat shock cognate 70 kDa protein OS=Petunia hybrida OX=4102 GN=HSP70 PE=2 SV=1
172		MD05G1160500	--	0	0	6.89851	0.0444273	0	--
173		MD13G1019000	At1g65750	0	0	1.15927	0.0444097	0	Putative ribonuclease H protein At1g65750 OS=Arabidopsis thaliana OX=3702 GN=At1g65750 PE=3 SV=1
174		Malus_domestica_newGene_5678	--	0	0	5.05273	0.0424017	0	--
175		MD02G1094100	At2g05910	0	0.036205	0.469755	0.0401283	2.10067	Protein LURP-one-related 6 OS=Arabidopsis thaliana OX=3702 GN=At2g05910 PE=2 SV=1
176		MD15G1324200	ASN3	0	0	1.64847	0.037404	0	Asparagine synthetase [glutamine-hydrolyzing] 3 OS=Arabidopsis thaliana OX=3702 GN=ASN3 PE=2 SV=1
177		MD17G1180400	PAB6	0	0.03558	1.00763	0.0367743	0.0528767	Polyadenylate-binding protein 6 OS=Arabidopsis thaliana OX=3702 GN=PAB6 PE=2 SV=1
178		Malus_domestica_newGene_9716	--	0	0	1.17305	0.0366903	0.00650167	Putative AC transposase OS=Zea mays OX=4577 PE=2 SV=2
179		Malus_domestica_newGene_5227	Os05g0239150	0	0	0.791977	0.0350207	0.00635167	Zinc finger BED domain-containing protein RICESLEEPER 1 OS=Oryza sativa subsp. japonica OX=39947 GN=Os05g0239150 PE=3 SV=1
180		Malus_domestica_newGene_5684	--	0	0.401023	1.58725	0.033937	0	--
181		MD00G1011900	--	0	0.0143667	0.936094	0.030792	0.00919133	--
182		MD11G1232900	--	0	6.72873	16.0297	0.0281147	0.0154983	--
183		Malus_domestica_newGene_597	--	0	0.0472123	1.37969	0.0256083	0	--
184		MD13G1067200	BUB3.3	0	0.0383497	1.03564	0.0242067	0.109855	Mitotic checkpoint protein BUB3.3 OS=Arabidopsis thaliana OX=3702 GN=BUB3.3 PE=2 SV=1
185		Malus_domestica_newGene_8906	--	0	0.0158067	16.5592	0.0237433	0.00727767	--
186		MD15G1311100	--	0	0.0251203	3.83648	0.0222877	0	--
187		MD02G1070700	--	0	0	6.78234	0.019914	0	--
188		MD17G1086500	--	0	2.25921	4.58112	0.017742	0	--
189		MD02G1010600	--	0	0.0307563	3.09697	0.0168857	0	--
190		MD17G1084000	At1g11280	0	5.70316	0.010769	0.015194	0	G-type lectin S-receptor-like serine/threonine-protein kinase At1g11280 OS=Arabidopsis thaliana OX=3702 GN=At1g11280 PE=2 SV=1
191		MD06G1134100	ELIP2	0	5.10456	0.480672	0.0143097	13.7745	Early light-induced protein 2, chloroplastic OS=Arabidopsis thaliana OX=3702 GN=ELIP2 PE=1 SV=1
192		Malus_domestica_newGene_7058	--	0	0.01583	1.75634	0.009471	0.0129777	--
193		MD13G1268100	--	0	0	2.47315	0.00927167	0	--
194		MD08G1191600	At4g14600	0	0	7.55687	0.00685533	0.0184613	Bet1-like protein At4g14600 OS=Arabidopsis thaliana OX=3702 GN=At4g14600 PE=2 SV=1
195		MD05G1227400	At1g67520	0	0.0769087	1.03349	0.00626233	0.0315407	G-type lectin S-receptor-like serine/threonine-protein kinase At1g67520 OS=Arabidopsis thaliana OX=3702 GN=At1g67520 PE=2 SV=3
