# Supplementary material for: Transcriptome Analysis of the Effects of Grafting Interstocks on Apple Rootstocks and Scions
Source: Int J Mol Sci. 2023 Jan 2;24(1):807. doi: 10.3390/ijms24010807 (PMC9821396; doi:10.3390/ijms24010807)
Supplement: Supplementary file 1 [file ijms-24-00807-s001.zip › ijms-2049849-supplementary/ijms-2049849-supplementary tables and figures/Table S11.xlsx]

## Sheet: All_DEGs_fpkm
	Table S11 All gene expression (FPKM)
No.	Gene id	BR-1	BR-2	BR-3	BS-1	BS-2	BS-3	MI-1	MI-2	MI-3	MR-1	MR-2	MR-3	MS-1	MS-2	MS-3
1	MD09G1162200	0.499951	0.694617	0.45877	0.276397	0.199261	0.352253	0.36485	0.353565	0.292516	1.18419	0.731657	0.501086	0.414438	0.247878	0.360563
2	MD16G1196800	1.6771	0.413631	0.179966	1.76404	1.77803	1.51907	0.557706	0.75096	0.288621	1.52284	0.084973	0.387151	0.633582	0.679873	0
3	MD04G1175800	3.68004	3.58796	3.08664	6.41561	5.38239	4.65217	1.83411	2.17624	1.47619	2.44236	1.68272	0.584021	5.08894	6.53616	6.17812
4	MD17G1274300	5.17533	1.33686	2.65779	2.20955	2.80366	2.15425	1.18268	1.11651	1.23529	0.959115	0.570286	1.01451	19.9025	5.01629	3.32574
5	MD07G1096500	3.45301	2.66796	4.05166	3.09055	2.97264	2.98624	0.935303	0.763499	0.932892	1.76366	2.75917	2.12871	4.37702	4.80231	4.22753
6	Malus_domestica_newGene_8405	7.88542	15.4196	9.93481	9.42544	7.19966	5.87317	4.5825	6.85421	6.57172	9.77199	10.9258	16.5582	17.7797	3.87472	4.41108
7	MD01G1204500	30.48	20.4958	12.6201	5.98314	5.47927	7.04352	9.88381	8.25068	8.65803	27.5275	18.8484	19.7428	7.3893	10.1602	9.64087
8	MD16G1242600	29.0806	39.291	29.5654	23.2405	22.8933	22.58	23.8808	26.7343	24.4288	39.6106	43.624	46.0446	24.5623	22.5849	30.3514
9	Malus_domestica_newGene_2354	0.457236	1.30722	0.216416	0.084578	0	0	0	0	0	1.58393	2.99555	2.68288	0	0	0
10	MD11G1204300	0.633494	0.080353	0.907503	0.043019	0.032978	0.127259	1.20038	1.57647	1.31872	0	0.019904	0.043952	0.754798	1.04001	0.995612
11	MD05G1353400	0.754637	1.31421	1.35139	2.52572	2.65002	2.48469	1.38817	1.2571	1.74581	1.28163	1.34777	1.03458	1.32317	0.960824	1.19947
12	MD15G1274400	0.695022	0.363961	0.827281	0.277841	0.497035	0.655818	0.560634	0.688939	0.685744	0.031251	0.292431	0.20989	2.25938	1.35397	2.11989
13	MD07G1051200	36.8372	70.9679	57.3863	31.8847	22.0517	19.9114	17.4251	16.6056	14.8754	62.6677	88.5735	65.0677	20.8714	16.2581	27.4697
14	MD15G1283300	36.6708	33.6741	32.674	38.3685	35.6741	37.5954	19.6888	19.6185	21.4557	30.9722	37.1904	35.9849	37.3796	36.1686	32.2231
15	MD16G1039300	0.66162	0.351359	1.40934	3.21889	3.75105	2.46907	0	0	0	0	0.056313	0	3.76183	2.70765	4.7009
16	MD17G1276700	1.04482	0.813559	0.872044	0.610382	1.04039	1.12265	1.61437	1.83383	1.97834	0.761112	0.30579	0	2.3286	2.03584	1.45685
17	MD15G1302300	0.322406	0.534889	0.889484	0.753457	0.901322	0.942217	0.2096	0.090134	0.067528	0.567818	0.637695	0.183459	0.666892	0.805215	0.620241
18	MD13G1163600	0.152307	0.820714	0.110868	3.42889	3.01809	1.93261	2.62495	2.31932	1.48262	1.39745	1.48205	0.88649	0.052702	0	0.062191
19	MD04G1139100	0.911293	0.134077	0.68041	0.07932	0.054523	0.181786	0.07191	0.184463	0.180843	0.313522	1.23719	0.893939	1.09207	1.0096	1.31899
20	MD05G1047800	0.35182	0.459362	0.335032	0.556596	0.532679	0.545688	0.891869	0.896263	1.14379	0.393003	0.444315	0.490592	0.343743	0.420644	0.374073
21	MD14G1149300	4.68658	5.60851	7.32169	4.60992	3.93617	3.60763	3.91349	6.16403	5.00706	6.68831	8.53663	9.38138	3.15303	4.61184	3.82093
22	MD02G1083800	11.5486	13.3661	15.9542	31.451	37.587	38.1852	14.4341	9.60932	9.65028	13.1586	8.87275	7.17432	15.5774	21.1623	14.9889
23	MD15G1420400	1.64576	3.37498	3.06617	1.74444	2.13631	2.57772	4.10574	4.84844	4.00025	2.7594	4.59909	3.45492	2.11757	2.5587	2.58983
24	MD12G1022600	0.18531	0.124467	0.38241	0.399332	0.613176	0.559331	0.37264	0.246787	0.43885	0.197751	0.107228	0.157506	0.228424	0.188783	0.176558
25	MD15G1041700	0.123142	0.060357	0	0.902976	0.95071	1.80072	5.78879	6.55208	5.61785	0.684315	0.426854	0.550197	1.02387	0.649442	0.632177
26	MD03G1091100	0.103124	0.042355	0.104743	0.684782	0.496555	0.574067	0	0	0	0.340045	0.209265	0.249404	0	0	0
27	MD04G1036800	0.921222	0.575769	0.526725	0.832763	0.618588	0.617555	0.852429	0.963274	0.565446	0.391379	0.296324	0.159372	1.17688	1.16518	1.10657
28	MD12G1097300	21.8389	13.8892	12.086	29.8054	29.8729	21.5721	11.6164	11.2325	6.88744	8.34127	9.11559	3.92584	20.2802	17.3537	33.5263
29	MD06G1100000	8.03533	6.63135	8.69159	4.03451	4.10582	2.23107	4.45714	5.13683	6.28948	3.53318	2.42405	4.06808	3.12114	3.75975	5.22148
30	MD09G1111000	0.650515	0.309534	0.408391	0.89138	1.16414	0.641434	0.358321	0.17533	0.044599	0.777113	0.07575	0.217724	0.602512	0.273479	0.109784
31	MD00G1059700	10.2223	4.44178	4.88375	3.14746	2.93109	2.97224	4.75657	4.52027	3.29506	14.7744	6.42804	6.7351	8.94012	6.25029	4.30562
32	MD07G1133800	5.28219	3.72928	4.37606	2.99805	2.92269	2.82177	5.17614	5.18581	4.90539	4.83252	4.56603	4.56502	3.45034	2.47247	4.29979
33	MD11G1077800	2.25049	2.17649	3.57259	3.04278	2.21503	2.63705	1.22966	1.09694	0.728758	1.83815	1.47246	1.30225	4.49784	3.50025	4.15029
34	MD17G1001000	16.3908	13.3462	16.2409	21.3256	24.0114	23.5711	28.0486	24.9594	31.5968	9.98219	12.9866	11.387	28.396	33.87	27.2231
35	MD17G1146800	1.41474	3.93794	4.02088	2.02368	1.52104	1.897	3.01555	5.18141	4.6417	2.75997	5.89731	6.75072	2.28042	2.93117	2.30456
36	MD15G1291700	55.0509	41.1414	36.0954	80.1413	89.5502	90.3365	50.234	45.7818	35.0445	30.4333	29.222	13.6957	72.4248	84.9912	74.0087
37	MD02G1194600	34.6627	28.1785	25.896	55.0652	54.2019	58.2291	44.1999	42.5923	31.242	20.3268	19.6408	13.5061	48.7934	49.1199	66.2791
38	MD15G1100400	13.3971	1.38913	12.7533	0.289214	0.394851	0.59857	4.62645	5.32457	5.83016	1.94568	1.4382	1.34075	12.622	8.69459	11.691
39	MD15G1348300	3.23507	3.0336	2.69318	2.5613	2.04365	2.31738	1.91229	2.05503	2.1161	3.90979	3.65371	3.68191	3.16675	3.07489	2.87092
40	MD03G1243000	4.80131	2.79003	3.75662	5.61989	4.63267	5.02463	3.94845	2.74657	2.56709	2.10791	1.95883	1.67275	4.73275	4.04825	4.19911
41	MD10G1092200	10.4992	14.6309	15.5865	15.5395	15.6944	13.3486	5.41693	6.27941	6.0849	11.5417	14.578	12.5548	11.3038	10.4355	13.7106
42	MD11G1037800	0.117543	0	0.034643	0	0	0	0.774825	0.845667	1.19025	0	0.345699	0.37173	0	0	0
43	MD11G1219200	0.512993	1.01058	0.989642	0.980423	1.32414	0.469708	0.297274	0.320802	0.254627	1.50451	1.79816	1.35457	0.319227	0.551811	0.459258
44	MD08G1033100	16.7741	14.0627	11.5885	11.3544	9.70435	6.86123	9.84116	9.372	8.46604	24.3457	23.8078	25.3632	7.18307	8.54848	11.8206
45	MD06G1137900	10.8547	8.02821	9.83604	13.5754	12.2319	17.4256	16.4011	17.8637	16.5396	7.16896	6.70609	6.18336	32.4573	29.029	24.2068
46	MD03G1287300	89.8611	85.9544	84.1197	42.5974	42.1787	50.7437	67.6444	67.3249	63.8704	76.2656	86.6579	84.9816	70.0844	83.7958	66.3688
47	MD16G1092100	2.8129	0.297201	4.23929	0.250744	0.591893	0.519975	0.213324	0.216625	0	0.345372	0.425719	0.244745	2.62433	2.95764	4.10537
48	MD17G1007000	0.444165	0.634838	0.330796	0.267813	0.306964	0.342798	0.355476	0.244752	0.227176	0.892152	0.600607	0.36724	0.589788	0.264894	0.615631
49	Malus_domestica_newGene_7323	1.4745	0.894972	0.42798	0	0	0	0.577259	0.546381	0.556868	0.052807	0.074959	0	1.28608	0.983327	1.0956
50	MD00G1037100	60.1458	29.8384	29.0382	35.1638	23.9167	28.6101	24.373	16.6066	7.03336	60.3692	13.2341	11.4655	30.1975	27.8352	19.7842
51	MD05G1213900	1.27528	0.6564	0.892268	1.31029	0.803311	0.652698	0	0	0.05488	0.586537	0.311661	0.331683	1.20434	0.659698	1.0818
52	MD07G1047700	2.18808	1.96385	1.52336	2.10336	2.19804	1.35848	1.19289	0.950413	1.22249	2.42824	1.87022	2.19604	1.59522	1.50196	1.82875
53	MD05G1153400	423.578	674.496	571.814	401.609	393.531	338.671	398.043	419.545	406.16	735.18	917.589	936.809	340.072	322.032	378.091
54	MD15G1242000	3.28099	8.23762	5.20615	3.14049	2.67469	2.39079	3.9106	2.6377	3.66717	7.08185	6.48371	8.28282	2.68154	2.34423	3.64151
55	MD16G1145200	10.6255	8.61356	4.62113	12.6201	17.3571	17.5616	5.68056	3.73623	3.32252	6.6893	6.55478	4.81521	24.6026	11.5346	9.27124
56	MD02G1233400	1.01901	0.181027	1.74819	0.852788	0.817227	0.84394	1.28698	1.35704	0.760504	0.119923	0.302466	0.035468	1.35619	0.971564	1.0837
57	MD14G1144400	2.59727	2.68705	3.54318	4.6453	5.54871	4.6498	2.472	1.94107	1.8502	1.79412	1.241	1.14014	3.8663	5.10273	3.29307
58	Malus_domestica_newGene_7964	0.420242	1.52258	0.258555	1.31213	2.09232	1.61953	1.33402	2.84452	1.50559	1.40416	1.81077	2.01745	0	0	0
59	Malus_domestica_newGene_7962	0.245499	0.812874	0.254303	0.634797	0.896332	0.432436	0	0	0.02388	0.618426	1.10621	0.462563	0.548945	0.316091	0.219452
60	Malus_domestica_newGene_7960	1.00659	0.310978	0.139748	0	0	0	5.31069	3.62224	6.15085	0.228505	0.5469	0.473803	0.347131	0.382462	0.23606
61	MD16G1158300	8.10979	9.23889	5.60338	12.7348	7.26905	11.5036	3.69512	2.67865	1.13338	8.1497	5.78743	2.69501	13.7895	9.93773	8.28551
62	MD08G1096800	0.072104	0.416211	0.158614	0.03537	0	0	0.222799	0.05102	0.177507	0.637799	0.48002	0.418779	0	0	0
63	MD03G1174800	28.9977	45.9813	35.5954	28.8244	29.6553	27.1297	32.7422	36.1846	38.231	38.7387	47.1724	51.189	24.1826	33.3859	29.3938
64	MD02G1242600	8.57046	4.631	12.5737	6.71042	6.29121	6.40361	9.53307	9.74245	9.53391	4.34991	4.68596	5.29673	10.6647	15.8901	10.0828
65	MD10G1029200	26.2224	34.4674	29.6925	24.4587	20.9852	21.068	26.9476	25.7378	28.9154	39.3399	40.429	46.8609	22.741	25.2858	23.4753
66	MD06G1087400	2.16609	3.17327	2.34669	4.03114	4.40567	4.05703	6.77629	5.07935	5.30933	3.53889	3.02334	1.87385	3.47721	2.99514	1.90229
67	MD17G1172300	6.77929	4.82139	5.50799	4.53083	4.76236	5.4149	2.63584	2.67553	2.48729	4.79064	3.64547	4.21653	6.02532	5.72568	5.84338
68	MD10G1182600	6.24155	5.92686	8.51064	15.296	14.5001	20.7018	4.39825	4.50131	3.26744	4.23313	2.89804	2.46793	14.7194	17.6057	9.48222
69	MD09G1181500	4.05247	4.95822	4.69819	3.75075	3.73781	3.18041	3.86045	3.45174	3.69994	5.45553	5.73774	5.89409	3.12222	2.33518	3.18272
70	MD09G1057700	12.3169	2.94957	2.74629	4.06305	3.97503	4.04528	2.6406	2.32976	1.38506	6.45068	2.81485	1.53884	5.94914	4.53433	4.78806
71	MD13G1073600	109.866	60.559	62.7478	120.472	124.284	137.996	47.3473	37.2042	49.9383	70.2964	36.6934	35.8112	85.0255	99.7526	67.7873
72	MD01G1208400	1.28364	0.787252	0.661547	1.084	0.783036	1.63799	1.3413	0.690467	0.453254	0.504073	0.184991	0.294505	1.29431	1.39396	1.46008
73	MD03G1196200	2.11605	1.49661	3.0602	0.704441	1.22761	1.33861	2.97114	2.5227	2.27918	1.13231	1.52269	1.03156	4.23191	4.17751	3.08645
74	MD11G1231500	2.59349	1.76062	1.10333	1.7581	1.92092	1.90272	5.58811	4.99096	4.96177	4.14946	4.06566	2.43077	2.4224	1.5212	0.886388
75	MD15G1103600	22.7401	16.6139	20.4654	42.7708	46.999	73.3001	13.1548	16.0656	13.0455	7.89795	14.2475	10.9544	38.8324	24.2941	39.0656
76	MD11G1056400	23.4908	22.8127	27.259	21.9291	19.4359	20.0185	13.9685	11.9826	11.5322	22.9802	25.3011	25.9231	19.8981	22.4766	19.3725
77	MD00G1089100	0.338417	0	7.03932	5.92795	9.90363	9.85267	2.22145	2.78608	0.987652	0.03828	0.107012	0.064852	9.06973	17.6586	11.4463
78	MD08G1114100	40.3391	53.3024	46.8163	30.2098	14.623	19.1025	159.207	135.347	139.105	62.108	41.624	38.6652	17.1255	21.1897	21.64
79	Malus_domestica_newGene_6988	3.35013	2.02694	2.92823	4.21353	3.55415	4.63221	0.808853	0.633007	0.808944	1.77584	1.31168	0.831249	3.88708	4.90559	4.15875
80	MD08G1067200	69.3947	84.6789	121.538	55.379	55.809	44.1154	78.4698	84.932	72.7244	73.696	97.1763	141.058	45.7039	26.9802	68.2725
81	MD13G1181400	5.23423	3.00485	11.971	21.3451	24.1056	22.318	16.6218	11.1998	14.0417	2.78682	1.43759	1.08519	20.1729	26.8374	19.2155
82	MD17G1273200	0.670223	0.951611	1.17042	0.983895	1.10077	0.83196	0.372539	0.361221	0.224535	0.484464	0.366036	0.640256	0.434328	0.682056	0.54742
83	MD14G1200300	4.21135	2.02754	1.83631	0.681095	0.338266	0.380981	0.924054	0.047203	0.231423	5.7769	0.986649	2.86417	0.495139	1.0391	0.312207
84	Malus_domestica_newGene_10476	6.40966	15.7178	6.61542	21.9233	22.7498	18.9297	28.6715	38.8284	42.2648	16.1441	19.2387	17.9319	3.92244	5.91817	4.0075
85	MD05G1341100	8.74335	12.903	8.18046	7.14983	8.53723	6.40309	14.1197	16.7145	17.6535	12.1735	14.1194	13.2452	7.65521	9.26994	8.15775
86	MD11G1246600	5.31883	0.203992	0.704419	0.489369	0.582307	0.413112	0.225412	0.38736	0.344388	0.493164	0.102128	0.102832	1.75253	1.57402	0.180896
87	MD03G1224900	5.78285	4.82131	7.5246	1.71527	1.07508	1.45374	2.00582	2.745	3.14616	1.80076	1.47157	0.895842	7.71179	10.1475	8.74871
88	MD14G1224900	3.42979	2.74877	1.76081	6.19043	6.40787	3.44193	1.34469	1.02822	0.247046	3.40476	0.815679	0.811847	2.4604	2.47959	1.79891
89	MD12G1007600	3.68019	0.611402	0.542212	0.299491	1.05173	0.879906	2.8381	4.64624	2.38818	0.536058	1.4037	1.16853	3.08502	3.36289	3.42108
90	MD12G1068300	0.816314	0.210224	1.05335	0.439383	1.03097	0.67488	0.125475	0.500011	0.299132	0	0.098432	0.041195	1.57924	1.81601	2.15233
91	MD12G1120100	4.69122	1.755	5.68227	3.94575	6.32976	2.16452	1.12415	0.913987	1.69323	1.00258	1.11036	0.642986	1.56537	1.34613	4.063
92	MD10G1188900	1.33431	0.147739	1.31805	0.77797	0.857663	0.729047	1.71615	1.18113	1.38056	0	0	0	1.85597	0.987063	1.34338
93	MD09G1198000	17.6582	34.3328	14.3459	18.9746	14.2236	15.0425	19.0791	17.9524	18.8372	31.3756	40.1763	34.7656	13.9589	17.0739	15.0979
94	MD07G1245100	0.919536	0.084616	0.665151	1.32613	1.4687	1.33923	2.05954	1.66614	1.69345	0.105045	0	0.091126	1.08145	0.843943	0.84237
95	Malus_domestica_newGene_5486	0.412468	0.252744	0.525407	0.658399	0.856223	0.559184	0.925406	1.17351	1.12908	0.365155	0.405001	0.29839	0.612606	0.265365	0.476468
96	MD12G1190700	2.28241	1.22123	1.5875	2.88479	3.80627	4.43451	2.35432	2.1093	1.54926	2.09369	1.08653	2.27868	9.62318	2.82296	2.76576
97	MD17G1040200	5.62856	3.64278	2.98419	7.29233	7.70039	9.46149	18.6632	15.123	18.1937	3.71188	3.0823	3.4656	5.39668	7.20197	5.44336
98	MD17G1056400	4.73201	3.13843	3.77415	11.0758	11.2992	5.22234	4.98128	3.56037	3.13127	5.02169	2.17142	2.67047	3.56324	5.89362	5.85213
99	Malus_domestica_newGene_9101	0.347151	0.34203	0.459782	0.60931	0.758317	0.684393	0.724045	0.734581	0.804132	0.432038	0.422664	0.375029	0.385517	0.100432	0.445989
100	MD03G1070000	1.90297	0.29371	1.515	0.817128	0.771747	0.697493	0.592838	0.283448	0.430393	0.780232	0.318139	0.330528	1.54332	1.35135	1.30273
101	MD15G1198800	2.47362	4.22045	0.711255	2.59229	2.96893	2.90624	0	0	0	4.92083	3.40453	3.30875	0	0	0
102	MD16G1139200	2.51037	2.59986	3.271	3.24056	3.55781	2.87922	4.73557	7.24376	5.63023	2.25626	2.09481	2.22674	3.13559	2.50496	2.57094
103	Malus_domestica_newGene_1475	2.0764	5.1838	1.432	2.69409	2.59952	2.31014	1.28671	0.994223	1.87102	6.04789	6.34828	7.12914	1.04648	0.717434	0.996428
104	MD07G1169700	0.234903	0.837514	0.501805	0.230562	0.369222	0.640639	0.933844	0.83796	0.860084	0.658805	0.788151	0.848102	0.272254	0.553224	0.271829
105	Malus_domestica_newGene_1473	0.091013	0.083506	0.012975	0.346242	0.211909	0.306277	3.48695	3.02372	5.05336	0.569406	0.329848	0.2585	0.096493	0	0
106	MD02G1308700	10.3739	16.9121	12.4066	11.1808	10.1387	9.89047	13.6384	13.7592	13.565	15.442	17.773	17.3134	9.40507	6.94795	9.42807
107	MD00G1014000	4.5908	0.783526	4.98999	2.9499	3.9363	4.37449	4.2378	5.75622	6.08593	1.01261	0.723708	1.17707	7.80105	5.22983	5.76973
108	MD16G1229100	16.5862	25.122	18.4928	17.6242	15.7677	15.193	18.7137	18.3353	19.4557	25.2461	27.4077	28.6526	15.3531	16.0246	16.3839
109	MD17G1266700	51.6956	144.476	88.107	43.5089	38.838	29.464	44.0486	62.6266	50.2809	170.714	219.404	281.543	21.4059	25.2133	49.058
110	MD13G1081200	0.469837	0.158662	0.105846	1.95804	2.5973	2.20522	0.282261	0.241333	0	0.149557	0.220439	0.34633	1.69587	1.76394	2.38136
111	MD10G1195800	1.65307	0.880392	1.2116	2.24673	1.69358	2.10725	2.04802	1.24281	1.46775	0.776969	0.355501	0.202166	1.0014	1.57515	1.34286
112	MD03G1034300	0.35183	0.128854	0.644605	1.25063	1.72027	1.46832	0.865182	1.13639	1.93539	0	0.152043	0.151854	1.33948	1.36416	1.26535
113	MD06G1032600	0.066556	0.359238	1.08368	1.43353	2.44625	2.14957	0.65384	0.768854	1.13823	0.065176	0	0	1.29762	2.35215	1.70786
114	MD10G1078200	6.21256	3.87472	6.09281	5.58809	5.55954	6.02572	7.72973	6.82683	7.0778	3.42529	2.73498	2.2489	6.51603	3.40065	6.23561
115	MD02G1190200	6.1895	7.98925	5.97447	6.10581	6.85215	5.50955	5.7245	5.8126	6.40415	8.86055	9.64723	9.38527	4.96715	5.67532	5.64191
116	Malus_domestica_newGene_80	0.524618	1.24023	0.604632	0.247692	0.286542	0.15491	0.797455	0.91309	0.54767	1.26736	1.44798	1.65047	0.336954	0.026798	0.439281
117	Malus_domestica_newGene_87	1.72108	1.01775	1.79144	2.4753	1.87693	3.25649	0.48689	0.296567	0.338141	1.27153	0.903102	0.478926	2.08321	2.62271	1.58232
118	Malus_domestica_newGene_86	1.82519	6.81761	0.531997	0.601362	0	0.15549	0	0.17561	0	6.62496	5.70959	5.71648	0	0	0
119	MD12G1056800	1.92579	1.91901	2.89822	1.19557	2.1152	0.910641	1.25754	0.567021	1.29621	0.954692	1.18861	1.45334	3.60499	3.6431	3.16783
120	MD06G1213500	15.8151	1.34067	22.7779	7.6134	10.1573	6.63607	6.38393	7.67338	8.44942	0.082779	0.148908	0.153888	17.1412	30.2998	25.9548
121	MD11G1139700	2.30764	2.04214	1.79044	4.40395	5.03134	3.29784	2.3192	2.05212	1.83409	1.80211	1.36062	1.05674	3.29224	2.41027	4.42889
122	MD03G1280300	9.03145	7.27693	9.57025	5.95648	5.06516	5.7156	9.94374	11.3223	11.8883	7.34299	6.09373	6.38275	6.0691	6.89977	6.03992
123	MD05G1279500	8.10415	5.03931	5.92537	11.4283	11.827	13.2181	7.48302	7.28755	6.93547	4.48559	3.50835	3.07571	9.31112	9.74309	7.31094
124	MD00G1116600	23.1099	10.9501	6.33164	25.5871	25.8181	15.0127	3.79472	3.4924	0.880591	15.4378	1.63785	4.62359	9.72372	15.715	8.59704
125	MD08G1056100	26.5414	21.1757	12.713	39.9657	42.4981	27.9653	15.5039	16.4257	13.4758	9.87493	12.0321	5.40162	30.7696	36.0385	36.7956
126	MD13G1082000	2.27263	0.716274	0.402747	4.37203	4.74929	5.12947	1.5595	1.67945	1.65072	0.665163	0.428147	0.140477	0.372306	0.732592	0.268832
127	MD09G1284900	3.81759	1.22776	6.27419	6.73399	5.89249	7.5152	4.45252	5.71947	5.22791	0.637201	1.01535	0.516592	7.21863	8.45901	9.78636
128	MD17G1085200	26.8728	17.3058	20.1519	17.3585	5.19133	8.11133	35.3316	34.4905	29.6496	11.0689	12.2072	6.3478	20.0978	10.1752	15.0316
129	MD05G1342500	0.963538	0.605413	2.71532	11.873	20.6619	26.0892	1.80668	1.60368	2.26577	0.226601	0.140978	0.08924	11.6156	9.57735	8.25001
130	MD11G1043500	12.3777	6.83553	11.6371	14.381	13.9748	15.7019	19.5323	20.7186	21.3505	7.18762	5.99075	5.08825	13.0661	9.67342	13.208
131	MD09G1206700	6.54111	5.40342	8.51751	8.54864	10.7385	6.01502	4.31099	3.90967	3.89774	3.7253	3.18397	1.83223	10.143	11.4594	9.99846
132	MD13G1046200	8.14857	7.07109	6.03249	12.8426	12.0237	13.62	14.4434	12.5569	12.6736	6.79373	4.92223	3.95363	8.60699	5.6821	7.71106
133	MD15G1024200	14.967	23.9871	16.5603	15.428	15.3964	13.9055	26.196	27.5919	31.2216	24.4255	29.4437	32.48	13.6642	15.711	14.6348
134	MD16G1241000	9.70221	13.4288	14.6936	8.62471	8.98164	9.28914	29.9176	36.0985	44.3648	10.4272	16.5052	15.8994	10.5763	12.3905	13.7526
135	MD07G1002000	21.6586	18.7323	22.0055	15.0799	10.0332	9.23148	43.7677	50.0173	70.4824	18.9796	28.2054	34.964	12.2052	20.7269	20.351
136	Malus_domestica_newGene_6798	0.107917	0.146131	0.18859	0.49234	0.382649	0.402513	0.143314	0.232248	0.171219	0.149394	0.108771	0.107642	0.104157	0.069806	0.134076
137	MD07G1056500	7.02046	2.7727	9.83617	2.51824	4.17799	3.5747	0.887745	1.5277	1.27556	2.0307	2.52133	1.49672	10.6028	4.8078	9.77642
138	Malus_domestica_newGene_6794	0	0	0	0.972682	0.488719	0.740618	0	0	0	0	0.088891	0	0	0	0
139	Malus_domestica_newGene_6793	0.046141	0.060551	0.030334	0.716677	0.611028	1.03044	0	0	0	0.547953	0	0.213749	0	0	0
140	Malus_domestica_newGene_6790	2.97384	3.87325	3.90591	8.59262	7.99855	8.15625	2.88414	2.90417	4.19962	3.88005	3.61482	4.34042	3.58087	2.87009	3.50543
141	MD09G1139200	38.4664	23.6666	28.1804	34.474	35.199	44.4659	73.2793	64.5317	61.7722	25.7005	22.9923	24.6823	45.5654	42.3902	33.2848
142	MD16G1068400	1.91659	0.192889	1.24206	0.104824	0.047247	0	0	0	0	0.326601	0.076896	0.169687	0.896259	0.558345	0.566713
143	MD08G1008700	9.2503	6.51389	8.45381	13.6798	12.5053	14.1263	10.5753	10.1331	8.36929	4.39449	4.93218	4.7995	8.86417	10.1634	8.93324
144	MD17G1058900	0.514157	1.8348	0.46951	0.537149	0.697375	0.984017	0.688435	1.00565	0.804758	2.30009	1.2676	1.55211	0.05811	0.109067	0
145	MD15G1306400	10.0306	14.1535	16.4124	17.2695	13.9918	18.1275	7.21976	7.02711	6.19257	7.55188	8.07468	7.12311	13.9223	15.5619	15.9198
146	MD10G1334700	0.837935	1.43728	1.67662	1.80491	2.82486	2.82157	0.944663	1.9139	1.70199	1.06702	0.798311	0.443418	0.876277	1.22167	1.06173
147	Malus_domestica_newGene_10028	29.7246	40.7842	43.8023	45.5075	32.9649	33.2686	117.706	120.664	136.243	27.7112	36.999	25.8205	32.969	44.2797	29.309
148	MD13G1264800	0.741013	0.63038	4.61681	1.72548	3.21073	2.42868	2.34992	2.16916	2.03399	0.130742	0.268684	0.13298	1.50944	2.25792	2.23975
149	MD00G1013800	0.379074	0.080418	0.368795	0.180751	0.164797	0.283053	0.220635	0.165063	0.108232	0.040227	0.047132	0.017414	0.591302	0.53395	0.408744
150	MD15G1401000	0	0	0	0.185825	0.096217	0.073067	1.14793	1.65454	1.7125	0	0	0	0	0	0.017642
151	MD05G1108400	6.2357	5.51523	6.43145	10.6867	15.4269	19.4001	6.78073	9.19341	5.43021	7.17467	4.93203	4.26714	9.23804	12.0915	12.9966
152	Malus_domestica_newGene_1066	0.115346	0.337202	0.051704	1.15269	1.07525	0.962128	1.17248	1.35736	2.20555	1.19336	0.723208	0.578972	0	0	0.115232
153	MD15G1297000	4.79127	2.91309	4.43179	3.49664	3.25956	2.98096	1.50162	1.348	1.88958	3.69229	3.21216	4.10311	3.42618	3.21503	2.93991
154	MD15G1332900	15.6774	15.8575	9.82298	11.9827	7.38616	9.8361	16.4188	11.7898	8.76863	23.2773	17.2213	15.4076	13.2824	9.97719	8.88327
155	MD14G1003300	14.562	8.7214	20.7572	15.6987	13.8748	16.2234	11.0894	14.3695	12.7021	5.28627	7.05046	7.40801	17.9032	24.6459	18.3892
156	MD17G1150400	1.57211	1.52791	2.01991	0.453416	1.65272	1.07909	2.80948	2.28556	1.98436	0.985546	1.682	0.518952	2.51015	1.86325	1.81458
157	MD06G1189800	2.78028	1.43199	2.92551	0.931339	1.24858	1.465	2.35985	2.7684	1.37409	2.93643	1.99333	2.2598	2.64221	2.4035	1.82109
158	MD07G1261400	0.198599	0	0	0.832929	0.728574	0.536391	1.54892	1.67051	1.69488	0	0	0	0	0	0
159	MD06G1183300	52.2383	59.0903	51.1632	51.5726	50.5499	54.1661	31.0763	31.2921	33.6786	57.5509	64.9395	65.472	39.8335	50.971	43.6671
160	MD09G1254300	5.82687	1.69085	5.66039	1.47414	1.54901	1.31652	2.72376	2.49502	2.77312	2.9561	2.08038	1.51868	5.76493	6.27569	5.24709
161	MD08G1096700	6.07049	6.71343	6.54852	4.52526	1.98162	2.50755	5.95573	6.20632	7.4534	6.19421	7.63893	5.74209	3.86401	4.19958	4.38486
162	MD06G1073600	10.1699	12.6619	10.0603	11.7505	11.3905	9.62248	15.1466	17.1799	15.6134	12.6844	15.1782	14.654	7.70193	8.20055	7.22391
163	MD15G1442600	5.76478	5.89781	6.12963	6.44946	8.23876	6.8114	1.62759	0.951178	0.975431	5.07445	4.39023	4.58144	7.41393	8.68714	5.98006
164	Malus_domestica_newGene_6068	2.27826	2.27463	3.18952	1.54526	0	0.967701	1.52162	1.1906	0.492817	3.01295	1.60938	2.14639	2.08312	2.5659	2.36265
165	MD15G1021800	3.42572	2.31655	2.86653	1.96803	2.39867	1.78863	2.36063	2.06648	1.72277	3.4005	3.18701	3.2543	2.61554	2.15786	2.35664
166	MD11G1131800	1.49178	0.258756	1.35159	0.743551	0.719793	0.87797	2.15736	2.42448	2.16123	0.14436	0	0.115519	1.67681	1.2879	0.935994
167	MD14G1071900	2.74968	2.60109	2.96389	3.22308	3.40888	2.78048	4.77929	4.12826	4.21531	3.26811	1.88749	1.76551	2.34387	1.70568	2.19107
168	MD01G1069000	245.341	231.784	210.17	200.119	158.842	201.025	380.798	454.581	379.053	158.536	170.273	172.354	158.463	177.399	141.875
169	MD09G1168600	38.403	68.0446	47.5973	26.5367	25.3572	22.7194	31.248	32.778	36.7684	81.066	114.607	140.979	25.2305	25.345	36.386
170	MD17G1205000	0.993109	2.05436	3.65362	1.4589	0.816567	0.981448	0.027872	0	0	0.369538	0.883018	0.782766	1.1542	0.757677	0.663028
171	MD15G1049500	2.18444	2.8912	4.33151	2.98389	5.5607	3.75531	2.1095	2.42534	3.08021	2.1501	1.14423	1.12565	2.73037	4.80671	4.11142
172	MD10G1197400	1.25229	0.752888	0.875438	1.41594	1.34611	1.29709	0.72774	0.636469	0.577831	0.478636	0.487601	0.212289	1.27942	0.791624	1.36437
173	MD01G1075900	0.107055	0.012667	0.014927	0.170238	0.060741	0.115584	0.430816	0.455812	0.385934	0	0.012782	0	0	0.093054	0.032077
174	Malus_domestica_newGene_11294	0	0.186482	2.16102	2.35924	2.30236	2.44728	0	0	1.3542	0	0	0	1.50863	0	2.41002
175	MD12G1095000	1.38691	6.38072	0.811783	0	0.063688	0.042853	0	0	0	5.69617	6.37297	5.71342	0.312019	0.383301	0.279249
176	MD01G1060200	5.68071	5.987	8.39751	11.2127	9.72422	10.3795	2.01863	2.65707	1.69937	2.2599	3.49746	3.84598	8.81691	9.06753	9.96979
177	MD03G1033300	3.86957	1.35203	6.08667	7.45105	8.47733	7.90095	1.05149	1.4352	1.23771	1.19137	0	0	7.10542	6.03564	7.81865
178	MD14G1094300	15.8842	17.0872	14.1558	15.4522	9.87156	9.32895	20.3486	20.9135	18.7555	14.0994	15.523	11.1807	9.74505	9.28327	11.2254
179	MD11G1044000	1.41508	1.72633	0.798147	4.32459	2.92462	3.52957	2.13178	3.32492	4.417	1.45889	1.07169	2.18795	1.2919	1.37076	1.04496
180	MD04G1181800	1.72837	0.732	3.19553	0.894273	0.616377	0.74067	0.347371	0.269703	0.34212	0.720103	0.626648	0.471737	1.3929	1.17014	1.79445
181	MD09G1161700	8.67948	13.0625	2.23747	1.15629	1.54116	1.29725	2.36319	1.96957	2.94883	32.054	18.6	17.3227	2.12135	2.38779	1.97321
182	MD13G1145100	5.76907	1.4138	0.87936	0.663719	2.53327	2.30239	5.41875	7.27331	3.28692	1.58855	4.97598	3.08908	3.35903	6.52971	4.62803
183	MD15G1314600	0.914662	0.346647	1.60286	0.443101	0.511238	0.631515	0.685732	0.987219	0.674049	0.591819	0.720611	0.075156	3.24031	4.10207	1.75546
184	MD07G1162900	0.329013	0.262872	0.359693	0.57211	0.767585	0.844233	0.101387	0.670736	0.088304	0.065283	0.176781	0.06372	0.201214	0.361004	0.615087
185	MD05G1246900	2.76231	2.70492	2.41584	1.77222	1.31738	1.20356	2.10133	1.62738	1.86567	2.14672	2.25183	3.34791	1.7776	1.30525	1.67086
186	MD08G1201400	1.86015	0.7378	1.44403	2.09581	2.70326	3.89434	1.13253	1.81102	1.67233	0.256359	0.181121	0.541264	3.34436	2.98573	2.9191
187	MD12G1103600	3.5134	2.13686	3.45163	4.91981	5.56933	4.90968	4.71259	4.81336	4.69631	2.532	1.32478	1.41204	4.45126	2.5404	3.88077
188	MD13G1030700	318.066	248.072	296.314	280.85	253.117	264.189	155.364	136.452	171.206	322.793	239.491	270.394	260.027	298.375	311.405
189	MD17G1025400	0.974479	0.820737	1.49293	1.63813	1.23755	1.31721	1.02275	1.24237	1.07196	0.514973	0.092447	0.27481	0.992787	1.90295	1.68055
190	MD13G1092100	30.3848	36.6682	26.6441	28.9288	29.951	25.8604	51.8454	52.611	56.7311	39.1795	40.6761	38.121	25.4548	29.7844	25.4692
191	MD03G1268300	9.99892	13.9293	10.3788	11.0928	11.5716	11.979	18.0763	19.0878	22.4866	15.5372	21.2783	22.3448	11.7207	9.9625	11.0943
192	MD05G1139700	0.416891	0.084991	0.259178	0.201734	0.149323	0.508388	0.350314	0.301846	0.235894	0.077058	0.264705	0.060764	0.883833	0.909259	0.822785
193	MD13G1062800	8.16052	5.04093	7.15216	7.23743	8.27411	8.64663	4.25915	3.9561	5.5139	3.35093	3.02664	2.47494	12.0194	10.7057	7.03013
194	MD01G1214500	1.66054	1.42595	1.03195	1.03031	1.36875	1.0284	1.68399	1.12814	0.395324	0.184452	0.471524	0.410526	4.1502	3.87449	1.82798
195	MD08G1153600	58.8587	45.5903	51.3135	28.3699	26.6538	26.5796	34.9744	28.5284	28.1165	50.8004	26.2576	29.6289	26.148	24.1871	24.0013
196	MD06G1018000	0.057117	0	0.019985	4.55931	4.35129	3.74256	3.2985	4.29932	5.00451	0	0	0	0.101424	0.023216	0.053769
197	Malus_domestica_newGene_11430	2.43025	3.35698	4.13587	3.23446	3.94021	4.58715	1.62048	2.12815	2.86961	3.98369	4.84028	3.64344	3.37686	3.4173	3.61491
198	MD01G1158600	1.08018	3.07357	2.40757	0.906197	3.38916	2.54312	8.23091	8.3293	8.36466	2.14199	6.18675	5.32459	2.06785	1.40463	1.96897
199	MD03G1006500	7.83046	6.78401	10.0904	8.90032	6.60601	6.85198	1.01873	1.8993	1.76803	3.87398	5.08741	5.28949	6.48759	10.7333	8.55269
200	Malus_domestica_newGene_10521	0	0	0	0	0	0	4.49197	4.37006	4.05897	0	0	0	0	0	0
201	Malus_domestica_newGene_10525	2.64926	5.73059	3.05904	3.7422	1.80389	2.82696	4.07486	4.72731	3.72882	4.77388	4.78818	5.60658	2.53113	2.49713	2.20489
202	MD11G1036800	3.44607	2.15223	2.41718	0.844425	1.0359	0.879471	1.75575	0.683336	0.603602	2.72365	2.03289	1.32395	2.85477	2.87658	2.33484
203	MD14G1081400	0	0	0	0	0	0	4.60096	3.22609	5.1258	0	0	0	0	0.062757	0
204	MD15G1115400	0.566545	1.00361	2.02488	1.06612	0.773521	0.856386	0.604554	0.185198	0.306231	0.925699	0.649472	0.691086	1.05106	2.55093	1.72564
205	MD15G1038900	8.40028	7.09416	12.3815	11.1118	9.31181	8.05056	2.87312	3.90321	5.44728	6.12906	7.32755	7.13757	8.32327	9.32918	10.261
206	MD16G1213100	2.67597	2.15227	3.71268	7.36211	4.6554	4.56306	1.54173	1.545	1.93344	3.08762	2.61416	2.25326	3.86523	2.68065	3.14339
207	MD14G1205500	0.530992	0.241055	0.373421	1.32003	0.907117	1.26342	0.390109	0.362126	0.167964	0.211957	0.174095	0.201656	0.422675	0.609566	0.264473
208	MD16G1104800	17.3727	3.72769	8.75141	14.2022	10.321	31.1948	18.9853	20.0906	11.0692	2.6586	7.72239	3.55269	31.3627	27.7209	32.5108
209	MD05G1229500	0.347798	0.169166	1.2598	1.36159	1.49111	1.1252	1.76361	0.733193	1.56011	0.052807	0.180299	0.018663	1.33371	2.49691	1.22398
210	MD03G1188800	9.9295	12.1647	13.0803	7.27616	4.51045	4.03308	3.32389	3.68546	2.74285	4.62849	6.07575	11.3283	5.78217	6.94804	7.71414
211	MD04G1158300	1.2598	0.2195	0.991244	1.8619	1.51522	1.9259	1.1645	1.23208	0.999053	0.120636	0.283163	0.125945	1.26571	0.382057	0.956059
212	MD10G1133400	4.10271	0.994873	0.821018	1.94166	2.84892	2.55774	0.668555	0.442799	0.87198	0.863589	0.364665	0.181727	13.7031	7.00208	1.06936
213	MD14G1088800	0.859725	1.01645	0.398181	0.528621	0.225497	0.309411	2.04641	1.94659	2.50754	1.59139	1.10517	1.05361	0.715525	0.312307	0.54935
214	MD13G1221300	0.477751	1.39351	0.531382	0.579084	0.575406	0.548486	0.487224	0.589447	0.656371	0.844698	0.956463	0.893894	0.402955	0.278813	0.491033
215	MD02G1168400	3.13543	2.98419	3.20888	4.4141	5.12031	4.55655	5.06774	4.72471	5.80375	2.62427	1.83646	1.78028	3.88453	2.79078	3.9021
216	MD15G1002800	0.878321	0.745707	0.659026	0.888867	0.535146	0.665081	1.11848	1.86759	1.19136	1.34273	0.811144	0.786058	0.441427	0.440011	0.680173
217	MD03G1134400	119.645	187.341	136.809	95.6059	82.917	66.0297	69.0558	85.4858	89.7896	157.195	204.113	222.92	84.2086	95.8517	98.2367
218	MD14G1031200	11.427	10.7789	4.31062	8.66935	7.07112	8.31041	19.831	22.8783	15.9531	17.2486	8.0146	6.60423	7.34052	6.15811	4.58701
219	MD03G1256300	1.88989	1.71518	1.42075	2.98756	2.57342	1.94234	2.02869	1.39379	1.10477	0.993057	1.08186	0.882775	1.62977	1.31334	2.48169
220	MD16G1034000	3.22204	4.8146	5.41376	4.02304	4.71931	4.40216	2.73654	4.23437	2.27556	3.67913	3.0947	3.50479	8.16925	13.5509	7.73669
221	MD08G1176200	3.14799	3.12419	3.31549	4.41031	4.61923	4.64501	7.66196	7.01554	6.82186	3.76067	2.71565	2.32746	5.04532	2.21266	3.99081
222	Malus_domestica_newGene_8230	3.45747	0.42836	2.59017	0	0.049308	0.033648	2.51851	1.54886	2.57835	0.120576	0.048428	0	4.58714	3.79003	3.5078
223	MD09G1131100	0.11599	0.019231	0.102192	0.092931	0.267778	0.252052	0.366438	0.467675	0.407797	0	0	0.014195	0.189552	0.172135	0.254675
224	MD12G1117500	1.27113	0.402145	1.63809	0.86355	1.20058	0.6762	1.91517	2.12488	2.49262	0.090392	0.179141	0.347365	1.75312	1.44774	1.89811
225	MD02G1316800	0.398059	0.166753	1.08553	1.14509	3.01898	1.58902	1.62042	2.3425	2.8946	0.303321	0.465792	0.14857	1.54377	1.86301	1.74047
226	MD08G1092300	23.356	61.2492	33.4873	6.88837	6.84674	3.90572	21.2545	44.2998	31.38	37.9683	65.8187	68.6102	12.8357	17.3966	25.1201
227	MD15G1213100	1.25267	0.427079	0.952617	0.7369	0.621641	0.720073	0.497866	0.419667	0.402036	1.29978	0.932483	0.749618	1.38579	0.823834	1.25256
228	MD15G1323400	2.33887	3.58923	0.79935	1.25689	1.58517	1.21676	3.07362	2.32155	1.80372	3.96961	2.90307	3.79928	1.09859	1.32704	0.707864
229	MD15G1239300	2.01317	0.158942	3.28504	3.66721	3.22498	2.94099	2.68126	3.39836	3.5503	0.131883	0.339994	0.149926	2.02755	0.47234	4.2611
230	MD00G1101700	3.12665	3.08411	3.86733	2.67303	2.17207	1.73336	4.79162	4.91076	3.84509	6.92644	4.23709	4.59303	2.0943	2.55491	1.4931
231	MD00G1078100	6.77369	5.02305	5.69352	8.73957	8.17647	8.95776	15.6386	14.4249	14.0042	5.0813	4.49366	4.31644	8.37276	4.86273	8.38444
232	MD16G1143100	17.3725	17.7557	13.9059	10.0473	10.3015	12.5582	6.69979	3.84519	5.90968	29.041	18.9277	19.054	16.6436	12.5987	5.34213
233	MD05G1321500	1.83838	2.68832	1.21211	4.26003	3.78693	3.25855	3.5806	3.02921	2.26787	2.273	1.66038	1.91292	2.17148	1.43736	1.77791
234	MD04G1105100	6.69885	4.40767	9.22199	8.28929	8.63217	9.39831	9.28787	11.5408	10.9149	3.66079	2.91319	2.56716	10.3276	13.9929	10.613
235	MD02G1051400	7.04155	1.04716	5.61535	2.28543	2.3782	3.24505	5.97067	6.26651	5.90437	0	0.330531	0	7.65541	2.62066	8.17044
236	MD06G1161700	32.7034	5.99527	19.2832	17.7387	13.6943	13.3793	6.0784	4.53311	3.58686	7.46382	3.68194	2.9539	46.9773	36.7545	21.6029
237	MD01G1213200	0.105597	0.243006	0.02058	0	0.056171	0	1.20763	1.32106	1.05962	0.346447	0.23126	0.210466	0	0	0.01952
238	MD14G1182000	1.49471	1.23029	1.88418	2.31667	2.35985	1.87947	1.74203	1.82135	1.79015	1.29646	1.18581	0.556011	2.2318	2.72072	3.16274
239	MD03G1214700	5.34956	3.5501	5.33671	4.02057	3.73736	3.14524	5.86428	5.87997	5.92514	3.35327	4.53685	4.4587	8.0798	7.29446	8.14375
240	MD17G1141100	0.545606	0.022572	0.646338	0	0	0.040874	0.857882	0.982886	0.776993	0	0	0	0.93614	0.908038	1.11474
241	MD08G1096300	8.09339	6.33748	3.3963	12.9047	19.8489	11.7073	8.16882	9.98693	7.55717	6.33943	6.53361	3.42231	7.73894	7.60765	12.3451
242	MD12G1081200	17.9477	26.5142	27.3698	19.6271	18.2906	17.5009	6.32703	7.72799	9.96306	24.5525	26.9441	23.95	20.0025	19.7912	22.2493
243	MD17G1081900	4.90917	7.05974	5.65145	4.80028	5.04051	5.04593	8.92564	9.49338	9.35205	6.90149	8.95427	8.74071	3.45309	3.6264	4.09754
244	MD16G1140700	15.8784	4.76664	12.8652	11.7148	9.36645	10.5623	11.8804	12.4563	12.3733	3.61345	2.53953	2.26203	14.6881	12.1616	17.8869
245	MD12G1100100	0	0	0	0	0	0	3.41016	4.01304	6.66216	0	0	0	0	0	0
246	MD04G1012100	0.167595	0.04564	0.235417	3.35121	3.26171	3.45909	0	0	0.1107	0	0	0	0.138782	0	0.255609
247	MD04G1015100	2.36663	1.94974	1.96863	0.836588	0.826115	1.03529	0.730814	0.617843	0.838441	1.41098	1.62356	1.0084	2.58311	1.691	1.58592
248	MD09G1065100	10.4216	8.01677	16.1008	20.0097	24.7913	23.983	12.4749	11.942	11.5686	7.34573	5.9066	5.58405	16.7074	24.347	16.5597
249	MD03G1088500	27.6295	26.8886	17.4702	33.0571	41.9095	45.9107	98.4334	92.4965	98.4716	34.1092	59.3166	51.4254	73.9186	72.1854	98.1719
250	MD17G1131800	0.845876	2.74136	0.577288	0	0	0.053264	0	0	0.054466	0.649462	1.0542	0.814358	0	0.098727	0
251	MD05G1276200	1.36042	0.762006	2.00299	3.82471	2.07939	5.43292	3.11087	3.2562	2.32329	0.473959	3.21482	0.84323	7.06049	4.62151	3.19457
252	MD04G1124500	2.41062	1.89424	1.39967	5.5164	6.79865	3.50815	3.30821	4.76061	3.47652	0.922875	0.902325	0.856691	3.60429	3.50596	6.15219
253	MD16G1076200	5.45385	3.73222	4.26845	8.55025	14.7151	17.2554	10.9905	11.6523	11.8509	3.2588	2.62187	3.52651	12.4752	10.5321	8.50584
254	MD04G1123400	18.3991	33.8337	20.9897	21.9294	20.44	19.7755	45.086	47.9776	49.1308	23.2861	42.3638	37.5449	17.2343	19.6786	19.018
255	MD17G1226500	14.8966	19.6326	19.3309	16.5736	17.952	16.1152	8.06706	12.2278	12.7748	15.9042	22.7769	31.334	22.4834	19.1641	24.3145
256	MD15G1400400	6.91095	5.91222	4.15003	10.6962	7.11979	11.0638	19.4907	14.0688	14.6193	11.2228	18.6536	14.9384	35.1391	30.947	37.4163
257	MD13G1099900	2.20651	5.19764	12.0743	4.96134	9.56019	4.35616	8.126	13.681	14.4543	1.25818	7.12125	4.35607	5.71869	11.8764	8.93285
258	MD16G1081500	0.261771	0.203408	0.334956	0.523661	0.613629	0.607784	0.694867	0.867513	1.42337	0.157814	0.68966	0.181877	0.188297	0.403603	0.556972
259	MD08G1099800	1.98432	0.130663	2.44491	0.032916	0.170804	0.205729	1.45604	1.92454	1.46844	0.044569	0.099713	0	2.62923	1.75154	2.04181
260	MD11G1251100	2.3587	1.03874	2.42988	0.841961	0.648801	1.10001	1.75557	1.24473	0.951542	0.361226	0.56932	0.439385	3.69922	2.28355	1.9008
261	MD16G1042700	1.0784	0.24823	11.6505	10.4475	8.32929	7.50734	0.24503	0.044515	0	0	0	0	3.43961	6.41338	5.49986
262	MD06G1148700	4.18775	1.95139	3.00591	2.72034	3.29868	3.25074	4.13157	4.56491	4.47682	2.12221	1.83891	1.01775	2.91405	3.48819	3.14013
263	MD05G1163100	3.53034	2.16234	4.7873	1.92978	1.61448	1.72879	5.42631	5.49265	4.55597	1.79489	2.33765	2.32343	4.10842	3.7807	4.3428
264	MD15G1232100	0.407379	0.645033	0.702423	0.797923	1.53656	1.75819	0.743304	1.05116	1.12188	0.278293	0.427088	0.348963	1.005	0.424909	0.593872
265	MD16G1007500	0.200654	0.13489	0.26542	0.776532	0.696839	0.638811	0.32733	0.379285	0.125201	0.084135	0.013311	0	0.645937	0.534952	1.05055
266	MD08G1131300	6.63589	10.5723	8.80484	6.02721	6.40122	5.87061	7.05863	7.09068	5.84816	9.03195	10.406	11.2022	7.77853	7.22233	8.19594
267	MD14G1191900	0.427676	1.11608	0.665751	1.19795	0.818098	1.20318	0.379899	0.279335	0.319918	0.770563	0.802433	0.430201	0.345571	0.517351	0.391806
268	MD12G1011400	4.74946	4.85214	8.30713	6.53861	5.81212	5.01126	1.87102	2.50385	1.83613	3.46522	4.16882	3.88493	5.25833	4.8267	6.44449
269	MD05G1193000	2.35744	2.67212	2.67701	1.47634	1.39695	1.54821	3.81387	3.83029	4.73815	2.47701	2.6811	3.13867	2.26106	2.66578	2.3202
270	MD13G1030300	0.544661	0.231405	0.943144	1.99753	1.76027	1.38461	1.13573	1.09503	1.03142	0	0.233373	0	0.403514	0.244326	0.348617
271	MD02G1237400	4.45363	6.70237	5.45438	6.55779	5.72578	7.23891	6.57831	6.30362	6.61949	5.08286	7.18469	7.71342	3.52283	2.83434	3.56641
272	MD06G1118700	4.23092	3.38748	3.4188	1.71487	1.34643	0.931366	4.09716	4.0855	2.78848	9.82963	8.28762	7.72236	2.06539	2.83733	3.39362
273	MD12G1181000	4.67547	2.56215	5.08322	3.4363	3.88728	3.93091	1.80079	2.06531	1.71228	3.07083	1.97483	1.94856	27.0919	6.36818	4.10564
274	MD14G1061500	3.56534	3.5335	2.05154	3.57354	6.06084	6.5668	5.30903	4.53807	4.94982	3.15848	4.54626	4.74053	7.59844	9.94687	5.79155
275	MD17G1158200	0.156341	0.013859	0.060116	0.173703	0.304917	0.157051	5.45881	4.35669	4.52187	0.129464	0.038011	0	0.176952	0.143938	0.105265
276	MD02G1304400	8.58378	4.46387	8.69363	5.17736	3.23047	4.82881	1.69606	1.84558	1.35698	4.51249	3.57769	3.20325	11.0552	11.3585	9.26883
277	MD16G1218700	4.2839	3.70537	3.95203	3.80972	4.15194	4.11505	2.34109	1.74758	2.2745	4.17449	4.61303	4.35357	3.33368	4.12458	4.09517
278	MD17G1179700	2.476	9.11575	5.33229	28.7284	30.6067	18.6003	0.971879	7.56251	2.93161	5.51275	2.21293	5.60344	4.30665	0.476471	0.311556
279	MD01G1077200	17.8934	10.9617	12.254	9.69035	13.5253	14.792	6.4311	6.52355	4.01642	20.3022	18.842	13.5254	9.28952	7.14949	7.94248
280	MD17G1103100	4.04629	3.96692	2.73032	6.12384	7.4804	6.27476	1.74722	1.64127	1.46258	1.25802	2.43283	1.16235	4.99701	6.85029	7.12523
281	MD01G1049700	1.48877	5.5986	1.40688	3.3616	3.82337	3.09112	3.91803	4.66877	3.8447	5.22016	6.82899	6.09217	1.5362	1.4689	1.38445
282	MD01G1116600	0.491236	0.315385	0.888142	1.55147	1.65857	1.4251	0.290386	0.175224	0.345854	0.038031	0	0	1.22755	0.445349	1.35479
283	MD02G1008700	1.39263	1.13454	1.81458	2.19939	2.61409	2.6335	1.18497	1.36509	1.13264	1.08062	0.899263	0.858654	2.24978	1.01742	1.9083
284	MD14G1088900	0.632099	0	0	0.357798	0.242438	0	1.15675	1.56035	2.47368	1.11703	0	0	0	0	0.263746
285	MD11G1228400	1.82706	6.07533	5.67365	7.63593	1.57726	3.16757	7.55811	5.56224	11.1434	4.56907	6.12401	4.21315	3.70022	1.60446	5.03546
286	MD12G1200300	8.5833	11.2287	8.3088	8.1638	7.12651	9.12205	9.77527	8.42502	8.57747	11.6638	10.587	10.9682	6.78418	5.8517	6.53867
287	MD08G1056700	1.86496	1.24597	1.17636	1.43801	0.558189	0.756726	3.97467	3.2155	2.57579	1.11213	1.91782	1.67933	0.471167	0.486973	0.789676
288	MD01G1094500	0.629946	0.513298	0.766437	1.66246	1.2579	1.6109	0.946455	1.12052	1.03554	0.353578	0.180142	0.295425	0.801702	0.854597	0.608879
289	MD11G1119100	1.0101	0.935591	1.07544	0.757747	1.12554	0.915113	2.2522	1.53269	2.20826	2.11913	1.57907	1.70835	0.705559	1.02081	0.573021
290	MD16G1239300	7.63877	9.58375	9.60592	5.31869	5.29635	5.52155	8.07894	6.5849	6.53907	11.1526	8.78782	7.64881	5.40165	3.90058	5.04918
291	MD06G1202700	0.785102	0.300727	0.806768	0.67001	0.571841	0.830057	0.264258	0.400015	0.202395	0.188973	0.548196	0.230108	0.702304	0.841675	0.73667
292	MD16G1107600	3.33135	2.02761	6.697	8.20683	7.96526	6.97734	3.20262	3.41901	2.95748	0.933491	0.918992	0.792968	6.72095	8.67869	6.9057
293	MD01G1048700	1.66657	2.3684	1.92779	1.389	1.71977	1.31743	1.10777	1.14998	1.38167	2.27048	2.40071	2.57222	1.47767	1.72437	1.37069
294	MD09G1089800	30.954	15.6103	14.7114	2.97785	2.33676	1.70146	2.79393	2.89049	5.82459	68.1188	32.3779	29.7985	2.15967	2.80934	1.85117
295	MD13G1049600	90.3022	94.9621	46.9294	118.163	126.334	163.563	224.512	243.064	289.72	137.629	215.478	201.564	198.544	209.079	206.044
296	MD17G1146100	1.73362	0.813123	0.584236	2.63072	2.38898	3.77659	1.99999	1.13422	0.782152	0.327611	0.312313	0.149683	3.84657	1.64857	1.49325
297	Malus_domestica_newGene_9334	0.137959	0.302608	0	0.462002	0.815393	0.824666	1.52571	1.93915	2.2471	0.333782	0.694935	0.242411	0	0	0
298	MD10G1190200	2.17697	2.34669	2.85282	1.43607	2.39815	1.26296	2.73037	2.72704	3.1687	3.01343	4.16359	2.38183	1.61935	1.68215	1.98673
299	MD03G1108400	3.78998	0.400169	5.18746	0	0	0	0.02805	0.007131	0	0	0	0	5.32657	5.40335	5.12414
300	Malus_domestica_newGene_9336	3.51564	0.813749	2.81358	0.807489	2.13327	2.7331	2.9482	2.27648	2.6144	0.290728	0.72879	0.200857	4.1886	4.24489	4.32483
301	MD02G1090400	5.83955	4.74899	5.14009	8.00837	7.96309	11.6792	10.1167	10.2524	9.71073	3.23198	3.21599	2.98041	9.29616	10.7986	8.67033
302	MD04G1160500	4.43832	0.486079	6.61167	4.19944	3.58819	3.10676	3.26637	3.96776	4.71834	0	0	0	5.30313	3.79625	5.55745
303	MD03G1143600	1.15352	0.548067	1.01399	0.352527	0.5029	0.43814	0.272873	0.387863	0.235787	2.37011	0.872938	0.938871	0.379659	0.304094	0.198934
304	MD07G1302200	7.43088	2.68033	3.96167	3.01377	2.58812	2.61733	2.71123	1.49102	1.76225	3.59637	2.12818	1.71401	2.70285	1.93133	1.98842
305	MD13G1054300	0.537567	0.351268	4.45711	2.80558	3.00407	1.92569	2.34274	2.60189	3.67263	0.169379	0.294455	0.262043	1.82533	3.75088	3.68697
306	MD10G1296800	0.679475	0.517162	0.578058	0.204998	0.073437	0.092832	0.464868	0.546374	0.408353	0.691381	0.460154	0.423453	0.526477	0.457181	0.793947
307	MD09G1063500	1.12447	1.8715	0.555911	2.81913	2.85669	1.82611	0.256789	0	0.206908	0.677648	0.668565	0.819967	0.926108	1.33774	1.22632
308	MD07G1117900	1.49369	0.611286	0.798141	1.46938	1.12389	1.79026	0.780675	0.8474	0.379705	0.300298	0.5174	0.255226	2.37613	2.46917	0.733381
309	MD12G1144000	2.36176	2.55553	2.43178	5.56664	4.90937	5.12903	1.86604	1.6633	2.99965	1.98297	3.53041	2.34253	2.38576	1.96635	3.03274
310	MD06G1146000	22.6399	10.9993	17.6739	10.7301	13.5839	11.6901	4.63226	4.55019	4.61141	12.2342	10.9045	10.6254	21.771	17.5867	13.4245
311	MD12G1248300	0.604351	0.527662	0.820267	1.16042	1.16635	1.29666	0.677314	0.725682	0.666797	0.238995	0	0.100782	0.780509	1.3036	0.744421
312	MD10G1174000	1.08783	0	1.21545	0.953089	1.17405	1.42347	0	0	0	0	0	0	1.18464	1.51368	0.945345
313	MD15G1055200	10.185	3.62715	4.91627	2.20291	3.58821	2.51017	2.75407	2.80756	1.66248	6.16588	2.52802	1.88875	12.4334	6.82029	2.52499
314	MD10G1287000	7.77973	21.4857	5.56298	13.767	13.4658	15.6818	25.9442	23.5446	26.1108	26.4362	12.9281	13.8288	3.40091	4.42944	2.86442
315	MD16G1137400	5.22748	0.429353	9.57056	4.03319	3.14288	3.47245	2.82628	5.3547	4.65307	0	0	0	5.29216	9.659	8.3386
316	MD12G1251000	2.70484	0.472288	2.77771	1.65365	1.23017	1.63775	3.70846	2.66348	2.90105	0.136299	0.085567	0.065734	2.26129	1.74208	1.50221
317	MD04G1158500	8.89979	14.2822	10.6746	9.07215	7.96905	10.9195	15.3808	14.0171	15.3438	14.5216	13.4627	14.7843	6.91913	9.51423	6.23743
318	MD10G1240400	16.8872	17.342	14.7332	20.0805	20.1361	20.1584	11.1709	9.92652	10.054	13.8942	17.3134	13.2014	23.1111	25.5747	23.661
319	MD07G1032800	8.90553	10.3385	9.25313	14.4473	27.1846	21.1991	9.53673	11.8262	10.5134	9.64146	10.1129	9.18113	15.0817	19.3266	17.662
320	MD09G1184400	0.039466	0	0	0	0	0	1.93619	1.66111	2.02309	0	0	0	0	0	0
321	MD17G1273900	0.107489	0.583774	0.060192	0.016355	0	0	0	0	0	1.56086	0.608719	0.89171	0.129591	0.269806	0.053819
322	MD15G1384100	10.6337	5.89755	8.56714	2.87577	1.94551	1.87564	2.78886	2.66622	2.22279	7.72589	7.51418	6.01733	2.04474	2.31659	2.09257
323	MD05G1286400	2.7139	0.649461	3.67682	2.46835	3.25855	2.46333	4.9769	4.27512	4.77927	0.345475	0.93273	0.219269	9.04955	11.7048	9.1142
324	MD15G1097500	3.07509	1.64693	0.710458	2.44738	2.87473	2.84523	1.09437	0.417501	0.46719	1.39803	0.767311	0.778586	0.967989	1.05266	0.674919
325	MD02G1184300	23.8882	17.3413	19.6249	31.0433	29.9555	34.6859	37.6095	31.6172	32.3585	15.4554	11.3766	9.02072	24.5181	22.9805	24.1778
326	MD02G1008100	1.79118	1.13882	0.91116	1.81888	2.24343	0.697565	0.467736	0.683133	0.486352	0.448692	0.387099	0.059494	0.810112	0.474285	1.93932
327	MD07G1302600	1.02367	0.801849	0.701876	0.686051	0.674035	1.09296	3.51782	3.8485	2.82483	0.103735	0.551546	0.167508	1.74784	3.89048	2.6156
328	MD07G1265800	2.13757	2.42314	2.91161	6.33291	6.95482	7.38555	3.92013	4.32256	4.49195	4.07182	2.7625	2.46465	2.79134	5.00345	3.72922
329	MD02G1293900	1.87982	1.67315	2.45206	1.88774	2.17629	2.16024	2.3837	2.81915	2.63989	1.13657	1.39661	1.18749	4.24232	3.18201	3.48102
330	MD08G1029300	3.01353	2.48099	3.4909	5.5865	5.24543	6.04284	6.38603	7.12955	6.55735	1.95176	2.98713	2.20162	5.36879	4.81439	7.22351
331	MD01G1230800	1.10848	0.341423	1.03247	3.2735	2.45121	2.66861	3.89947	2.37908	2.87739	0.608291	0.12702	0.079139	0.515641	0.466725	0.401112
332	Malus_domestica_newGene_10095	22.5779	22.513	26.4998	19.9144	21.6509	18.5928	12.4613	13.2006	15.8867	19.7458	30.055	28.2391	27.7829	36.2701	33.9998
333	MD14G1155500	1.20434	0.60848	0.498774	0.894606	2.10511	3.15876	0.347764	0.60802	0.315398	0.376338	1.46592	1.23502	3.13783	3.23402	2.56068
334	MD09G1281500	46.8137	63.2623	50.2341	27.4409	26.7045	27.1351	37.3227	40.1399	40.0711	72.0257	76.3557	84.6474	47.2183	49.7851	46.1651
335	MD11G1020400	5.34391	3.39745	4.08101	3.75544	4.19834	4.57223	1.10816	1.29095	1.83618	2.34282	3.94798	2.15628	6.60054	3.29797	5.42859
336	MD13G1144600	1.78656	2.48591	2.05934	1.39327	1.99937	1.93711	1.448	1.97222	2.94483	2.0987	3.69557	3.1911	2.90846	1.99006	1.55498
337	MD05G1039000	0.742089	0.137095	0.379527	0.488361	0.517602	0.779204	0.119834	0.050176	0.158334	0.127246	0.012527	0.080624	1.20154	1.01845	0.662406
338	MD03G1254500	0	0	0	0	0	0	3.5744	4.90657	4.74066	0	0	0	0	0	0
339	MD03G1185700	7.04436	4.24092	5.51336	7.32231	11.1461	7.64699	11.0079	12.4834	10.5716	9.60967	2.74111	4.05346	65.6651	18.2229	6.24672
340	MD08G1193900	1.47917	1.9802	1.84401	1.38821	1.60989	1.33552	3.65526	3.79767	3.68507	1.40236	2.24141	1.56953	1.00122	3.04488	1.50101
341	MD12G1158800	7.62713	6.57995	9.30443	7.07498	7.49526	8.4415	32.4571	26.4997	27.0054	5.53357	5.06693	6.44665	7.72154	5.54726	6.25189
342	MD04G1054400	12.7722	13.65	12.4555	21.6777	24.8661	26.823	33.0955	30.0463	33.1105	10.2361	12.3795	9.49853	21.2471	25.3993	18.2919
343	MD16G1172900	2.28646	2.72406	6.10614	5.66756	6.84389	6.31536	3.26184	3.70045	3.43657	1.69495	2.35438	1.43773	6.23898	7.34852	6.97978
344	MD15G1193900	1.81732	1.11891	1.40032	1.25167	1.26388	1.6768	3.34091	3.43627	2.85614	0.921333	0.725568	0.766488	2.99259	1.78203	2.13939
345	MD01G1184700	305.864	523.106	360.69	344.367	318.601	268.417	134.568	146.621	145.494	437.863	606.12	618.484	268.087	337.143	319.384
346	MD06G1105300	18.6732	20.0441	19.6316	28.5758	24.0057	28.7183	10.5555	7.77107	8.0118	27.2592	17.1436	19.0442	17.3595	22.036	18.754
347	MD05G1128900	18.6969	14.5258	31.1821	23.2884	29.2906	30.9684	15.7357	13.3044	12.947	10.2024	10.1116	8.80325	33.4722	40.2566	32.1027
348	MD12G1141700	1.08675	0.966636	0.488738	2.08629	2.2364	1.33809	1.02999	1.14216	0.985356	0.399296	0.468568	0.419029	1.4502	1.53496	2.10698
349	MD17G1151000	14.2492	13.4997	33.7887	45.218	253.806	216.799	23.2007	41.3762	22.9721	7.57923	12.632	12.0045	181.049	279.369	147.425
350	MD05G1188600	2.23919	2.04507	1.19121	0.851153	1.09438	1.16071	0.958811	0.969453	0.640996	2.88616	1.46169	1.23711	2.45235	0.563694	0.519659
351	MD02G1047200	36.8504	67.2967	86.3414	29.9087	30.5765	22.1773	35.6435	50.2507	54.881	69.218	89.2572	127.666	30.1067	40.3253	42.6486
352	MD01G1127400	0.044808	0	0.040848	6.30507	4.68754	7.08575	11.344	9.94726	9.51887	0	0.068882	0.058968	0	0.022674	0
353	MD08G1177800	0.969373	0.742306	0.695929	1.4598	1.20355	2.06162	5.06203	3.18285	3.30781	1.01447	0.514026	0.354607	1.28168	1.01917	1.55477
354	MD02G1075200	3.08259	1.01881	4.92234	0.102858	0.076188	0.096395	9.7889	10.0061	12.5612	0.809952	0.791018	0.476297	6.63987	1.65596	7.31372
355	MD12G1170500	0.921014	1.13971	1.14638	2.51893	2.64714	2.80464	0.298977	0.331325	0.310873	0.783621	0.479861	0.842645	0.59897	1.13333	1.81564
356	MD12G1196300	0.366005	0.339657	0.847231	1.83525	1.95572	1.50141	0.823641	2.00833	0.808109	0.350083	0.203498	0.165363	0.53008	1.3156	0.563298
357	MD09G1115100	2.13409	1.01212	0.334336	0.571778	0.905355	0.477033	0.768716	1.02427	0.328456	4.94567	1.33022	2.0363	0.347203	0.40594	0.098328
358	MD12G1029200	0.611974	0.185789	1.24621	0.696636	1.34362	0.955522	0.067888	0.196399	0.323346	0.077511	0.04465	0.032727	1.4299	1.25387	1.57255
359	MD08G1033700	0.278716	0.894805	0.193547	0.136244	0	0.181926	1.44944	1.77173	2.59126	1.59268	1.34802	1.83501	0	0.182701	0.573793
360	MD00G1192500	37.3595	50.1742	52.6097	10.6156	13.4766	13.8911	90.7535	87.9029	107.154	60.3682	65.6684	80.8192	35.3568	27.0736	44.9227
361	MD01G1116700	3.32972	0.70512	2.89265	5.24209	4.86131	4.65405	1.07539	0.442786	0.549937	0.260496	0.358985	0.380939	3.15921	2.57549	2.80452
362	MD17G1071800	5.68449	5.2779	2.66801	4.70595	3.0737	5.63115	5.29136	4.58008	6.92568	7.80448	5.62014	6.77291	2.04372	2.17533	2.72576
363	MD03G1286600	10.1449	10.6651	11.9109	19.6798	9.1658	10.723	3.88178	5.15254	5.00265	15.937	10.9195	14.4223	7.6452	7.13351	4.68648
364	MD05G1361900	32.4008	29.6679	49.1514	48.991	38.5991	40.6847	24.9027	24.5339	20.6535	23.6839	26.4465	27.2531	55.3609	66.3548	52.6183
365	MD05G1291300	77.1061	110.498	106.299	73.2926	68.9725	65.1959	149.416	128.75	147.004	93.9774	107.958	107.956	74.7831	88.8736	83.679
366	MD15G1133300	0.62233	0.448495	6.87863	4.63754	9.24537	6.40143	1.0955	0.657161	0.949798	0.610001	0.371776	0.208962	5.61173	9.30658	6.11595
367	MD03G1194600	17.5466	13.3007	6.60483	24.2156	23.1051	15.0009	5.66762	5.40703	5.52995	4.85472	3.86828	2.4677	13.4371	14.5361	19.0276
368	MD09G1254500	0.768982	0.834133	1.21918	2.33525	2.63526	2.33016	1.89303	2.31468	2.18852	1.23638	0.448252	0.288806	0.526499	0.777726	0.675628
369	MD01G1030800	1.70464	1.69639	1.01452	1.07912	1.22544	1.55766	1.72853	1.3171	2.01472	2.09612	2.44606	2.85147	2.08057	1.0163	1.39482
370	MD10G1250000	1.14181	1.02794	1.47327	3.86003	3.23263	3.42247	0.34335	0.399179	0.422819	1.72883	1.91808	1.38068	1.5866	2.69056	2.47471
371	MD04G1161900	0.172316	0.297962	0.966995	0.48907	1.08027	0.537114	0.246629	0.457788	0.782306	0	0.177099	0.083529	5.99605	3.0685	1.24854
372	MD14G1073500	0.291541	1.07836	0.54804	2.17501	2.90615	2.20574	2.3227	2.76477	2.38896	0.683082	0.435626	0.793975	0.66526	0.180047	0.372094
373	MD11G1236700	2.22198	1.04797	4.5297	1.9796	3.06816	3.19491	0.108036	0.088346	0.137615	0.666858	0.92563	1.1798	7.1855	10.7417	9.64687
374	MD07G1210700	32.1649	35.4449	51.1864	87.2863	336.933	320.946	75.6042	172.643	204.087	22.009	44.1968	35.3977	822.572	294.435	177.818
375	MD11G1101700	1.71775	0.183954	2.65027	0.596018	0.413159	0.663487	0.340781	0.498305	0.283682	0	0.138863	0	4.68715	4.03433	3.25847
376	MD05G1161600	2.41536	1.04539	4.19348	3.5606	4.03879	3.70584	7.54881	9.53877	10.3249	0.691881	1.43807	1.33871	2.95188	3.90746	4.59578
377	MD03G1014700	0.085667	0.059703	1.06089	0.572013	0.325099	1.52722	2.8162	5.09136	7.17497	0.305086	0	0.161896	0.958225	0.967283	1.47153
378	MD00G1012200	7.96987	8.79986	5.83143	8.86407	9.91615	10.475	0.706311	1.41678	0.822783	9.68729	8.52757	6.81079	19.5867	14.3498	9.66014
379	MD03G1209800	4.68339	9.42688	4.80851	4.95864	4.92094	5.99197	3.4222	3.30665	4.03375	7.65279	7.82227	6.45503	3.37032	3.02428	2.99437
380	MD02G1146700	9.42637	11.6698	19.529	10.3123	8.56486	6.49851	6.52315	7.38087	3.84465	12.2826	18.7927	8.75506	7.78034	9.52688	7.4957
381	MD08G1099200	4.86902	1.64935	6.08296	5.58389	3.84822	4.56285	8.01545	7.22039	8.50595	1.64838	1.18426	0.690858	7.81775	4.89875	8.5916
382	MD06G1170200	0.476985	0.187696	0.242714	0.442663	0.516357	0.795838	2.03645	0.838008	0.677514	0.562902	0.115891	0.158111	0.802408	1.1436	0.637236
383	MD17G1230100	3.65761	3.57836	3.36968	2.19051	1.96514	1.67197	3.38187	2.81513	3.91208	3.20237	3.59821	3.5038	3.88154	3.26673	2.73336
384	MD04G1185100	29.0565	34.5122	32.5756	40.1026	39.5172	35.7374	59.2005	74.0083	68.4279	20.1717	30.3718	30.8311	24.9303	28.826	38.2234
385	MD08G1152600	7.58247	3.95653	4.86818	8.6008	7.78024	9.3804	5.80404	4.87583	4.05014	3.5233	2.96313	2.07142	8.50967	8.41709	7.19137
386	MD07G1242700	1.12838	1.2885	0.382085	2.14054	2.25238	2.20575	1.81668	1.75305	2.07158	2.21629	0.821841	1.70253	0.454805	0.956467	0.545168
387	MD16G1133600	31.1398	35.352	27.4965	33.8412	28.9857	28.5017	19.7934	13.8896	13.7557	41.5767	28.2283	19.4492	27.582	28.2053	21.256
388	MD08G1212400	1.40117	0	3.80956	2.37372	4.15214	3.9296	5.98398	8.42415	6.49763	0	0	0	1.27195	1.29505	3.74966
389	MD11G1012300	15.7971	9.78353	17.4181	24.2619	29.6346	17.7672	16.7296	12.7201	11.9864	9.63186	6.08715	6.11745	18.4748	22.6342	22.6226
390	MD08G1170000	4.41585	5.89951	3.87083	3.2873	3.35473	3.12735	2.86801	3.36823	2.9092	8.24068	8.71649	7.97344	5.55281	3.02673	3.52137
391	MD12G1180400	1.10236	0.134144	1.21263	0.375702	0.283166	0.340515	0.82888	0.589253	0.380401	0.162147	0.119271	0.063326	0.918901	1.54445	0.878503
392	MD13G1005800	1.27245	0.863751	2.79029	2.96708	3.10424	2.40297	0.934256	0.575153	0.342122	1.06162	1.05107	0.975292	1.87603	2.74745	1.31637
393	MD03G1005500	2.07818	0.686805	1.34489	2.86133	4.19904	3.14423	8.65626	5.48526	8.79971	0.802801	0.460468	0.316574	1.06486	1.64703	2.10794
394	MD07G1050400	18.7445	15.0655	20.5546	40.563	48.8656	48.2159	16.0954	16.8264	17.4422	21.4003	18.048	16.3121	52.2643	64.804	46.5303
395	MD13G1022400	2.20706	4.00053	0.308666	1.16046	1.71425	1.19891	0	0	0	2.00133	4.45957	4.39273	0	0.15958	0
396	MD12G1158200	0.750567	5.74578	4.79929	4.16013	1.94198	2.57069	0.680189	0.781989	0.230186	0.364819	1.82788	0.731003	1.68405	3.53052	2.23911
397	MD03G1012600	1.87681	3.34025	2.76542	2.91413	2.56534	2.8435	5.73831	5.05198	5.18477	4.31997	3.94655	3.76881	2.73514	2.29596	2.31294
398	MD05G1352400	3.71189	5.92133	2.60935	6.76003	6.55802	6.72039	1.92605	1.96828	1.57136	4.75936	4.61997	4.64159	3.02854	3.29219	2.7693
399	MD14G1077300	124.118	185.445	155.87	100.038	102.331	105.724	136.123	134.165	149.411	200.503	224.567	222.839	129.107	132.716	126.85
400	MD15G1402300	1.45948	1.03454	3.47913	1.23426	0.890484	0.703456	0.444812	0.371842	0.315801	0.786917	0.951694	0.756575	1.89566	2.28393	3.12775
401	MD15G1120300	1.18407	1.02495	0.598515	0.659921	1.33468	1.72991	3.37251	3.24289	2.92345	1.81478	2.69495	2.72498	4.44221	2.85815	4.84986
402	MD05G1232400	0.101604	0.135474	0.796799	0.271975	0.150753	0.151805	0.608504	0.497995	0.800696	0	0.134638	0.038387	0.140397	0.061636	0.098452
403	MD02G1187500	6.07712	4.78085	6.04692	7.62695	5.14124	7.7576	7.71887	8.74246	7.78556	3.76801	5.61149	4.09022	10.0746	15.5074	13.4616
404	MD05G1325700	0.134337	0	0	0.043413	0.033593	0.041494	0.042456	0.077046	0.018169	0.103968	0	0.076524	0.690353	0.777227	0.458666
405	MD16G1177200	9.81935	8.07003	18.1881	21.1825	22.446	25.1971	6.13079	5.28288	4.56716	5.91941	4.40534	4.44744	18.9418	24.8498	19.0271
406	MD14G1106100	0.501708	0.404338	0.712548	0.992533	1.07053	1.28398	0.976034	1.22416	1.42069	0.189374	0.102571	0.326918	0.641093	0.335585	0.617957
407	MD10G1213100	2.30392	0.360155	5.37413	0.038521	0	0	3.78232	4.75495	4.80698	0	0	0	3.95273	0.890219	4.85571
408	MD08G1019800	3.69141	3.67162	4.31528	3.58614	3.29104	3.00424	9.481	12.0467	10.3134	3.09396	3.50097	3.15397	3.41513	3.6001	5.11847
409	MD14G1149600	0.522898	0.595978	0.843526	0.772383	0.671981	1.05735	1.97659	1.69956	1.18151	0.132859	0.397422	0.35659	1.38098	1.39359	0.945223
410	Malus_domestica_newGene_4012	2.77199	1.33112	4.45152	5.76301	8.80351	8.63253	12.3324	14.7661	16.8237	0.770951	2.13676	0.942069	8.06436	12.0509	9.75441
411	MD09G1131900	0.780956	0.726461	1.1562	8.31641	17.9153	19.3474	17.2333	21.6698	17.9385	0.583722	0.558846	0.820054	2.13797	1.18672	0.582149
412	MD05G1311400	19.9351	14.4507	25.2113	7.03973	6.05777	3.92456	13.7323	12.959	9.75592	28.2012	12.2407	10.969	31.4575	15.0231	9.78923
413	MD06G1181500	36.4914	48.5163	33.0937	32.0075	30.0107	29.3788	51.2764	53.3115	51.5948	54.0279	48.7206	49.4638	29.7377	29.0387	30.4577
414	MD02G1157500	4.38101	2.61185	1.60572	3.44835	6.8813	7.81417	7.95316	8.84337	10.1395	5.96821	2.26752	1.5521	3.95008	5.36922	3.93985
415	MD02G1308300	0.149178	0.104823	0.024237	0	0.090083	0	1.01101	1.60022	1.61183	0.074929	0.280701	0.231871	2.00205	1.71076	4.64779
416	MD11G1050200	2.79693	2.15564	3.70373	3.84274	3.88996	4.81691	4.54744	5.60155	6.58247	2.30033	2.10503	2.32086	3.77414	5.00433	3.77245
417	MD17G1023600	115.166	166.455	70.1024	81.2896	91.8736	92.5677	204.589	169.384	277.533	151.682	152.043	195.529	64.7007	70.6607	55.46
418	MD06G1182400	36.6513	42.2101	18.1652	26.4536	20.5027	18.652	7.08831	6.54311	2.81753	40.0283	47.9692	36.0296	31.8509	23.8511	15.778
419	MD10G1001000	11.6752	17.0069	11.9059	11.8825	11.2365	10.6788	12.2851	13.5209	13.7342	15.7993	19.3305	18.6026	9.95824	9.40349	10.1695
420	MD13G1210000	4.5061	1.6807	3.83811	3.45486	3.05926	3.33681	3.26921	3.43533	2.62336	1.76117	1.69614	0.955601	3.55857	4.94542	3.93128
421	MD01G1046300	0.113251	0.5354	0.041231	0	0	0	1.3443	2.07872	1.49929	0.631933	0.550432	0.752004	0	0	0
422	MD13G1107100	8.46663	26.6396	7.24183	2.08581	2.00944	2.05606	11.796	17.8314	18.3827	28.5883	32.1304	30.8417	2.8129	3.82658	2.64778
423	MD03G1077400	3.82912	1.1065	7.60211	3.50675	4.20886	2.1705	0.134411	0.257345	0.334378	1.13866	0.531307	0.530676	5.91678	8.30956	7.2877
424	Malus_domestica_newGene_8063	0.213874	0.75874	0.081504	0.514983	0.735542	0.697495	0.508022	0.900606	0.691075	0.913088	1.12056	0.945674	0	0	0
425	MD11G1258000	2.36126	1.50432	2.4567	2.61312	1.82248	3.24163	2.43166	1.62767	2.1646	1.04969	0.291395	0.427089	1.83646	2.85419	1.87119
426	MD04G1129800	47.328	54.1439	29.7488	52.2715	55.444	44.3504	28.9497	21.779	22.903	58.154	48.2717	41.8895	27.4899	33.5913	22.0724
427	MD08G1133100	28.6881	41.0285	31.3347	30.6797	29.1653	29.1162	30.6734	31.3034	31.8221	40.3678	40.6668	49.9911	20.7525	14.0053	26.1059
428	MD04G1025300	0.965421	1.83011	0.414993	0.162733	0	0	0.821112	1.35407	0.962944	1.77007	1.66851	1.8877	0.588022	0.435574	0.443418
429	Malus_domestica_newGene_2753	0.555384	1.33627	0.111155	0	0	0	7.29385	11.3899	11.8088	0.419173	0.897749	0.895	0	0	0.071815
430	Malus_domestica_newGene_2759	2.13887	0.100751	2.72532	0	0.062048	0	1.4766	2.9467	2.2137	0.1625	0.254235	0.233881	2.34051	3.63215	2.15301
431	MD12G1170100	1.44976	5.91497	0.712147	0.472487	0.761442	0.819463	0.747615	1.23396	1.17671	7.54974	4.67367	5.51607	0.040943	0.07398	0
432	MD17G1066700	8.58674	6.83146	8.27588	12.2165	8.72689	9.72971	3.64521	3.26688	3.04111	7.07757	5.42109	3.66472	7.77377	8.33883	9.31793
433	MD02G1154600	1.25381	0	1.52289	3.8629	8.0811	7.0744	0.291522	0.135969	0.197974	0	0	0.489358	3.14134	0	2.57596
434	MD07G1055600	2.26196	0.062372	2.1952	0.110544	0	0.043051	0	0	0	0	0	0	2.95168	3.48028	2.2681
435	MD13G1094100	8.89837	2.72952	3.80858	3.2769	2.0946	2.8867	5.63035	2.92214	4.17686	8.31648	1.08016	3.51386	2.93825	1.64252	0.907486
436	MD04G1155800	2.00377	1.22649	1.99116	2.99909	3.81768	3.50079	2.36637	2.23572	1.17281	0.625326	1.12494	0.545776	5.12012	3.86698	3.63621
437	MD16G1027000	0.612221	0.556562	0.355166	0.277852	0.46309	0.728547	1.32307	1.16589	1.79033	0.12929	0.28888	0.234022	0.765757	0.864001	1.09305
438	MD11G1012600	14.2687	5.2462	9.58599	2.82799	3.08567	4.76875	14.432	11.547	26.0292	2.22246	2.90113	4.37642	18.3134	15.9792	9.09369
439	MD07G1266800	2.69889	14.2188	5.2354	1.60785	3.56009	2.70974	21.5047	20.7494	41.9726	2.82464	13.3356	22.9502	2.45004	2.79132	4.39851
440	MD17G1006700	1.063	0.653697	7.34144	3.61354	6.00262	3.64381	2.339	1.75658	1.77769	0	0.288108	0.291322	4.77574	8.38926	7.56273
441	MD13G1264900	5.84751	13.2877	7.45815	14.3359	12.9772	12.9565	10.8769	14.5924	16.0854	12.9042	17.0969	13.8319	5.42314	9.61625	5.75479
442	MD16G1258200	19.7558	5.01449	21.8035	11.5765	11.1882	10.2826	10.4592	10.5864	11.2444	3.89057	5.15077	5.43981	24.9303	23.1712	24.5759
443	Malus_domestica_newGene_5278	1.91916	1.3364	5.59374	6.28187	5.42489	7.33832	0.955812	0.488049	0.485491	2.32848	0.835723	0.824238	3.26761	3.29745	3.03313
444	MD05G1320500	150.758	1.04711	2.56547	2.44969	2.05906	2.46617	2.69133	2.80693	2.27121	1.04698	0.312729	0.695245	1.45584	1.59149	2.21116
445	MD01G1186700	2.05477	4.99153	2.36773	5.70277	6.29916	4.27628	3.44764	3.29519	5.81977	5.54399	4.72569	5.99593	1.27316	2.43324	2.02239
446	MD15G1250000	0.96487	2.26171	1.02112	1.72819	0.70721	1.14957	0.501404	0.463654	0.199021	1.90409	1.38666	1.13762	0.817723	1.02076	1.21467
447	MD01G1190500	1.7698	0.215915	2.06655	1.33285	1.18647	1.56509	5.34368	5.07546	4.57441	0.069552	0	0	2.21896	0.689911	2.76305
448	MD02G1295000	1.34167	4.21142	1.73054	0.088103	0.046338	0.079375	0	0	0	3.10438	3.55744	2.56427	1.01167	0.567653	0.35475
449	MD02G1020800	3.03087	3.28671	2.58974	1.21022	1.22657	1.09	1.92552	1.98726	2.31596	2.81976	3.28723	3.38538	1.58777	1.32471	1.8182
450	MD07G1103200	4.31998	2.32201	2.7143	3.58711	4.71942	4.91882	0.551778	0.329484	0.506221	3.63673	3.23625	1.88553	7.12284	5.02564	5.3171
451	MD05G1347900	3.78678	4.16051	2.39882	8.02104	3.66688	5.82237	1.64532	1.93259	0.888427	3.98764	2.97579	1.80649	3.29623	3.82869	3.1276
452	Malus_domestica_newGene_3487	5.03417	7.56931	4.20545	1.15748	1.24161	2.03945	0.746859	0.602221	0.530096	11.8695	3.06134	1.78386	0.970341	1.64374	0.664671
453	MD12G1237500	0.449525	0.455567	0.124888	0.695215	0.604173	0.891237	0.439651	0.425892	0.456427	0.108451	0.181829	0.073793	0.53937	0.237649	0.552987
454	MD02G1255800	2.62201	3.59254	2.62896	3.79591	4.77203	3.45224	3.66368	3.39959	4.06463	4.07152	3.83837	4.15513	2.17166	2.1061	2.25105
455	MD11G1244600	0.7082	0.701496	0.680215	1.31743	0.539093	0.725741	1.44222	2.51896	1.71755	0.941156	0.970657	1.03147	0.392882	0.573662	0.650917
456	Malus_domestica_newGene_3154	23.9776	4.41728	5.93934	20.4905	22.3794	21.3812	25.7821	29.2372	14.5016	7.03176	3.39763	2.54524	11.9983	12.2207	12.3294
457	Malus_domestica_newGene_3151	1.43433	7.90363	1.63237	0.762382	0.73948	0.823651	2.57018	5.2836	5.77319	4.97634	8.70059	7.71078	0.231421	0.540234	0.364148
458	MD12G1097100	4.3742	6.06379	5.84192	3.99989	3.60784	2.38785	5.24087	3.81588	3.61309	7.56022	5.19591	6.80718	3.40596	3.52971	4.43432
459	Malus_domestica_newGene_6503	0	0	0	0	0	0	0.913409	0.903618	1.33519	0	0	0	0	0	0
460	MD03G1230300	1.60978	0.629637	0.488675	0.234341	0.145788	0.33311	1.41433	1.6556	1.21312	0.486197	0.654111	0.49605	1.57669	1.29772	1.17911
461	MD13G1199100	1.52205	2.27856	1.29784	1.6665	1.24859	1.2508	2.2993	2.16875	2.27627	0.556126	1.06295	0.702094	1.79139	2.11821	2.02976
462	MD08G1230000	4.03073	6.25017	4.88117	7.55258	7.17323	7.73624	6.6788	8.23959	7.68831	7.71069	7.48434	7.70537	3.82543	3.72647	4.77155
463	MD07G1036600	36.0886	20.159	47.14	55.6182	55.3436	62.2663	18.349	14.2994	10.5202	20.97	12.8568	10.21	53.9063	44.6836	44.2675
464	MD16G1082900	2.43513	2.79513	1.82277	4.3752	5.33536	5.92688	5.79848	3.57162	5.13168	1.33515	3.12086	3.10565	10.3074	8.97484	10.5334
465	MD10G1324600	0.644038	0.614598	0.88896	1.36183	1.04698	1.63978	0.827161	0.482873	0.35459	0.899726	1.50113	0.724224	2.37813	1.74061	2.02126
466	MD11G1009300	10.187	24.5018	11.9581	31.756	26.5845	28.2142	23.0558	40.9115	26.7459	25.4348	29.1944	16.1012	6.24661	7.01	4.74973
467	MD07G1171300	2.8735	4.37279	4.70228	7.3394	4.38647	6.53847	0.422871	0.303418	0.871368	4.65282	3.78289	4.15104	3.76523	6.44556	6.07185
468	MD15G1267900	2.60188	1.83252	4.11883	0.52082	0.645805	0.521915	0	0	0	1.91743	1.73607	2.14649	2.71424	2.84097	3.04599
469	MD13G1180400	1.13626	0.959014	0.739723	0.397333	0.458881	0.338816	0.260339	0.241624	0	0.87012	0.970613	0.323471	0.366155	0.489026	0.580793
470	MD06G1233800	1.28241	0.791705	0.973178	1.67964	1.37171	0.880311	0.401584	0.68893	0.712877	0.783606	1.32415	0.676529	1.71311	1.67927	1.75942
471	MD10G1042100	1.47055	1.43364	2.35943	1.65498	1.69084	1.48022	0.858973	0.848564	0.867209	0.719414	0.97512	0.757521	1.75571	1.66114	1.63012
472	MD17G1259100	5.80074	7.93175	9.28682	4.21147	4.96298	5.02893	3.08635	2.85974	2.65516	4.87694	3.82253	4.04929	7.88055	7.10957	6.30844
473	MD13G1143200	8.79874	6.26251	6.64485	18.6322	17.4825	22.3431	2.68437	2.67223	3.25294	4.49557	7.82522	5.10925	15.7551	15.7317	18.632
474	MD08G1136300	1.51971	1.53365	6.44433	5.95631	9.0748	7.5312	5.46219	9.46099	9.42827	0.682663	0.391786	0.986429	5.35379	7.74021	6.10638
475	MD06G1128900	3.63511	3.63441	7.60341	9.4348	13.5789	10.5061	3.94211	4.47494	4.15412	1.16674	2.58152	2.43227	8.85154	15.4958	11.535
476	MD01G1190100	1.485	0.111052	1.28579	1.23648	1.22214	1.16127	1.5163	1.90689	1.48922	0.02	0	0	1.30758	0.124304	2.13057
477	MD11G1084300	5.00744	11.6772	2.58004	14.6423	11.3827	16.6475	35.7118	30.4739	29.0927	6.64849	5.56328	3.85878	3.4193	2.69283	2.73329
478	MD09G1077300	8.64613	9.76195	10.6078	8.43173	7.34248	6.57352	5.23436	5.26118	4.59205	8.58004	8.53572	8.62157	7.48698	6.99613	8.74005
479	MD15G1053800	20.3272	13.4123	20.4731	24.2778	389.711	386.227	214.931	486.291	384.605	11.6646	13.8492	9.33035	2091.36	1144.46	676.351
480	MD15G1189200	1.42511	1.11716	8.73955	6.65198	9.92041	7.67107	1.91463	1.38415	1.44043	0.129448	0.285638	0.059737	5.88951	8.80558	8.06014
481	MD11G1172100	11.2301	13.1497	13.1494	9.99578	10.0848	8.12512	10.1841	9.27226	10.9323	16.0116	15.7191	15.5259	9.97071	11.6519	9.23669
482	MD09G1021500	0.996735	0.651307	0.679181	0.720382	0.642064	0.907268	0.285331	0.174645	0.182947	0.925121	0.596218	0.368971	0.653812	0.586795	1.11829
483	MD05G1081200	10.6811	3.54135	7.35089	10.4738	8.81992	11.9123	7.48058	5.76595	5.01441	4.28176	3.90335	3.83919	12.0216	11.1934	9.50897
484	MD02G1039400	1.05141	0.300394	1.0463	1.27932	1.28627	1.25081	1.33434	1.9742	1.64443	0.373182	0.593279	0.215266	1.20453	1.08255	1.33021
485	MD00G1192400	17.8431	25.4121	32.0609	13.4025	13.7617	12.451	49.9383	51.1479	60.3393	30.4797	37.8585	43.8787	21.529	16.7044	26.7226
486	MD11G1053500	1.15008	0.67641	0.749145	1.36297	1.58739	1.62041	1.89681	1.57907	1.237	0.47736	0.437458	0.341548	1.45779	1.12269	1.00327
487	MD14G1189100	1.39844	0.901004	0.897999	0.665172	0.612697	0.66951	0.54805	0.848934	0.937311	1.02288	1.16594	0.996884	0.711601	0.385129	0.689114
488	MD09G1032100	3.06091	1.84201	3.93482	6.43715	4.00284	4.52772	3.48248	4.01669	4.07507	1.31997	0.79159	0.957756	2.46468	1.77941	3.3539
489	MD01G1179600	5.19968	2.40021	7.71323	0	0.075282	0	4.35147	6.46819	5.81143	1.4713	1.81	1.46529	7.79195	6.86462	8.46547
490	MD08G1030000	3.33508	2.44504	9.8085	14.0497	10.8476	10.9725	1.33469	1.52075	0.903355	1.26236	1.858	1.21745	4.5294	6.8186	7.10973
491	MD05G1185500	1.38751	1.87427	1.24181	1.73083	1.71686	1.50887	3.42398	3.39607	3.43607	1.52092	1.74029	1.11059	1.00847	0.735361	0.927963
492	MD07G1305800	0.300052	0.399004	0.107043	0.404065	0.472705	0.676879	1.81495	1.41072	1.18423	0.154575	0.242739	0.030969	0.5814	0.24627	0.357776
493	MD12G1012700	1.86915	0.562145	0.33852	0.326006	0.323727	0.427982	1.16282	1.26979	1.07733	1.56017	0.70726	0.667149	0.927851	0.508988	0.364293
494	MD12G1171400	6.07073	6.06299	7.55694	21.793	29.7158	29.6648	16.4905	17.287	18.3041	7.29416	5.96973	5.23772	13.7336	16.3275	12.5026
495	MD16G1159700	1.04676	0.758995	0.174241	0	0	0.092044	10.2137	11.5741	8.71199	0.549645	0	0.538453	0.130742	0	0
496	Malus_domestica_newGene_3848	6.31065	10.8276	7.94611	4.41698	2.95971	2.37659	1.53388	0.931886	1.10352	10.4524	12.8533	8.89097	2.23525	2.82752	3.07324
497	MD13G1075900	22.4614	2.51264	38.8582	0.054337	0	0.098495	31.217	40.8296	43.3287	0.21677	0.153835	0.143495	40.3	45.5707	47.0743
498	MD17G1110900	0.776585	2.27599	0.446633	0	0	0	0	0	0	1.45278	1.91837	1.50824	0	0	0
499	MD15G1172800	2.74222	4.67384	1.15142	2.0188	1.58415	2.43323	1.32871	1.43994	1.06674	2.53047	2.41378	2.50613	6.16901	4.32841	3.55108
500	MD09G1184000	20.6733	15.6399	34.3016	39.9334	25.281	30.0621	15.8212	16.0553	8.91753	16.9208	12.5716	6.63758	23.3601	23.8948	23.9322
501	MD09G1047300	2.27798	1.58174	0.967855	3.28291	1.84221	4.47653	4.40978	3.6834	3.94222	1.31908	1.9449	1.10014	8.5448	7.85766	5.33654
502	MD17G1049000	1.12735	2.10434	3.20708	4.16577	4.73555	6.06321	0.273152	0.976734	0.298177	0.46848	1.18817	1.0058	3.4572	3.62141	3.80146
503	MD16G1174700	1.83696	2.97243	2.25963	1.03883	1.16837	0.999874	0.460414	0.830653	0.48756	4.61902	3.81748	2.78346	1.4142	1.15454	0.865178
504	MD00G1151500	0.900449	0	2.21433	2.78464	2.01949	2.60087	1.66271	2.02726	2.06334	0	0.072546	0	2.39058	2.15024	2.5547
505	MD12G1224100	0.58295	0.812291	2.12171	1.48907	1.65996	2.00667	0.943713	1.25561	0.900324	0.355004	0.617126	0.335194	1.36783	2.57669	1.86739
506	MD15G1175900	1.27899	1.33126	1.60792	1.04596	1.12973	0.97413	2.2948	2.47318	2.79103	1.54095	2.36686	2.22366	1.74161	0.986611	1.62412
507	MD07G1171100	0.311232	0.306559	0.181974	0.75133	0.702027	0.396917	0.165793	0.392274	0.128496	0.309535	0.509612	0.529516	0.920663	1.06325	1.21547
508	MD15G1437700	2.35012	2.28794	1.85056	1.98728	2.09065	2.12769	0.340929	0.51303	0.381974	2.10791	2.40892	2.32983	2.0919	1.67631	2.32394
509	MD16G1233000	8.06568	6.36297	12.3087	14.7406	23.9735	24.7575	36.8672	49.6104	56.4631	6.08548	7.46881	7.42641	25.8772	10.4153	21.8979
510	MD00G1187100	3.58663	9.60064	9.38819	12.5754	25.3592	20.6208	15.4829	14.9366	15.0357	10.2717	19.136	15.0735	0.687569	2.50087	5.92736
511	MD10G1312900	2.24781	1.34742	0.737942	0.871435	0.472223	0.571232	1.66008	1.1745	1.33639	1.71642	1.33453	1.17514	1.20121	1.37264	1.16318
512	MD03G1074800	1.10053	0.235315	1.73911	0.976259	0.98203	0.998293	0.9529	0.364691	0.636966	0.023149	0	0	2.13383	2.15328	1.69759
513	MD17G1021700	12.5536	14.589	10.0474	30.8426	25.0443	25.7595	11.8328	11.5688	12.6197	9.78949	11.3401	8.93737	10.1626	13.1065	12.2452
514	MD15G1084000	3.42637	4.12749	3.44278	2.01098	2.25037	2.21228	3.57557	4.50699	4.51488	4.05605	3.51121	3.77104	2.19878	1.85087	2.21564
515	MD10G1083200	1.51414	0.667635	2.78745	3.32728	5.07177	3.97311	2.10504	1.8646	2.71546	0.560495	0.478815	0.337208	3.36829	3.7881	3.55585
516	MD10G1171200	0.017633	0.572615	0.045679	1.29699	52.0911	32.2649	0.080713	0.043714	0.196137	0.153273	0.897281	0.344096	192.641	47.1939	12.6511
517	MD13G1221200	44.913	41.0689	47.8102	32.3132	27.4371	20.901	37.6358	37.2747	49.9723	42.0763	49.7602	54.3841	34.9552	43.0125	36.1478
518	MD17G1203800	0.767088	0.977856	0.450909	0.326635	0.186244	0.811038	2.36534	0.850242	0.944005	2.14273	3.48384	1.90373	7.47876	10.8914	6.2426
519	MD15G1388800	0.616836	0.210004	0.483359	0.79011	0.383799	0.458574	1.5827	1.85888	2.36913	0.580664	0.846974	0.263048	0.665029	0.38103	0.233371
520	MD10G1221000	29.566	16.4798	18.8146	20.4385	24.0284	16.4226	15.2529	19.325	21.4295	9.05242	8.84345	6.93684	13.9447	13.4505	12.3238
521	MD16G1046600	1.33755	1.7981	1.89492	3.32612	4.16637	3.27208	0.602025	0.460441	0.532094	0.375523	1.56681	0.92428	6.77501	8.51517	11.8046
522	MD15G1395800	1.59638	2.93958	1.90869	3.49362	4.73628	4.38745	6.52719	7.66586	7.68514	2.56284	3.19477	2.38495	1.43023	2.08065	1.57953
523	MD02G1106000	16.5121	24.4518	13.1651	19.3297	37.1739	35.495	39.9669	40.9256	41.9543	28.6624	31.3791	28.2211	32.6413	38.7749	25.7632
524	MD00G1024700	1.26075	0.165062	0.51773	0.250236	0.253959	0.370347	1.70891	2.30839	2.65072	0	0	0	1.64631	1.38127	1.18868
525	MD05G1313600	23.0038	37.6185	17.1203	13.032	16.2541	9.96767	22.2021	20.8679	22.9765	32.9737	45.6028	47.4991	17.4151	27.021	24.1961
526	MD09G1262600	3.81532	3.63199	3.41931	7.56482	5.68646	8.25775	4.48531	3.36009	3.39514	2.41914	3.13001	1.98069	5.5245	7.81375	6.58737
527	MD10G1135600	1.46983	1.34964	1.95094	1.4707	1.61468	1.44084	0.33517	0.428868	0.315701	1.70231	1.07089	1.34141	1.94634	1.53295	1.72226
528	MD03G1133700	56.9461	37.2012	53.3391	55.9811	38.6825	46.7568	23.9512	18.5749	16.4357	50.1337	33.4301	19.5766	38.1285	35.5327	32.7687
529	MD14G1069500	122.08	105.342	110.93	91.7249	80.1636	90.2003	58.496	51.4544	54.2944	107.849	96.5332	99.0851	85.4711	97.5511	81.9409
530	MD06G1096200	0.263176	0.153782	2.91868	1.14756	2.15712	0.90646	0.633291	0.70493	0.413254	0	0.037347	0	1.35421	3.18091	1.46078
531	MD15G1368000	19.119	17.1035	13.2928	8.89277	7.53786	8.92474	40.9071	35.0623	42.2589	28.8535	23.5138	23.3013	10.1457	9.67512	8.65328
532	MD05G1300400	18.1369	12.4227	9.47634	4.71409	5.44009	4.63122	13.5992	14.0767	18.5128	24.6823	20.586	24.1992	5.88303	8.81293	5.38333
533	MD07G1206200	0.254318	0.209451	0.538167	0.495961	0.610694	0.685247	0.537162	0.491555	0.577945	0.09463	0.26667	0.113652	0.578573	0.745227	0.565503
534	MD16G1147300	0.615501	2.86928	0	0	0	0	0	0.117838	0	7.8106	8.30469	7.67073	0.208336	0	0
535	MD15G1323500	1.019	1.10905	0.569732	3.23607	3.37801	1.84707	0.265526	0.327762	0.115243	0.72147	0.111903	0.187518	0.999948	1.63168	0.716959
536	MD12G1182300	1.53555	1.41392	1.06189	1.83581	1.62989	1.70761	12.758	9.69337	9.93681	0.631699	1.97196	2.16355	1.45671	1.45409	1.429
537	MD02G1305700	2.90372	1.58424	4.09641	2.79172	2.44135	3.1002	0.921934	0.830157	1.04881	1.03338	1.33483	1.15886	4.10872	2.79966	3.26023
538	MD11G1035500	2.81662	2.18674	3.48652	1.01333	1.10809	1.29895	4.55196	3.84952	3.75913	1.88769	2.16719	1.55034	4.74412	3.57878	3.95281
539	Malus_domestica_newGene_6263	0.84018	0.042177	0.706148	0.58315	0.754116	0.869111	0.898615	1.27723	0.566234	0	0	0	1.38793	0.693657	0.893081
540	Malus_domestica_newGene_9525	0.503858	0.222316	1.26287	1.96374	2.05066	1.49051	0.128115	0.312234	0.360579	0.0979	0.018221	0.178918	0.912586	1.21448	0.776252
541	Malus_domestica_newGene_9526	0.359477	1.13688	0.526779	0.707443	0.292699	0.473613	0.264553	0.464562	0.558017	1.54494	2.38115	1.82853	0.428248	0.333127	0.710196
542	MD05G1317100	5.18515	3.8168	9.53185	5.58655	5.4089	6.14787	1.64188	1.1578	1.69922	3.71772	4.11285	4.82345	6.61327	2.67937	6.4152
543	Malus_domestica_newGene_9523	0.499303	0.209947	0.642204	0.093924	0.178568	0.188503	0.926507	0.926556	1.12127	0.119084	0.139909	0.125866	0.496797	0.273197	0.697929
544	MD04G1047900	6.69824	3.51485	2.73393	10.3194	10.8931	11.3148	30.9054	24.8534	25.2095	4.53526	6.54995	5.96221	12.1043	11.475	12.3917
545	Malus_domestica_newGene_7461	2.40502	0	3.10234	1.9168	2.90136	1.84473	0.942899	0.515981	0.663749	0	0.030973	0	2.58115	4.20684	2.20439
546	MD08G1103200	19.9505	34.4243	31.7256	24.0512	20.9442	20.044	13.5207	18.0927	16.8004	34.336	44.0819	46.8587	19.2263	23.6216	23.4006
547	MD02G1112000	0.91765	0.462819	1.43589	2.37709	1.87325	2.28465	5.61745	6.16858	5.9516	0.211882	0.190347	0.240149	3.01346	2.70075	2.18032
548	MD07G1258400	5.89657	3.81285	6.24489	6.26401	4.59574	5.58158	5.36453	5.93808	4.91776	2.25043	1.74103	1.62393	5.43815	6.43082	5.61888
549	MD05G1017800	3.04704	4.07088	3.10975	2.94978	2.97327	2.92452	2.47053	2.72297	2.54916	5.00123	6.8016	5.99354	2.55538	2.66846	2.75353
550	MD01G1121900	14.8615	9.53252	8.64607	39.0017	52.3577	60.7252	44.4885	48.2444	37.1682	3.66349	2.06487	1.52226	24.4313	56.1926	21.7006
551	MD12G1165800	0.413045	0.445861	0.414703	3.11922	4.21521	0.673849	0.279177	0.219475	0.361816	0.585038	0.513918	0.726521	0.292909	0.664455	0.678095
552	MD02G1148300	86.3375	166.97	101.129	143.29	149.287	165.989	134.461	156.209	157.744	162.144	169.593	182.679	79.6051	90.0297	87.9624
553	MD16G1147900	5.44816	1.47844	6.84598	7.00689	4.712	6.4583	7.44663	7.61328	6.64575	1.77952	0.766805	1.61945	7.54634	10.7663	6.09077
554	MD11G1046800	17.8689	2.83936	26.8959	3.84448	3.54589	4.26758	28.214	35.5996	35.7546	0.694955	0.63999	0.375816	29.5904	28.0615	41.1617
555	MD09G1041900	0.82533	0.848133	0.563311	0.537577	0.408998	0.553154	1.79981	1.94097	1.5921	1.00317	1.02855	0.988117	3.11848	2.19081	3.10594
556	MD00G1138500	7.33283	4.40956	4.51987	0.207248	0.431707	0.179866	0.037681	0.062995	0.162254	6.62017	7.45383	4.21662	0.795017	0.74721	0.413253
557	MD02G1262000	13.9848	9.68938	11.0206	17.9518	16.0961	19.5485	14.1202	10.9532	11.3023	8.79698	5.28037	5.86359	18.7781	20.3404	14.7332
558	MD13G1159200	31.6127	4.27847	36.3965	1.87655	1.98912	1.55177	0	0.423468	0	2.04293	2.00249	1.70072	38.1898	36.7459	37.5468
559	MD15G1315000	2.22834	0.66237	0.748159	4.54048	5.25877	6.04197	7.18092	4.78699	3.91875	0.455247	0.50586	0.422808	4.04946	2.28874	1.31265
560	MD04G1165400	1.80197	2.16507	1.52688	1.94441	0.977669	1.61133	0.288747	0.73105	0.162545	0.540816	0.736541	0.391451	1.08608	0.774544	0.832054
561	MD03G1058800	22.8742	30.9558	29.2486	22.8916	22.0191	20.0462	20.818	21.6566	21.3973	29.8106	31.1867	32.4761	16.7422	14.7949	23.0161
562	MD11G1268600	34.8131	10.724	71.3171	40.4552	38.6129	41.6348	2.69624	2.98866	3.03115	11.8514	11.9506	11.324	67.3827	84.7951	76.2976
563	MD14G1205300	0	0	0.654086	1.11542	1.93364	1.4744	0.255177	0.175685	0	0	0	0.022881	1.52843	1.69825	0.724564
564	MD17G1044500	1.32338	0.769633	0.857861	1.35624	1.6536	1.4212	0.596172	0.519082	0.292894	1.28493	0.997863	0.500684	1.27213	1.12723	0.912245
565	MD11G1110100	1.33567	2.0038	0.301416	1.44324	1.39977	1.45513	0.684984	0.574432	0.634043	2.27416	1.38013	1.08187	0.586972	0.220701	0.134327
566	MD16G1011500	5.79193	5.84992	5.47218	4.60264	4.52693	4.62509	5.6105	5.01916	4.43352	9.94364	6.8281	7.92237	4.30014	1.83506	4.36802
567	MD16G1204400	22.4992	49.8787	38.9162	49.7563	45.1605	40.5935	7.98686	7.97074	7.28489	36.2856	29.8524	21.6292	25.4632	31.2944	31.395
568	MD12G1028200	69.0689	37.6685	74.2033	103.352	86.65	109.709	54.7884	61.9228	48.3601	8.57004	17.5315	16.1894	104.568	82.6233	116.937
569	MD12G1047100	0.67683	7.67099	3.80952	1.29229	1.51334	0.836458	1.69301	1.86492	2.71861	3.09758	4.74574	4.68478	0.639163	0.501062	1.79119
570	MD02G1234500	0	0.054331	0.530955	0.388358	0.487765	0.630714	0	0	0	0	0	0	0.790229	0.759317	0.761933
571	MD03G1116900	2.63728	3.95691	3.1038	3.61761	2.86206	3.68024	6.42936	4.52578	5.07955	4.27739	4.24102	3.65902	2.22185	2.39468	2.87763
572	MD13G1123800	0.507287	0.605931	0.554995	0.408033	0.387767	0.230439	2.13341	1.62098	1.23961	0.469383	0.227496	0.438056	0.413559	0.12684	0.071871
573	MD07G1182300	2.7672	0.855052	4.45655	3.56283	4.04309	3.23967	5.24432	5.43743	6.39783	1.47637	1.86726	3.21336	3.97078	3.93477	4.19658
574	MD09G1279900	0.790678	0	0.37899	0.051296	0.237825	0.226463	0.856941	1.15088	0.731526	0.284188	0.341121	0.221773	0.402333	0.795837	0.816855
575	MD14G1072800	1.48118	0.811293	0.417446	1.20787	1.63666	0.888582	1.14637	0.92234	0.569422	0.163904	0.415213	0.236348	1.4834	1.75325	1.59095
576	MD05G1233100	2.56351	3.34222	3.08389	3.7798	3.47043	3.2358	5.30489	4.87148	5.96231	4.83628	5.87232	6.43481	3.03401	2.65211	2.14434
577	MD06G1054800	5.33951	10.311	7.46979	9.06096	4.81465	4.51712	4.60967	2.82318	2.87328	13.7323	12.7099	7.9398	5.79615	5.62206	4.8177
578	MD09G1140000	79.5239	101.225	91.1189	65.1538	63.2357	69.8863	81.1582	84.7599	85.1215	83.6888	112.234	118.635	96.5949	67.2142	97.0262
579	MD09G1145800	0.507798	0.055846	0.390103	0.661196	0.518839	0.282801	0.781656	0.804375	0.836382	0.141118	0.140409	0.062395	0.370447	0.507758	0.505579
580	MD09G1095300	9.21998	11.2023	12.9555	13.0662	29.751	27.1749	5.8286	8.11656	6.83227	9.60771	10.4876	11.2009	20.905	25.629	21.9999
581	MD00G1097700	1.09546	0.652547	0.485238	3.78731	1.70963	2.61112	0.414602	0.652235	0.907977	2.01038	0.538801	0.826529	0.714665	0.821493	0.617272
582	MD15G1403900	6.30135	8.82279	5.24017	5.15183	4.37017	3.88093	3.93806	3.52827	2.50423	11.3654	10.3868	8.81887	3.216	3.54923	2.85603
583	MD17G1243000	1.82973	0.68263	4.74379	2.52345	2.20798	3.31308	0.073586	0	0.025426	0.099761	0.345068	0.341701	5.78532	7.73471	5.82261
584	MD08G1020600	2.30747	3.69759	2.02104	2.80516	1.76247	2.6077	0.017254	0.080573	0	3.58368	5.36902	3.62001	1.76445	1.92841	1.88176
585	MD12G1173000	5.99446	1.03143	14.125	0.108039	0.297505	0.183193	0.245032	0.209569	0.348689	0.15869	0.290302	0.168247	27.1998	22.7366	21.2804
586	MD16G1060400	1.03907	2.21598	0.767475	0.307487	0.339697	0.298891	0.228012	0.288564	0.345414	2.48671	2.54446	2.64517	0.286439	0.335243	0.243863
587	MD17G1112200	4.60646	4.52277	3.00412	5.7951	5.02485	5.61867	6.12115	6.50307	5.73714	3.38363	2.46699	1.86324	3.49777	5.76652	5.13958
588	MD05G1050700	0.599818	0.060346	0.330373	0.411249	0.513855	0.526374	0	0	0	0	0	0	1.20876	1.01894	0.783578
589	MD11G1168500	6.34257	3.01185	4.37878	6.84279	8.52302	12.0935	5.54393	5.7933	4.44214	3.12666	2.33819	1.38198	10.1133	9.25539	7.80047
590	MD13G1030200	0.815025	1.00321	0.647965	1.08471	1.29542	1.21474	0.691043	0.674854	0.243204	0.421507	0.530686	0.261144	1.64661	1.31063	1.22763
591	MD05G1256000	0.649742	0.456019	0.328711	0.817398	0.941133	0.811462	0.688622	0.908769	0.747558	0.242728	0.291567	0.280791	1.09158	0.813904	1.33399
592	MD15G1413800	4.57445	3.17759	9.09637	14.2843	20.555	22.3425	19.4564	25.2153	26.3757	2.32068	3.98636	3.41566	16.3172	16.1003	13.1615
593	MD07G1021200	0.58163	1.91132	0.772483	8.68393	9.70161	12.8815	0.133587	0.384719	0	1.63424	2.21515	1.74765	0.208344	0.14598	0.265709
594	MD08G1219400	46.5494	82.9954	57.4504	70.8035	74.4292	67.0742	92.3525	103.205	104.059	86.7618	101.743	101.933	38.3664	38.4465	43.6896
595	MD12G1255400	5.31549	17.4818	6.80589	12.1472	11.1593	11.023	24.0989	23.8751	22.3068	5.47028	12.3272	9.78051	2.03249	2.04343	2.75304
596	MD11G1092300	34.2263	40.3062	58.5826	21.8664	18.0053	14.9687	27.8192	34.1144	32.6025	53.63	61.8607	67.7318	33.5858	36.5204	42.3438
597	MD15G1104100	4.4855	5.18159	6.28897	3.6112	6.18743	5.98145	5.44017	5.77889	3.50495	3.71314	5.30428	3.95443	16.8564	8.58756	5.63187
598	MD04G1005800	13.1357	15.1093	12.3207	9.55246	8.44575	8.22383	10.1288	9.58571	10.0873	14.3544	20.591	13.2756	7.73912	10.3492	8.95311
599	MD03G1076700	14.6625	12.1121	15.043	8.72495	7.49601	6.9218	10.6601	9.35791	10.1575	12.5405	14.053	12.7967	13.8106	5.55871	11.0135
600	MD08G1015000	13.555	11.4247	13.1574	24.3405	23.1611	25.3862	27.4191	22.2248	22.87	10.558	6.23689	4.57973	16.6198	13.9179	16.3989
601	MD12G1247500	0.529306	1.06312	0.882428	1.40989	2.12001	2.06557	0.416521	0.434289	0.312403	0.546899	0.848798	0.924072	1.17501	0.38447	0.655404
602	MD12G1094900	5.11568	2.3469	1.7036	0.43183	0.492182	0.99456	1.33202	0.913855	0.866477	2.63009	2.81245	2.7315	2.04744	1.76864	2.43105
603	MD02G1109000	2.83762	3.4497	2.82097	2.03634	2.9079	2.46773	2.05308	2.25126	1.58416	3.36225	3.92787	3.05859	2.1519	2.1391	2.61744
604	MD05G1062000	0.584635	1.21662	0.792619	0.807929	0.612023	0.720748	1.20237	1.10334	1.44123	0.895086	1.42376	1.64023	0.511354	0.142493	0.498634
605	MD15G1442700	16.1127	24.1046	19.1167	16.3783	15.6453	14.1879	13.5256	14.5469	15.3144	23.8012	26.6603	26.2206	14.3509	8.84595	18.6772
606	MD00G1023700	6.75386	9.23658	8.98275	11.5181	15.3611	14.6893	21.271	20.7101	24.6831	7.98221	10.8754	8.44379	9.93368	9.33413	10.411
607	MD15G1246200	56.9605	17.1446	29.2155	29.4569	27.0551	25.1458	12.4535	8.39695	7.37464	54.804	30.8068	20.559	16.9329	22.3328	19.0843
608	MD03G1161000	2.24484	1.53289	3.18907	2.56995	1.87397	3.48048	0.125446	0.453137	0.661951	0.214916	0.715911	0.770029	3.41287	6.79227	3.62216
609	MD16G1088600	31.3352	20.4902	12.7737	52.7495	70.3242	35.6598	8.79087	6.77144	2.08684	24.8774	4.59701	6.32627	16.6542	19.1515	15.6146
610	MD05G1204700	1.90773	0.689649	2.83128	3.09044	2.81619	2.61453	2.21941	2.57017	2.56978	0.387822	0.489878	0.368853	3.46352	4.14451	4.57373
611	MD10G1338600	9.65823	4.30447	6.66054	7.23506	13.7835	7.05534	2.02749	1.63918	1.25928	2.81549	1.5759	4.32894	3.82613	3.36084	3.10133
612	MD15G1231200	4.51647	3.83376	3.27347	9.52421	7.99552	7.11104	5.02874	5.68055	7.57055	3.18542	1.69053	2.39997	5.40587	4.25937	7.36512
613	MD13G1193300	7.41187	8.34057	25.0557	19.0346	23.5891	21.1881	9.33753	10.1837	8.15627	0.993439	2.07137	1.44885	14.1668	23.3091	15.5963
614	MD05G1304000	1.86625	2.83141	0.970591	1.98035	1.53735	2.12726	4.40398	3.06545	3.91452	4.67868	2.45532	1.64027	0.984015	0.836861	0.990405
615	MD08G1137800	1.04071	3.09744	1.99371	4.99293	16.4055	13.4161	1.53409	3.17075	7.08858	1.91079	4.16275	4.19704	8.85441	5.22661	5.05992
616	MD15G1436500	2.3733	0.686514	0.551487	0.360076	0.26745	0.187956	0.112213	0.234687	0.139181	3.75335	1.28749	1.37887	0.146117	0.099551	0.294046
617	MD12G1184400	3.84459	3.82683	1.86127	2.78133	3.55631	2.27639	4.25003	5.22381	5.2353	6.07456	6.55703	4.35516	1.41126	1.51245	1.04734
618	MD05G1205600	0.82069	0.672536	0.410062	1.28281	0.89631	1.2714	0.736734	0.691124	0.547305	0.369597	0.322493	0.275605	0.922296	0.945316	0.980539
619	MD15G1279200	1.52745	1.61059	1.55462	3.27337	4.90544	3.95435	3.19696	4.35578	3.43903	1.82511	2.64821	3.22962	2.78293	2.34806	1.7229
620	MD01G1142900	3.54351	10.5092	3.13261	0.638941	0.914338	0.663245	29.8757	31.3752	34.624	13.6517	16.6494	17.0336	0.619282	0.669081	0.657562
621	MD05G1346000	5.73862	2.30268	6.62788	1.93665	1.31973	2.19992	0.102407	0.182915	0.282454	1.56535	1.25089	1.25438	6.62075	4.63947	6.09909
622	MD05G1095400	3.92401	2.84028	2.84693	6.23554	5.28896	5.63811	10.3078	7.6058	7.36837	3.79574	1.3759	1.27491	3.11292	3.31661	2.00572
623	MD09G1252100	0.652038	0.136835	13.6835	4.03176	15.7847	12.4518	0.194374	0.19269	0.102947	0	0.076355	0.046622	12.0706	19.6881	11.0698
624	MD15G1434400	2.85038	5.03913	1.07369	1.99721	0.765818	0.583784	0	0.370865	0.236943	7.32452	4.06145	4.3218	0.674596	0.195899	0.464143
625	MD11G1154200	1.36502	6.82784	0.862245	1.58573	1.20467	1.54638	0.26587	0.144102	0.273264	4.96971	5.72349	6.63075	0.147956	0.118471	0.395492
626	MD13G1055600	1.26423	0.949425	1.75378	1.38445	1.25805	1.14389	0.692068	0.563709	0.560457	0.824117	0.792777	0.514554	1.54393	1.60982	1.58583
627	MD07G1181300	8.67477	3.02332	0.168809	11.8717	12.1423	7.41822	2.55693	2.17381	0.115778	4.6254	0.035743	0	8.21454	8.71796	10.0249
628	MD05G1050500	4.62651	1.7113	5.26294	3.21107	3.99652	4.69919	4.37512	3.27701	3.37718	0.819479	1.03203	0.803094	7.74605	5.79277	6.54017
629	MD04G1067100	27.7074	38.0437	52.0908	22.6186	17.0187	14.6467	23.3258	26.4732	30.5441	40.3816	47.666	47.6001	19.1903	21.7673	24.9677
630	MD02G1232400	127.997	90.9161	82.2438	137.205	142.264	212.386	244.557	238.631	250.053	91.1559	107.24	99.7413	438.951	436.729	448.366
631	MD05G1209900	3.35229	3.22631	3.68364	3.03597	2.09329	1.73373	2.12402	1.60485	1.43258	3.69194	2.71839	3.08912	1.89186	2.38065	2.43584
632	MD10G1138000	0.771819	0.635905	0.457725	0.242353	0.22768	0.423477	0.34316	0.304413	0.203495	0.710384	0.550816	0.420929	0.72602	0.295003	0.245679
633	MD10G1278700	0.72175	0.131567	0.487682	0.470664	0.832949	0.462532	0.77523	0.92503	0.674419	0.276235	0.315373	0.093913	0.44194	0.540671	1.21955
634	MD02G1121300	35.1079	27.5907	23.4412	50.6662	70.4465	63.6802	14.0237	10.7698	13.9916	21.0234	16.9065	12.1143	31.8968	32.9187	21.3809
635	MD08G1233000	1.82734	1.5434	1.06491	1.79567	1.88563	2.09069	1.35892	1.81581	1.98423	0.936674	0.906657	0.430796	2.07872	1.95678	1.50555
636	MD07G1063900	53.3325	45.1844	37.9325	77.0248	88.2724	66.7164	25.8638	25.4181	23.7876	24.4289	34.4439	18.7941	60.2764	58.8784	90.8259
637	Malus_domestica_newGene_4603	0.40764	1.63078	0.150101	0.623764	0.761275	0.50079	0	0	0.100886	1.72004	1.70644	1.73273	0	0	0
638	MD03G1184200	17.8943	15.3492	22.3465	16.6659	21.5167	19.3993	11.3721	12.0108	11.2443	14.9579	17.8863	15.9271	26.6959	25.4851	20.7902
639	Malus_domestica_newGene_4609	17.9939	10.3064	14.7475	16.3319	14.1718	14.9377	13.6991	11.6804	10.7225	7.43028	7.20915	5.9319	17.4571	24.939	15.6888
640	MD15G1006500	3.13939	3.18266	4.07951	7.90817	5.4527	8.85665	2.45555	2.33389	1.7668	1.71925	0.693262	0.80815	5.72265	4.36329	3.68462
641	MD03G1213000	2.30626	0.383177	2.07922	2.18579	1.12973	2.1799	0.973554	0.508898	0.459303	0.149367	0	0.279773	2.88506	2.04665	1.59435
642	MD13G1196500	11.4769	7.05034	8.57511	13.0136	11.416	12.2424	16.6797	13.85	13.3433	4.27484	3.72191	3.37947	10.212	7.93964	10.4692
643	MD12G1227600	8.45564	7.90395	9.4033	12.1663	14.0166	14.9955	6.15906	5.41613	6.5065	7.06217	6.22353	6.2172	11.0052	10.2767	10.2839
644	MD14G1241400	1.12983	0.672793	0.306988	0.155491	0.136658	0.340216	1.29844	1.43475	1.59292	1.01442	0.887901	0.951563	0.145834	0	0.1541
645	MD07G1089100	0	0.262978	0	0.413796	0.483242	0.547549	2.24365	1.75625	2.10287	0.259588	0.119438	0	0.459132	0.321111	0.198106
646	MD07G1092600	0.632873	1.20256	0.293775	0.085061	0.136211	0.178929	1.8	1.40755	1.39172	0.786849	0.94443	0.908953	0.26622	0.273185	0.492356
647	MD10G1212900	4.77088	0.433946	7.01999	0.023334	0	0.085535	6.04179	8.38725	7.30495	0.02985	0	0	7.05659	8.28181	5.98701
648	MD16G1216300	1.03532	0.448274	0.34543	0.724467	1.50874	0.687713	0.213285	0.304731	0.286069	0.796155	0.235602	0.477379	1.91147	0.899824	1.12086
649	MD15G1201300	199.605	231.058	198.185	135.508	115.396	119.984	81.5892	71.8703	75.7246	220.471	195.946	229.815	112.904	101.308	113.35
650	MD08G1006600	6.19957	4.31814	8.43741	6.20192	6.67566	6.81782	6.9692	4.94291	5.47412	3.22541	3.33385	3.01109	9.51016	11.0166	9.40188
651	MD10G1294500	3.11498	0.85417	1.07763	2.26573	2.04714	3.00698	1.34017	1.37654	1.47665	1.37197	0.729776	0.62691	1.32462	1.34997	1.57235
652	MD12G1225300	5.38629	1.89525	4.49493	2.45168	1.90759	2.46208	1.30586	1.61915	1.37436	2.50888	1.17752	2.42822	2.63929	1.8748	1.34539
653	MD13G1111300	56.907	50.2367	44.7935	80.7739	137.807	139.607	105.701	89.9735	80.387	47.8573	37.0721	40.0571	154.094	132.409	100.289
654	MD05G1160000	7.75016	2.83549	7.5008	0.037122	0	0	0	0	0.089055	2.53765	2.44239	3.58937	11.9767	11.4894	8.61724
655	MD01G1154400	1.46	1.14818	1.22709	1.63318	1.40559	0.950275	0	0	0.21124	0.878345	0.79395	0.607777	0.980613	3.26407	1.84402
656	MD11G1292900	0.787442	0.100754	0.217466	0.85949	1.10098	1.18644	0.138962	0.099268	0.115555	0.478819	0.067966	0.282615	0.087552	0.196255	0.114776
657	MD04G1051800	68.5056	56.4166	53.596	74.4441	139.356	147.643	163.289	160.035	129.616	57.4751	58.165	48.3125	150.386	142.148	106.674
658	MD14G1024000	21.0462	10.6015	17.948	22.951	25.6069	27.2923	41.7448	38.8464	35.9368	8.75762	8.65611	7.385	28.0609	33.004	24.1785
659	MD07G1258600	3.7051	4.64555	2.99276	0.049148	0.065124	0.043104	0.118999	0.110576	0.225133	6.24921	3.82717	4.06172	2.02851	0.971176	1.5388
660	Malus_domestica_newGene_5264	0.031647	0	0.048262	0	0	0	0.5559	0.431966	0.404413	0	0.020073	0.003077	0	0	0
661	MD06G1133200	1.48767	1.4559	1.0526	1.53315	1.52666	2.09981	0.334944	0.170414	0.248716	1.3809	0.495282	0.298629	0.499098	0.79453	0.083213
662	MD13G1065700	225.654	268.187	309.487	150.709	142.517	144.59	240.465	206.678	200.837	154.461	180.445	185.808	282.371	311.036	307.992
663	MD16G1028400	0.106441	0.035118	0	0.374467	1.78592	1.74516	1.71274	2.23711	3.08992	0	0	0.078764	1.2232	1.10239	0.456117
664	MD15G1231700	14.7334	13.326	19.3688	15.3225	14.8646	15.2919	6.78787	5.55007	5.93186	11.5133	16.6626	14.2818	17.9426	24.1201	17.8025
665	MD11G1269600	5.63303	5.27414	11.0514	11.5614	15.882	13.8498	6.83106	6.56854	7.11256	3.78924	3.94992	2.90353	8.83773	14.358	9.27192
666	MD10G1202500	4.09269	5.10866	6.65927	3.78535	4.5604	3.18581	10.8687	9.88724	12.1807	2.41195	2.15344	2.60974	4.54974	5.47411	5.86014
667	MD15G1409200	2.64335	0.833413	0.634669	0.197219	0.126517	0.208401	0.115003	0.127489	0.194471	14.1431	3.18502	7.14011	1.15329	0.747104	0.679485
668	MD10G1301800	0.308988	1.92156	1.93516	0.320843	0.202723	0.186051	6.92861	13.6652	8.50086	0.480142	1.99333	2.79445	1.3083	0.516451	1.1986
669	MD01G1136400	19.5808	2.15809	17.6015	11.6058	11.2116	11.0905	6.69862	8.0183	7.81637	0	0	0	20.7879	23.4112	19.4415
670	MD11G1104900	0.009896	0.20795	0.090616	2.83102	2.04308	2.27192	1.61588	2.1783	1.92171	0.207026	0	0.628826	0.025719	0.063653	0.059031
671	MD01G1035500	6.15775	6.08683	4.90084	4.22212	4.18597	3.4687	7.65285	5.36889	7.21918	8.48688	8.341	8.04144	3.45808	3.11022	2.86639
672	MD17G1154300	0.055325	0.107627	0.071028	14.2353	15.1106	10.7133	0.181941	0.200741	0.203822	0.185793	0	0.121717	0.176696	0.159225	0.260122
673	Malus_domestica_newGene_3836	1.28935	3.22047	1.1392	2.19806	2.54265	2.34412	1.17503	1.6253	2.11957	2.96101	2.69474	2.79504	0.269914	0.381762	0.339133
674	MD00G1159100	2.51373	0.379993	0.525011	0.103381	0.661441	0.645226	2.03072	3.13995	1.23617	0.302283	0.889836	0.410055	1.43111	3.34837	3.12776
675	MD01G1103300	1.48391	0.825078	1.48869	1.01254	1.03741	1.01279	1.26616	1.18708	1.14338	0.501394	0.092676	0.129476	2.1591	1.87608	1.05017
676	MD07G1202700	8.87782	10.2553	6.52462	3.94798	5.13644	4.66811	4.6446	4.05504	3.96128	14.3508	10.9949	7.81127	9.11375	14.1483	7.77388
677	MD11G1266400	1.25597	2.00172	1.45474	2.89639	2.06668	2.53621	0.944962	3.41072	3.09503	3.98854	3.47684	2.21385	0.978206	0.575907	0.982751
678	MD07G1294700	1.51949	1.02153	3.71842	2.54337	3.38732	2.67153	3.5895	3.4284	3.79744	0.364522	1.475	0.998314	3.06164	5.44121	3.54929
679	MD06G1074100	0.469206	2.57088	0.256938	1.89596	1.35578	1.7045	0.356505	0.498778	0.219685	3.46838	2.21149	4.63067	0.273587	0.507993	0
680	MD10G1018500	6.48039	3.15242	5.44154	6.26141	8.79823	7.43654	3.08305	3.18097	3.85584	3.3861	2.9258	3.76548	11.8606	9.04346	9.00097
681	MD06G1201700	102.911	113.812	179.677	188.962	177.417	200.858	398.508	477.883	332.875	95.0608	100.397	88.0092	168.037	197.611	191.987
682	MD12G1230100	14.3909	4.81981	17.7018	2.41403	1.96749	2.77009	4.98041	4.12158	4.92453	2.37961	3.27197	3.63439	19.3095	23.6559	17.1
683	Malus_domestica_newGene_9724	0.547078	2.56344	0	0	0	0	0	0.062642	0.09418	2.41828	3.18319	1.85358	0	0	0
684	Malus_domestica_newGene_9720	4.45912	9.06785	5.17757	6.12632	6.67064	5.08108	3.09493	3.46573	3.41588	7.42595	11.8874	11.1247	4.19256	5.28482	4.88114
685	MD15G1373400	62.4206	42.9458	38.2591	72.0533	68.1448	69.6885	57.2039	45.3423	43.9738	30.8531	25.2705	19.1535	53.6846	61.0832	54.1881
686	MD04G1071000	20.4838	36.9274	66.7	50.4687	50.6064	53.0357	19.9258	20.1415	21.5362	4.60174	6.3653	4.17608	63.1737	80.7265	62.5028
687	MD16G1019800	3.25709	3.92912	2.2514	1.76255	0.660409	1.60881	2.10435	2.93607	2.7801	3.29921	5.70108	5.00963	1.01707	1.15698	1.18072
688	MD13G1195300	1.16676	1.34106	1.19063	2.60989	1.88074	1.761	1.1965	1.38803	1.47097	0.618045	0.639206	0.33088	2.21927	1.56605	1.69403
689	MD07G1101700	1.57731	0.9128	1.75822	1.13689	0.874227	0.959172	0	0	0	0.941916	0.762972	0.46647	1.90295	1.21001	1.38375
690	Malus_domestica_newGene_6716	0	0	0	0	0	0.055091	7.54791	7.02884	7.11897	0	0	0.04449	0	0	0
691	MD03G1046500	7.29096	7.18466	14.5424	14.307	15.6464	10.7798	3.5878	4.20452	4.65166	4.2176	5.16364	5.3671	13.9548	20.8283	16.0402
692	MD01G1150800	0.93729	0.099187	1.39758	0.785189	0.598263	0	1.24139	1.21717	1.35359	0.01747	0	0	0	1.78703	0.66471
693	MD17G1111700	7.21903	10.0581	8.62022	15.4475	13.1702	14.714	14.0228	16.7462	18.8716	13.6444	14.419	9.80882	5.145	4.93649	7.56627
694	MD16G1154700	2.44829	1.82136	2.37023	1.87001	0.66484	1.49166	0.942516	0.768902	1.15587	3.19459	2.78252	3.53867	1.23667	1.34185	1.94405
695	Malus_domestica_newGene_9895	0.757047	1.74147	0.463605	0.795164	0.409745	0.599799	1.91735	0.861165	1.78141	3.2823	0.686053	1.05598	0	0	0
696	MD07G1228900	328.07	84.3911	161.079	192.333	226.282	260.935	303.763	313.905	272.194	141.735	65.4165	94.3268	280.988	314.787	200.902
697	Malus_domestica_newGene_9892	0.425191	0.792663	0.540641	0.975655	1.43035	0.904412	1.19924	1.22737	1.05508	0.278416	0.297368	0.268496	0.135438	0.555116	0.896013
698	MD16G1165000	43.2267	61.706	45.6756	59.7929	57.301	55.305	107.011	108.842	99.1516	32.7472	42.8562	42.1446	71.3039	87.3854	80.9874
699	MD05G1274500	5.04023	3.0786	4.41541	8.63931	7.83891	8.55652	2.56242	2.65801	1.98674	2.50082	1.61892	1.14713	6.55562	4.23434	6.2811
700	MD00G1023300	5.10686	9.63575	6.34449	14.5218	16.112	15.1921	2.81606	2.7449	2.28998	8.88713	12.0253	11.3728	3.31661	1.43383	5.63137
701	MD15G1293200	2.09415	1.78483	5.20629	6.24602	4.23725	6.35508	1.57903	1.16815	0.748744	0.899894	0.498419	0.51468	6.28632	6.52663	3.93266
702	MD08G1162600	1.64516	0.284004	23.9215	12.8529	24.6817	20.0577	5.55016	6.08511	4.84758	0.431754	0.060072	0.151861	18.1313	41.2505	22.0293
703	MD01G1068500	2.46185	0.91949	1.73936	0.854483	0.608435	0.559502	0.733389	0.693044	0.578653	0.56815	0.929681	0.687033	0.902149	1.06292	1.14774
704	MD03G1245500	2.4872	2.40183	0.463781	0.689786	1.02598	0.583269	0	0	0	1.34779	3.86924	3.06775	1.43654	2.28803	1.74735
705	MD11G1082700	0.309892	0.385327	0.503804	0.629625	0.574873	0.563382	1.31717	1.55698	1.71255	0.739461	1.10299	0.805684	0.404177	0.514306	0.33112
706	Malus_domestica_newGene_946	0	0.357592	0.371955	2.05614	2.83498	2.02058	2.67472	2.16576	1.99051	0.098458	0.371607	0.230622	0.111128	1.2529	0.260282
707	MD14G1090600	0.835428	2.25459	1.00981	1.34407	1.64118	1.49591	1.13325	1.29492	0.645427	2.12081	2.35281	1.53342	0.974933	1.21617	1.15517
708	Malus_domestica_newGene_943	3.46058	1.37888	3.75196	4.98451	5.30067	5.59411	1.36545	1.6141	1.14341	0.519225	1.37762	1.24303	5.6068	7.31632	7.94781
709	MD05G1055900	2.44726	0.316223	1.51823	1.57431	0.761728	0.690604	0.134149	0.022642	0.093127	0.213336	0.173984	0.142628	2.43253	2.07659	1.59434
710	MD02G1110700	30.0953	44.6238	41.7026	31.841	27.7741	29.9494	13.3068	10.6303	10.5979	31.7144	33.384	25.4939	31.9062	30.4633	21.5232
711	MD00G1033000	1.22898	1.23068	2.14502	2.11307	1.6492	2.28157	2.86294	2.37217	3.23561	1.25233	1.17144	1.34406	1.42345	1.09175	1.47146
712	MD10G1320400	14.6693	10.3353	11.5477	18.9197	17.5016	13.1911	11.2086	9.38048	8.73997	7.76921	6.75306	4.75491	14.7867	13.4354	16.6155
713	MD15G1066900	1.60181	0.945323	5.07665	3.88412	6.43076	6.24422	2.85811	2.49158	2.82684	0.512825	0.476479	0.211729	3.35298	7.02712	4.92775
714	MD02G1106500	2.71911	4.86314	1.94407	0.398609	0.192035	0.151435	1.97471	2.80545	2.61336	6.90217	6.66077	9.21599	1.01782	1.47864	1.40635
715	MD06G1008700	610.937	962.028	667.361	556.527	318.233	317.551	451.369	346.055	359.042	1356.75	937.186	996.815	241.313	279.041	400.565
716	MD02G1111800	4.33659	0.375854	5.5575	8.57089	7.23859	7.42872	13.5381	13.1338	14.2775	0.321931	0.04594	0.089651	11.3832	2.79833	9.41168
717	MD05G1015500	1.49443	1.10934	1.82991	2.90202	2.19367	2.53505	0.795625	0.639687	0.657727	0.625405	0.188062	0.384777	2.18202	2.14649	1.99152
718	MD00G1054500	3.95145	2.36031	3.5726	2.15164	1.97938	1.60785	2.57596	1.77656	1.98485	2.0179	1.82047	1.50757	4.36713	4.5506	4.91827
719	Malus_domestica_newGene_626	1.80513	2.01658	0.952333	0	0	0	0	0	0	1.82878	1.57416	0.879592	2.02354	2.43755	1.76577
720	MD05G1130500	3.04226	0.927901	1.22298	2.05166	1.80816	1.48035	0.897012	0.279091	0.413717	0.498243	0.460653	0.161425	19.4742	7.15579	1.41938
721	MD00G1208200	2.43784	1.9322	1.9143	4.21395	3.80895	3.75816	4.65562	4.49167	4.36728	1.58343	1.581	1.308	3.73264	2.10407	3.09985
722	MD13G1073500	25.1257	26.3467	31.3512	34.7849	36.7746	35.837	13.8497	12.5605	12.7766	26.6812	28.5916	30.6194	32.5503	37.3224	31.3546
723	MD05G1193200	2.24242	2.31659	3.11747	3.01125	3.21769	3.54429	1.73223	2.78678	2.21968	1.74172	2.91465	1.80824	6.63734	5.13685	4.0205
724	MD05G1233500	2.55035	0.494012	1.8249	4.32887	2.83654	4.40927	0.935395	0.653483	0.87142	0.215362	0.18667	0.235335	3.9399	3.91483	3.3188
725	MD08G1015500	8.76132	6.49217	5.288	3.78875	3.60251	2.79719	4.07338	4.25646	4.7137	10.169	7.7775	7.29743	3.0805	2.79976	3.62578
726	MD11G1178700	26.7394	3.93812	8.56307	4.55419	8.85002	12.9359	23.5767	29.9813	15.1362	4.17716	10.6089	6.54753	29.2799	36.2303	33.9719
727	MD00G1043300	15.9877	11.5667	12.7607	18.6763	17.9317	22.6421	25.3666	19.1277	18.4705	10.1143	8.27641	6.84423	18.4929	14.2365	17.8279
728	MD11G1261600	3.31342	4.67614	2.38901	10.1508	10.1465	9.91562	4.21988	5.02753	5.56994	5.29726	3.90373	5.22046	4.7034	3.96727	5.11839
729	MD15G1293100	3.37878	4.49488	4.6408	3.67734	3.49301	3.73821	5.04554	4.49241	4.64544	5.35444	5.7675	6.17896	3.78764	3.10773	3.21446
730	MD01G1225700	5.41955	0.402244	0.344937	0.301313	0.236866	0.595437	0.332547	0.277657	0.054825	2.79096	0.376991	0.91496	0.752367	0.610248	0.411212
731	MD12G1255500	15.26	5.84995	21.3249	7.75188	6.39696	8.44221	22.0504	24.7905	22.0092	1.49409	2.8281	3.6709	15.3403	17.1536	14.6102
732	MD14G1153400	98.891	70.5683	86.5899	127.599	128.307	129.985	169.263	151.865	163.816	60.0425	47.982	45.062	127.097	145.153	98.3149
733	Malus_domestica_newGene_2827	1.97646	0.24106	2.61934	1.87443	3.34204	3.20466	1.46571	2.62663	2.12938	0	0	0	6.30959	4.11037	5.23478
734	MD13G1134700	1.72682	1.93466	1.2325	1.83605	2.07377	2.7349	1.2701	1.31935	0.628163	1.77788	1.01468	1.33162	3.90644	3.94564	4.52426
735	Malus_domestica_newGene_2829	0.23412	0.116126	0.064137	0.028379	0.094944	0	0.723218	0.706982	0.928521	0.874529	0.577564	0.528643	0.027396	0	0
736	MD10G1228200	19.0808	42.8379	15.1461	18.5771	14.8503	20.9952	26.3053	24.3324	25.1694	34.7371	46.414	44.648	13.1884	11.9904	11.3676
737	MD10G1233500	2.05192	3.71828	1.54984	4.66994	3.50731	3.88683	4.12119	5.47466	5.50436	3.46367	4.1422	4.45614	1.63979	2.35707	1.98138
738	MD02G1180400	23.4614	25.0337	24.0333	15.0337	15.2803	17.5387	31.436	29.5547	25.7163	26.3709	25.2313	32.3854	29.0337	25.3762	27.2923
739	MD09G1095900	4.89486	2.69535	5.46033	1.99161	1.6314	2.13095	2.14988	2.46137	2.4232	1.94042	2.97502	1.82522	2.95578	2.15456	2.29699
740	MD01G1043100	5.11333	5.57465	2.87832	6.10338	6.6005	4.12602	1.24038	1.34921	0.695054	2.43589	2.33031	0.936194	5.70318	7.00306	6.44362
741	MD15G1376200	0	0	0	0.611827	0.572749	0.69213	4.94541	5.49827	5.28427	0	0	0	0.533573	0.637424	0.095419
742	MD16G1057400	42.8818	49.819	40.7915	42.5539	41.7788	47.6273	10.7577	8.64319	6.71962	57.4134	34.1652	23.0533	74.0927	46.2804	28.153
743	MD08G1130200	26.9491	18.966	24.0355	34.7134	35.1727	28.8431	55.2941	57.478	57.3774	21.4191	26.6104	27.0055	36.4551	33.1277	61.5815
744	MD01G1135700	8.19965	7.56612	9.50816	9.5024	7.77866	9.1912	4.59662	3.47874	3.29759	6.29985	4.47735	4.14238	8.61352	5.68792	5.91432
745	MD07G1163800	8.39602	10.0314	4.21409	5.47624	5.73096	7.41059	3.71901	3.71738	2.98099	10.6265	8.28027	8.35434	10.5584	5.75786	5.05847
746	MD05G1362500	59.6084	18.2663	17.4497	7.19711	4.92971	5.58738	19.8184	21.0893	16.7913	48.2803	18.4462	17.7561	10.6283	8.38197	5.16671
747	MD10G1033700	3.81238	1.92382	3.33474	5.04277	4.02379	5.24856	2.35161	1.90872	2.43158	3.16014	2.49436	1.53819	4.6695	5.09202	3.52737
748	MD11G1090000	1.32344	5.75242	0.817317	6.44646	4.94002	4.9532	0	0	0.072227	5.38955	6.5738	5.67863	0	0	0
749	MD02G1113000	1.33538	0.234479	1.5721	1.42682	1.44301	1.5501	2.69013	2.54892	2.82452	0.331356	0.450673	0.574215	3.33449	2.32162	1.42329
750	MD09G1172600	55.2662	33.2557	30.4114	72.2214	69.581	73.7854	24.5444	17.1426	14.7957	40.4844	17.1873	14.4624	47.5449	56.3148	51.9318
751	MD12G1102400	0.49262	0.099135	0.194754	0.72233	0.659618	0.843928	0.977159	0.455347	0.674398	0.08852	0.112198	0	0.872978	0.883377	0.643014
752	MD15G1069900	2.20094	3.47749	4.12103	4.98954	5.41006	6.23861	1.08742	1.28705	0.580589	4.39514	4.22328	3.44285	3.91998	1.44635	4.0499
753	MD16G1245600	15.3538	8.83009	14.1771	12.9825	12.7348	13.1603	18.9774	19.3417	17.9832	7.38306	7.94912	7.14813	20.9163	14.8695	19.6268
754	MD02G1205700	17.8986	5.4097	20.51	11.1496	9.87993	9.66167	10.6049	11.5365	9.45553	4.16011	3.79827	3.58202	28.7535	29.7105	24.2684
755	MD11G1097900	21.0698	27.8229	7.14793	0.841761	0.625417	0.527375	10.8905	10.9216	12.1182	43.077	42.7178	58.1377	2.17339	1.48869	1.91063
756	MD15G1046100	4.54588	3.60009	6.37693	8.27178	7.11639	7.89792	0.672726	0.994946	1.60504	2.68171	2.94056	2.11253	5.97328	4.80692	6.33652
757	MD05G1135200	3.67302	3.07744	2.61016	3.63739	3.25527	2.57698	2.22436	2.09781	2.33934	4.47192	4.12396	4.38607	3.80534	3.75589	3.52316
758	MD14G1243000	18.1309	21.7584	57.0482	111.017	97.2247	68.7929	71.0476	56.0494	29.4053	3.31928	7.57497	5.25425	52.8653	81.1449	39.7452
759	MD09G1051800	1.50574	5.37576	1.06376	13.8458	47.4805	41.3844	1.3657	4.64032	1.21157	4.73018	5.46494	5.18654	10.4853	10.7005	5.90598
760	MD05G1317600	3.54539	0.652749	5.64519	2.47851	2.28485	2.00353	0.194648	0.252151	0.336934	0.290008	0.386695	0.52685	4.94392	6.54269	5.34957
761	MD00G1022200	1.35465	3.79241	6.69815	3.88043	6.95775	8.33834	4.10839	4.87094	6.38086	0.114042	0.494809	0.562981	11.1839	16.7697	10.8444
762	MD05G1252900	9.56602	0.56268	1.20421	0.62666	0.387255	0.551812	0.757312	0.886096	0.048718	7.03762	1.76471	3.93618	0.185748	0.539553	0.190885
763	MD02G1244800	4.56128	0.813306	3.77345	0.843295	0.68376	0.585935	2.15734	2.56773	1.93431	1.14837	1.16848	0.635367	3.47774	3.52957	3.99737
764	MD07G1184900	1.24409	1.07921	2.8498	2.2537	2.00759	1.53049	1.46433	1.13857	0.596401	0.973913	0.299747	0.317559	1.60213	1.98196	1.24159
765	MD12G1172100	16.368	20.0599	22.495	10.4201	11.4425	9.27268	10.6967	12.044	13.1361	25.0423	22.9094	22.9925	14.1587	16.4611	19.2966
766	MD01G1217700	1.13415	1.1327	1.30957	0.451652	0.265555	0.184793	0.891107	1.39579	0.862322	1.82698	1.45968	1.12219	0.715495	1.15987	0.839075
767	MD02G1259300	10.2117	11.7597	11.8687	5.33372	5.03109	5.49875	14.154	10.2846	11.7375	16.2584	13.1053	26.9682	7.11231	6.23227	5.68845
768	MD09G1087300	4.44193	5.4102	7.65125	10.2276	11.9189	11.7164	5.87089	4.56093	6.0298	3.95592	5.8977	4.89131	12.5602	14.7473	10.3441
769	Malus_domestica_newGene_10302	0.384594	1.05503	0.262841	0	0	0	12.6495	20.1766	17.1656	0.873606	1.43582	1.2046	0.100328	0.152302	0.195023
770	MD10G1043200	33.0173	47.566	59.7173	60.4644	67.7012	60.7186	26.4946	28.9916	25.5892	40.795	45.9957	46.0533	42.8561	71.917	53.7003
771	MD11G1122400	0.419477	0.305502	0.421514	0.210469	0.311783	0.429062	0.60904	0.408764	0.589279	0.150832	0.091149	0.199819	0.400179	0.250273	0.177436
772	MD03G1159100	57.6044	37.5597	64.5274	76.9034	165.893	159.012	88.0141	127.57	67.1077	35.3242	39.3371	37.1626	129.447	161.077	173.139
773	MD15G1247800	0.856935	0.670183	0.679631	0.734198	0.853769	0.367961	0.221998	0.234963	0.091459	0.120915	0.342665	0.076087	0.38483	0	0.737026
774	MD01G1181500	0.725995	0.682035	1.62116	0.227844	0.400837	0.138747	1.09838	1.05342	1.01735	1.48256	1.32854	0.779687	0.847146	1.35987	1.37432
775	MD12G1227300	4.29554	7.61874	2.12036	3.5148	3.54252	5.10542	3.59739	4.14388	4.21141	6.38302	7.07896	7.15245	4.37308	4.51919	2.49312
776	MD10G1133000	2.69282	2.50761	4.96824	5.58917	6.6978	6.30225	2.97082	2.64042	2.86119	2.06127	1.74043	1.58899	4.83473	3.92405	5.31912
777	MD13G1197900	16.8039	15.213	15.6824	19.0536	18.7985	19.6046	47.7816	35.501	36.8858	14.1792	9.64032	6.91986	19.9006	11.5044	17.0502
778	MD16G1140300	21.4364	11.3628	13.348	18.2824	16.804	19.1181	43.0976	37.0091	35.7954	12.2972	9.93805	7.47633	20.1441	15.5373	17.4766
779	MD15G1392100	3.84332	2.58848	1.57908	1.16885	0.3671	0.862449	1.58534	3.3605	1.91504	3.16739	3.5947	3.6553	1.69481	1.23687	0.860379
780	MD14G1203700	31.5337	47.35	70.268	50.5493	58.6976	48.3858	22.9362	22.8491	21.534	26.8996	31.2712	33.5726	43.8405	66.8752	51.2437
781	MD01G1058500	6.51449	6.06632	2.56166	4.06736	3.78048	5.09221	5.73448	4.49212	5.16285	8.76642	4.16368	5.45936	2.52187	2.27633	1.6282
782	MD15G1208500	5.40078	5.36023	6.8109	5.89989	5.3178	5.53599	11.3069	10.9927	11.6551	5.60451	4.53752	5.47283	6.34302	4.30685	5.40873
783	MD05G1176500	3.83368	1.75097	2.20093	3.70419	13.9403	11.7507	4.82599	6.09919	3.62498	0.905801	0.914452	0.95213	13.6112	16.1348	14.7908
784	MD02G1173500	28.7816	57.9661	18.2107	49.0056	65.5747	59.65	25.9415	25.0864	15.6373	76.1897	55.8944	48.6108	24.9897	26.9916	21.1923
785	MD07G1148300	8.44323	4.39734	2.90102	1.51689	1.12692	0.810711	1.63857	1.44426	1.31405	10.1536	7.58387	7.54346	1.50733	1.41502	1.15034
786	MD11G1221600	6.0296	5.85543	5.75317	4.40772	2.80749	3.66465	0.465239	0.233077	0.42996	8.14116	5.54423	5.2037	6.92111	8.24029	7.56364
787	MD15G1331300	1.25605	0.286339	0.644065	0	0	0	0	0.046543	0.16882	1.13684	0.790368	0.698183	1.89928	2.99942	1.42281
788	MD11G1137200	1.45853	1.11733	2.32822	3.06383	2.1778	2.35881	3.43878	2.87242	2.133	0.817377	0.644659	0.861121	3.11778	2.46229	2.95308
789	MD04G1184900	2.08108	1.33039	1.66538	2.70978	2.9868	1.57131	0.892386	0.560554	0.970776	0.944673	1.11572	0.565276	1.97397	2.26068	3.49689
790	MD03G1098100	35.068	40.1824	28.6098	56.1779	51.5191	55.8703	22.2914	20.9747	18.3817	33.44	36.0077	23.5814	36.83	45.6757	35.6497
791	Malus_domestica_newGene_5714	0.336566	0.46306	1.06296	2.57068	0.622602	0.19884	0	0.040302	0.018123	0.465012	2.0937	2.40644	0.222997	0.238485	0.629655
792	MD13G1196200	2.4823	3.90609	1.58861	3.15853	2.32733	1.61455	0.802243	0.599983	0.252412	4.35377	2.56348	2.37041	0.928716	1.10122	0.654138
793	MD01G1147100	2.6547	0.888358	4.05886	2.22237	1.79142	1.3899	1.07357	1.45373	1.34285	0.552556	0.549009	0.960039	3.69007	3.08657	3.79308
794	MD05G1262900	0.45889	0.546964	0	1.6274	1.71935	2.1022	0.546788	0.591907	0.660809	0.458613	0.726323	1.04847	0	0	0.152052
795	MD15G1290700	13.8517	16.9233	21.385	16.2789	12.2836	12.7926	2.26314	1.93632	2.27971	16.9826	14.776	12.6252	15.5291	18.855	12.5249
796	MD05G1024900	0.713687	0.530549	0.960541	1.25166	0.808465	1.14698	0	0	0	0.604642	0.392067	0.463013	1.32581	0.574684	0.943489
797	Malus_domestica_newGene_11946	0.173944	0	0.515046	0	0	0	2.65903	2.14715	2.13473	0	0	0	0.450281	0.702294	0.598896
798	Malus_domestica_newGene_11941	0.452601	0.585351	0.331094	0.138431	0.03567	0	6.88342	5.66452	5.09793	0.595319	1.16481	0.845291	0.121272	0.088426	0.178736
799	MD04G1062200	0.195096	0.639749	0.149834	1.4395	1.19425	0.969874	0.285634	0.288211	0.384542	0.382263	0.705288	0.414076	0.360702	0.305351	0.146447
800	MD10G1199200	14.5384	9.60109	17.2407	20.0757	18.3238	18.5602	6.99497	6.88267	10.7141	9.08023	11.0356	10.4459	20.2759	22.7029	19.4235
801	MD15G1149800	0.114327	0	0	0	0	0	17.3856	23.0707	26.1427	0.250703	0	0	0	0.039264	0.025814
802	MD07G1112300	4.28384	2.44866	3.58842	3.93682	4.22135	5.13115	7.98454	8.73927	7.38219	2.6729	2.30245	1.82093	7.0343	5.52973	7.72032
803	MD13G1252300	30.8138	23.5694	27.442	11.9614	9.63089	10.3683	15.5407	15.2235	14.9824	18.842	22.0289	20.396	17.3357	17.661	18.8846
804	MD01G1178500	0.398684	0.313564	0.884349	0.301471	0.294835	0.135837	4.78835	7.36167	9.26376	0.39448	0.317088	0	0.594983	0.315803	0.778878
805	MD08G1027900	8.53047	14.0672	16.8447	12.212	11.2514	9.84865	37.4166	43.7363	41.1084	18.6518	22.96	25.4089	12.5146	11.4446	15.8419
806	MD02G1001300	4.1423	0.561772	1.30882	1.42216	1.65312	1.16718	0.607694	0.443437	0.278633	2.33263	0.53346	0.702673	2.71976	1.11522	0.772099
807	MD06G1155900	1.57841	0.796967	1.67701	0.739671	1.05452	0.909286	0	0.116648	0.092538	1.27779	1.27322	0.751225	1.14072	1.89903	1.82868
808	MD02G1124700	2.24481	0.782801	1.63507	1.18972	2.94784	2.7288	0.757141	0.32664	0.200781	0.985437	1.41138	0.956062	1.19989	1.25338	1.71399
809	MD03G1159300	0.501152	1.38367	0.741083	0	0	0	1.02603	1.27839	0.653305	1.85567	1.41896	1.48033	0	0	0
810	MD02G1109900	2.08917	8.11889	1.45504	0	0	0	0	0	0	8.82024	9.06523	9.75485	0	0.051336	0
811	MD12G1154600	15.2714	18.1069	15.9011	11.6536	9.45612	9.41297	8.40951	8.08724	7.41349	17.8795	17.9352	18.5622	11.4327	12.9035	11.6514
812	MD03G1100000	2.29113	0.892711	2.5771	2.78852	3.5716	3.49962	2.79364	2.08406	1.80511	0.802286	1.02557	1.16006	4.09596	3.93128	3.37607
813	MD01G1149900	35.6492	32.5063	30.8635	24.3034	21.1834	19.9068	64.5093	58.5625	81.2789	34.6135	32.709	34.974	29.6138	30.9414	32.084
814	MD13G1214200	1.83526	3.27131	1.75971	3.43886	4.54551	4.99422	1.12048	1.38337	0.797821	1.14673	2.48486	1.70144	2.60552	2.02489	0.902239
815	MD09G1234300	3.84349	8.43901	6.61902	4.92497	4.81909	3.50336	3.0396	3.47874	3.40698	8.06594	8.65028	9.6142	5.02116	6.92669	5.08791
816	MD04G1013800	4.49594	3.31521	3.06247	4.25263	6.3119	5.92358	3.45731	3.5154	3.47437	3.25323	2.4674	2.60279	14.9726	5.70395	4.86136
817	MD15G1422600	114.69	169.243	126.889	123.163	120.968	105.725	97.4585	109.621	113.718	165.286	207.792	210.244	122.667	133.468	130.077
818	MD09G1085700	0.907442	0.853055	5.22985	3.70532	3.41359	3.89564	0.778517	1.46459	1.39913	0.152461	0	0.204374	4.12704	5.66423	5.26531
819	MD06G1133300	3.21208	2.78613	3.31702	5.00933	8.67606	8.11117	4.43751	4.99252	5.04313	2.82943	2.58123	2.56315	7.94571	6.12754	5.09035
820	MD04G1088300	0.302167	0.139	0.517396	1.00334	1.00625	0.89387	0.393852	0.453488	0.476904	0	0	0	0.323479	0.525768	0.40364
821	MD10G1194100	3.18628	1.49308	3.4648	0.613085	1.81725	0.75377	0	0.054246	0.056765	0.997704	0.729886	2.45413	5.36974	4.81621	3.93715
822	MD12G1051600	0.095683	0.170218	0	0.220417	0.291968	0.103453	0.904221	1.09508	1.13873	0.387623	0.218754	0.458097	0	0	0
823	MD02G1193700	17.489	17.4837	20.3283	10.3938	10.8003	8.54635	8.29134	9.77721	8.21154	14.1725	15.986	16.4275	15.6698	15.4963	16.3949
824	MD00G1083400	0	0	0	0	0.093822	0	1.89119	3.40295	2.4304	0.647796	0.718141	0.876461	0	0	0.075697
825	MD07G1201000	2.25367	3.03749	2.65178	3.82909	3.3339	3.25853	4.76566	4.22343	4.04068	2.64789	3.27449	2.83603	2.00544	0.980153	2.3799
826	MD09G1261400	10.3959	5.15541	14.2083	12.4075	11.1908	11.777	11.8986	12.9104	14.1638	3.68538	5.00815	4.20828	15.1019	16.6295	13.094
827	MD01G1018600	4.67312	0.786303	6.32789	8.75025	6.65151	6.97973	1.22594	1.15706	1.34651	0.136575	0.456427	0.158818	7.03314	7.55003	6.64984
828	MD15G1044300	12.8026	2.80972	11.5674	7.84281	4.50241	3.97847	0.731343	0.523942	0.339767	2.37981	1.07422	0.633482	7.90359	11.2507	5.49984
829	MD02G1198100	3.56888	1.7719	2.7227	6.06962	5.77643	6.38964	4.28628	3.82545	3.81455	1.51476	0.99109	1.08581	4.21859	3.34197	3.94699
830	MD10G1334000	3.14856	0.365686	4.98035	8.19201	7.09412	2.83025	0.470901	1.05635	0.800879	3.86181	0	0	6.88933	8.0538	7.46073
831	MD02G1267600	0	0	0	0	0	0	1.90588	2.21652	3.27465	0.167979	0.206748	0	0	0	0
832	Malus_domestica_newGene_8099	0.18949	0.357615	0.147874	0.410328	0.44888	0.451588	0.964201	1.46976	2.21269	0	0	0	0	0	0.022239
833	MD05G1336900	6.44615	6.08158	9.71262	9.36183	8.18012	9.04624	3.24383	3.03401	3.17828	5.02363	6.02187	6.36732	7.21866	7.18289	6.97438
834	MD05G1192800	1.54168	1.6308	2.06139	0.88597	0.857168	0.657449	0.428386	0.513388	0.311054	1.16616	1.4013	1.22531	1.51397	0.908583	1.65857
835	MD16G1065900	0.940334	0.564564	0.813354	0.621056	0.654562	1.00551	0.768542	0.684972	1.12912	0.768318	0.339618	0.198441	1.65416	2.33557	0.951256
836	MD02G1043200	1.18612	0.151301	1.90844	2.34431	1.84465	1.80214	0.978892	0.823741	0.491262	0.318585	0	0.049747	1.56835	1.73619	1.72474
837	MD16G1025600	9.12611	0.672192	2.52931	2.6275	2.4267	3.48927	1.14108	2.12481	2.9244	1.27866	0.507568	0.516471	1.45884	1.70257	1.5237
838	MD10G1321600	9.96622	11.0415	7.28236	4.74854	3.15519	5.02723	7.71544	6.53528	7.45959	11.7354	10.6677	12.576	3.66955	2.14628	3.48243
839	MD05G1331300	1.09299	0.785733	0.447802	0.672834	0.75706	0.632036	5.41713	6.36928	6.95993	0.956297	0.625538	0.737999	0.691935	1.11306	0.827861
840	MD08G1110100	0	0	0.402095	11.8409	7.63868	8.81638	0	0	0	0	0	0	0	0	0
841	MD14G1153700	0.557944	0.741735	0.641699	1.52217	2.68244	1.23046	0.243549	0.199502	0.043287	0.562396	0.072126	0.15895	0.777291	0.775822	0.70294
842	MD05G1274400	7.92433	4.4929	5.36072	9.32393	8.73114	12.0755	12.1149	12.9665	14.5004	3.99893	5.12477	4.09427	11.8983	11.1982	11.65
843	MD07G1045400	5.2573	2.05561	4.40382	2.1966	3.61125	4.3125	0.127628	0.10374	0.041947	2.13259	2.5721	2.71341	8.80904	7.75522	7.62569
844	MD08G1041200	0.341544	1.19232	0.436796	0	0	0	0	0	0.081008	1.26122	1.17545	1.83685	0.037892	0	0.045119
845	MD16G1232900	12.2626	8.25313	18.8098	25.4359	39.5047	42.0926	48.1931	61.6745	66.2635	7.79268	8.82601	8.36928	43.9068	39.534	34.0164
846	MD13G1139700	38.1627	34.1589	39.0961	68.9159	53.8695	58.5534	15.5836	13.6119	15.0668	31.9613	14.5809	17.0246	55.3079	57.6167	64.3408
847	MD02G1247000	0.410076	0.706402	0.47552	2.39942	3.51444	3.08622	1.13788	1.15853	1.60562	0.90326	0.893271	0.891145	0.609287	1.22435	0.621046
848	MD15G1323000	14.6136	5.77838	12.6464	5.7805	5.56374	6.25176	5.68114	4.90933	5.18603	8.58131	6.64411	6.81375	13.28	10.8006	11.7315
849	MD16G1068100	7.87507	7.21877	10.4053	11.991	10.6795	11.4545	2.80752	2.97223	2.56913	7.52285	7.21807	5.77284	7.2742	7.186	7.07112
850	MD09G1113900	22.2367	13.7622	9.68169	23.4714	26.2992	23.7005	10.975	8.70682	8.47572	12.9671	8.4609	5.63677	17.5674	21.6894	17.5236
851	MD04G1098900	1.59358	1.07102	1.27198	1.34641	1.42517	1.04904	0.238425	0.0649	0.034356	1.09437	0.659034	0.548532	1.55662	1.90753	1.94064
852	MD04G1013000	1.45202	0.351189	0	7.18556	5.7278	4.49257	2.63888	4.59746	3.86594	0	0	0	2.73139	3.18205	2.21869
853	MD11G1153300	0.879542	0.036517	0.749037	0	0	0	0.773971	0.782825	0.760127	0	0	0	1.15717	1.26187	1.24238
854	Malus_domestica_newGene_4478	2.45246	0.106077	2.19509	0.3719	0.491219	1.11837	0.832924	0.868309	0.894567	0	0	0	1.76029	1.09135	1.40575
855	MD17G1089900	60.2415	32.8506	46.0871	55.6693	51.2441	51.0004	107.692	96.1159	94.0348	27.0674	23.8269	18.7596	84.8233	84.6942	82.7265
856	MD09G1174000	0.411664	1.24887	0.642832	0.091122	0	0.181316	6.15913	10.103	8.58185	0.529914	0.952165	2.0822	0.402889	0.649218	1.03563
857	MD17G1201600	2.36543	1.28728	1.32171	1.78824	3.06552	1.63976	2.25901	0.838275	0.92486	0.507282	0.771824	0.398247	3.11693	2.91847	1.99334
858	MD05G1308800	4.64121	7.01184	5.85398	6.16288	5.7238	5.95569	11.319	7.94071	9.42159	3.45562	3.8863	3.87713	11.0051	11.9019	8.69492
859	Malus_domestica_newGene_8776	1.08221	0.561392	1.46218	0.525577	0.899931	0.671706	0	0.079487	0.065325	0.252462	0.032338	0.075978	2.02296	1.60995	1.34414
860	Malus_domestica_newGene_414	0.218777	1.56626	0	0	0	0	1.50079	3.0456	2.80697	1.32222	2.01917	2.45778	0	0	0
861	MD02G1180500	13.8986	21.2728	17.28	13.7636	12.0218	10.4913	13.5216	12.7751	13.7061	18.3694	25.609	28.5816	10.9973	11.455	15.1588
862	MD15G1029700	8.23974	11.428	8.09171	9.12171	8.69371	7.65396	4.90687	5.86265	6.11058	8.00936	10.8445	11.4681	6.65322	8.16649	13.6789
863	MD09G1289200	2.81633	4.64787	2.93348	3.33968	3.29302	2.58049	3.23292	3.47461	3.79267	5.35481	2.70039	3.77107	2.04116	2.09678	2.38784
864	MD05G1345500	236.272	134.732	308.959	151.921	195.781	217.526	111.965	83.8739	67.8475	206.459	116.747	94.0217	302.16	287.568	249.315
865	MD03G1222700	7.31622	5.37172	6.07378	0.883683	1.52122	1.06428	2.17535	2.43878	3.11837	5.03379	5.88231	9.77764	2.50217	3.0077	1.92458
866	MD13G1025300	6.71033	1.92111	4.84664	7.67212	6.89712	7.3608	3.85984	2.75858	2.7165	2.32523	1.21514	0.851334	5.60994	6.96513	5.23146
867	MD09G1076200	56.4574	121.573	103.057	51.3025	55.9384	39.5906	57.4479	72.768	78.3351	107.543	171.683	207.112	51.0069	38.9135	68.7346
868	MD04G1205500	5.34098	4.90672	2.55819	5.3481	5.07555	5.46525	8.33588	6.654	5.45033	3.29916	2.35337	1.90516	4.25974	3.94333	4.28641
869	MD17G1115300	0.856724	0.11037	0.828341	0.659262	1.07718	0.885841	0.92662	0.585394	0.837821	0.194024	0	0.077961	0.944113	1.18565	0.828141
870	MD12G1199200	66.6712	136.586	88.8652	48.415	35.9762	34.9484	203.339	219.096	231.543	65.8477	140.543	204.153	52.5051	71.8194	78.764
871	MD01G1115900	0	0	0	0	0	0	1.57149	1.40774	1.62942	0	0	0	0	0	0
872	Malus_domestica_newGene_2858	6.95903	5.61768	5.78787	11.134	11.5519	11.7361	0.048472	0.022894	0.092287	5.91684	6.26505	6.11134	7.53792	5.95418	7.1298
873	MD12G1103200	1.59951	1.48361	2.84498	3.13903	2.72285	3.14751	3.22836	2.64548	3.11069	1.35333	0.714283	0.820614	2.43982	2.2928	2.78761
874	Malus_domestica_newGene_2590	4.15312	3.71869	7.36512	5.17864	7.23177	6.13984	2.04724	1.90567	2.79939	2.88346	3.7842	4.49692	13.2413	12.808	10.7256
875	MD15G1003200	0.405388	1.35841	0.143258	3.10339	3.29686	2.67713	2.49508	2.38486	2.03823	1.34873	1.43996	1.3576	0.170144	0.051563	0.033248
876	MD15G1051000	2.2014	1.3033	5.69084	2.0746	1.03535	1.14465	2.19973	2.39686	2.17527	1.22359	2.05182	1.41874	3.2448	3.23635	2.88194
877	MD15G1247400	363.942	585.56	476.191	362.937	384.076	457.479	328.749	378.205	411.864	541.216	774.811	710.115	360.632	347.833	318.865
878	MD02G1267000	1.50072	2.95683	1.40654	2.52185	3.02511	3.08683	0.176891	0.116661	0.409265	4.16707	3.16071	2.81719	1.49685	1.3922	1.56888
879	MD00G1130500	5.86909	5.15483	3.80206	4.34181	4.09772	2.84614	1.67033	2.22523	2.15683	3.92757	2.99311	2.68325	2.54088	4.65613	3.25337
880	MD04G1190900	7.85742	4.49772	15.7598	4.7211	6.94689	5.18779	0.748134	0.785917	0.431112	1.83929	1.00637	1.12121	6.36467	7.66395	3.73627
881	MD08G1140900	2.60135	0.470711	1.31915	2.00482	1.73648	1.928	0.304196	0.305733	0.201631	0.765391	0.343169	0.262213	1.70358	1.36408	1.32193
882	MD05G1329600	8.99536	4.86021	7.11094	4.55253	3.61418	5.48247	11.7479	9.91841	10.8842	7.73332	6.08157	5.85649	9.59794	4.93896	4.52474
883	MD16G1075200	46.6284	26.952	45.9185	31.0891	30.5371	33.483	57.4989	52.6442	43.0107	28.1518	23.7689	23.514	75.6716	66.7249	44.8234
884	Malus_domestica_newGene_10671	0.528361	0.836889	0.922523	0.205474	0.211459	0.262035	1.11261	1.68786	1.87674	0.957978	1.23491	0.835871	1.06829	1.00085	0.901315
885	Malus_domestica_newGene_6034	1.70705	0.52797	1.9739	1.25812	1.25327	1.40495	0.47978	1.122	0.637465	0.21862	0.478354	0.367472	3.21222	3.14229	2.31466
886	Malus_domestica_newGene_6033	0.388237	0.060213	0.434986	1.8495	1.74144	2.31903	0.324792	0.549493	0.41315	0	0.056645	0.025158	1.3021	1.29246	1.89204
887	MD06G1103800	2.38923	2.1477	2.06891	4.37748	4.32257	4.72243	0.137629	0.293762	0.26772	1.43154	1.81394	1.83615	2.78497	2.24137	2.41159
888	MD05G1133000	73.5301	140.767	129.727	58.9438	53.0641	41.9656	159.548	173.325	150.631	68.5104	157.793	155.986	87.7253	107.262	137.104
889	MD04G1227500	4.88828	4.68932	4.3001	4.67913	4.39192	4.11573	7.57715	5.9599	6.0282	5.34575	4.63255	3.98874	2.98286	2.62672	2.88408
890	Malus_domestica_newGene_9916	2.36486	6.52665	0.39719	1.12578	0.732121	0.474166	0	0	0	8.14965	7.78979	7.6965	0	0.253497	0
891	MD02G1034300	7.07745	4.81319	5.25314	8.78128	8.20434	10.7614	14.2158	11.2778	9.88464	3.79909	3.69031	2.54714	9.39599	8.04243	8.8271
892	Malus_domestica_newGene_9918	0.678462	0.17344	1.13864	4.24511	3.73185	4.63858	1.07134	2.10412	1.38265	0.039075	0	0	1.32166	1.27153	1.65641
893	MD09G1032900	0.746506	1.20391	0.899245	0.594364	0.632678	0.52162	0.647484	0.486881	1.1958	1.40509	2.07737	2.50962	0.968089	1.00494	0.849962
894	MD03G1250300	6.13507	4.11116	2.77874	6.27272	7.67185	11.0424	24.6773	21.3255	18.0236	3.88937	3.60824	2.722	11.7142	9.03348	11.518
895	MD00G1150200	1.89599	3.21623	3.02162	3.87459	5.53042	4.3966	8.83249	7.78267	10.3029	2.5313	3.56829	3.50152	3.8584	4.6909	3.82104
896	MD17G1005800	2.29958	1.40161	1.50819	3.00612	2.90899	3.14206	4.56414	3.9649	4.09278	1.68116	1.20734	1.2253	3.17386	3.00807	3.05383
897	MD15G1042600	4.53785	4.00386	5.7401	6.24203	6.20034	5.22106	1.95617	2.14141	1.75234	3.53013	3.95648	3.01775	5.05489	3.82891	5.12073
898	MD15G1349800	0.043002	0	0.300142	0.417803	0.667476	0.586184	0.049086	0.064764	0.09844	0.014688	0.042995	0.015719	0.235392	0.070597	0.134536
899	MD05G1026400	1.97082	1.22549	3.45099	3.33164	4.24603	3.78136	3.53392	3.90946	3.89703	1.35373	0.658956	1.82094	4.6381	4.21619	3.62474
900	MD10G1147000	27.1355	15.0041	18.8696	34.2239	33.8111	39.7101	49.6459	38.2048	34.5279	16.69	8.90728	7.08411	27.9644	22.6764	24.8793
901	MD03G1083200	1.90474	0.825523	1.0393	1.28189	1.30418	1.37326	1.33397	1.63334	1.90168	0.736963	0.647527	0.753206	2.25061	2.16628	1.39889
902	MD15G1021700	30.9315	34.1854	33.217	27.8796	26.0126	27.1549	69.2507	74.7734	81.4763	41.0544	47.4533	48.2809	32.3187	38.1671	32.5351
903	MD16G1088200	1.73824	2.77529	1.25056	1.96412	1.73439	1.57018	3.31673	2.85213	2.71405	3.58221	2.04684	1.9663	1.33865	0.951982	1.52724
904	MD11G1079400	1.11301	0.639963	0.693609	0.236804	0.351256	0.441201	0.453485	0.521276	0.296006	0.215732	0.388442	0.368459	1.57787	1.61626	2.12314
905	MD02G1310400	2.47936	1.46362	2.43573	1.30822	0.888149	1.19002	1.63983	2.19509	1.34506	1.86964	2.03512	1.84876	2.66171	2.46103	3.13427
906	MD13G1007800	3.59071	2.19085	4.52326	3.01629	3.73082	3.31128	3.66591	3.31207	3.37377	1.98445	1.73583	1.56944	8.10105	4.0233	3.61156
907	MD02G1293500	1.21912	1.59135	1.22236	1.99742	3.00794	1.76536	1.63002	1.45946	1.82703	2.94818	1.88543	1.75617	1.1351	0.307483	0.831732
908	MD09G1274100	0.675652	0.096023	0.296116	0.700503	1.09759	0.750368	1.07748	0.707179	0.998748	0.236022	0.156818	0	0.396361	0.568228	0.494587
909	MD10G1291500	6.10987	4.36913	5.17398	4.42576	4.0895	4.00589	3.23018	3.42567	2.86593	5.50673	6.39125	6.43036	3.61622	3.82769	4.48486
910	MD13G1089800	1.54467	1.01344	1.15056	3.08717	2.80329	3.5325	1.59607	1.2197	1.03199	0.888121	0.793078	0.782815	1.70348	1.45067	1.00561
911	MD17G1003500	2.3097	0.283804	16.016	13.4674	24.1949	21.0804	7.1366	6.40839	5.77016	0.130914	0.192693	0.037994	15.5207	25.5063	15.3708
912	MD07G1306500	2.25192	2.38077	3.05347	3.45995	3.99915	4.71782	2.29389	2.26498	1.85613	1.78859	1.02537	1.32593	3.75879	4.281	3.37249
913	MD05G1131800	5.9439	6.17393	13.2084	10.6964	17.1799	13.5816	3.52653	5.21704	4.24675	2.75742	3.33106	2.64357	16.0634	22.2077	15.4008
914	MD11G1229000	0.913639	0.762365	0.514078	1.30488	1.7932	1.60845	0.707985	0.80067	0.507186	0.282056	0.283554	0.391168	1.42841	2.45118	1.98263
915	MD15G1372900	14.7977	9.24955	14.6184	16.1788	17.0406	19.9349	10.6076	7.69358	6.22555	9.44595	5.8793	4.27232	24.9506	14.8849	11.9692
916	MD09G1164000	3.1109	1.5537	4.81218	2.72207	2.03568	1.84586	5.69528	7.05469	7.74151	1.46884	1.06722	1.33611	3.94024	4.09725	4.56073
917	MD14G1010300	11.6512	7.61735	4.06855	4.27762	3.4771	3.93384	7.47814	13.4298	6.43619	2.58434	3.24168	1.75029	14.1778	19.2981	8.8466
918	MD07G1163700	2.53872	0.419946	2.06543	3.55826	3.13972	3.05268	4.20711	4.19764	4.66003	1.01859	0.56955	0.505371	4.17745	4.56087	3.1309
919	MD12G1142500	0.335248	0.892077	0.700927	1.01783	0.840776	0.587964	4.80356	3.46345	6.13431	0.801581	1.34006	0.977626	0.506802	0.746018	0.586074
920	MD02G1032700	1.04744	0.173352	0.350726	0.292355	0.233881	0.273232	0.121557	0.102532	0.094098	0.060504	0.138832	0.032524	0.400601	0.41128	0.476643
921	Malus_domestica_newGene_4865	0.057921	0.043305	0	1.00591	0.698388	0.919197	0.019959	0.014301	0	0.071284	0.021297	0.030581	0	0	0
922	Malus_domestica_newGene_4863	1.2953	0.482686	1.36015	4.10549	3.04504	3.96288	1.76499	1.51739	0.67446	1.8655	1.00277	0.298036	0.954483	3.14209	1.93323
923	Malus_domestica_newGene_4860	0.913441	1.11721	0.939033	0.825823	1.06313	0.812359	0.088758	0.089984	0.269875	0.942448	0.996205	1.11218	1.65839	0.377234	0.260788
924	MD13G1166900	5.73435	2.49678	5.18846	5.67414	4.32299	6.37739	3.47406	1.55949	1.93233	3.07469	2.41718	1.53668	4.79946	4.26179	4.00704
925	MD12G1017400	1.32126	0.466573	2.94115	5.44281	6.6714	5.19364	0.23975	0.08384	0.199772	0.1215	0.102589	0.045181	4.91214	6.32216	5.11844
926	MD13G1042500	4.31523	6.80504	2.36072	0.900194	0.26926	0.813195	0.734161	0.484592	0.426353	6.97519	5.78756	5.18198	0.967073	0.793007	0.519991
927	MD06G1147800	10.2275	16.9497	16.3703	3.1733	5.61432	2.46922	5.99523	9.13664	6.74448	10.0661	13.8323	18.642	5.92779	6.93055	7.10148
928	MD07G1250000	3.79887	3.3076	2.08792	13.7003	23.2073	15.0803	16.9601	17.5777	24.5358	1.78492	2.04218	2.72996	3.45702	4.95239	2.75964
929	MD09G1020200	16.7866	18.4029	18.069	36.6449	32.0985	36.1859	18.5717	16.9451	13.2966	11.0045	12.2605	6.62178	24.8658	30.6978	26.6448
930	MD16G1283300	0.792083	1.09949	0.625196	2.05125	0.91816	1.43257	3.79909	3.65458	3.45163	0.964159	1.13921	0.512642	0.644474	1.08895	0.523602
931	MD09G1263000	4.85258	2.81692	4.29257	6.20136	15.1762	14.2178	5.70985	6.9703	4.64245	2.40625	2.53076	2.25144	10.7222	13.9489	14.5044
932	MD00G1004900	42.7515	54.5015	54.2642	37.5308	42.3221	32.1537	40.1953	47.767	47.7522	55.0242	69.1313	82.1483	33.4694	36.8189	38.9524
933	MD01G1059800	9.18567	5.62584	11.1861	7.65716	8.92386	8.33765	15.4653	16.7894	14.6115	4.55989	4.0949	4.07771	12.5276	12.8372	10.5001
934	MD10G1171500	0.347139	0.230919	0.655908	0.370549	0.647988	0.480524	0.902212	0.606769	0.814202	0.148108	0.133617	0	0.567286	0.507414	0.527493
935	MD09G1233500	2.27799	2.97171	2.09074	5.86818	11.1174	12.169	4.29039	5.14121	4.53519	3.00498	2.25828	3.11724	1.98721	2.21819	1.81885
936	MD03G1277000	2.49921	1.45302	1.15917	1.06159	0.813992	1.04103	0.541143	0.398784	0.469991	1.41305	0.95584	0.605234	1.30047	1.2873	1.01269
937	MD00G1066300	3.35471	1.98434	3.19156	3.60345	2.70998	2.77085	1.22013	1.63379	1.67995	1.75671	1.74092	1.78544	4.03883	2.37894	3.40725
938	MD13G1161500	4.69133	5.50027	3.98136	11.8341	11.1559	11.9302	19.4262	24.924	29.6568	4.05484	4.05979	3.67048	4.65188	7.20693	4.4258
939	MD09G1285100	8.49396	9.50235	7.87663	7.91003	7.74757	8.42531	11.1979	9.96115	10.4296	10.7639	10.3485	12.1581	5.04792	5.39717	3.61744
940	MD16G1056000	16.0618	21.073	20.042	17.9951	14.7272	14.4113	10.9413	10.9409	9.85445	19.7295	23.9121	26.5165	15.5429	16.8752	15.221
941	MD17G1122000	10.2943	0.838746	12.428	0.070473	0	0.059241	9.18001	12.2032	10.8414	0.176718	0.503196	0	14.1678	14.9627	12.9719
942	MD05G1300100	58.064	56.0525	49.7592	43.2715	44.8555	41.0221	112.101	106.205	102.794	76.3665	56.6468	57.7802	37.9622	38.9153	38.1926
943	MD04G1166100	17.0136	8.86918	13.1093	16.0908	14.3059	17.3013	45.137	47.0378	43.8598	9.43657	7.32331	7.85961	14.9923	19.2806	16.8943
944	MD16G1267700	20.4532	45.3163	23.4582	22.5207	19.521	17.085	19.5732	22.915	27.6113	44.2048	67.6918	70.6401	12.7607	14.414	17.2917
945	MD09G1075700	12.8431	18.9908	15.7467	14.6152	13.6902	12.0157	16.2996	18.3455	17.4808	19.2148	28.3926	27.0748	14.5498	15.8088	13.1224
946	MD05G1248100	1.09393	0.848232	1.2791	0.731054	0.650089	0.61642	0.29151	0.453259	0.177783	0.584636	0.75466	0.361439	0.666244	0.249082	0.363946
947	MD03G1029100	0.983909	0.593582	6.03795	2.3123	1.65553	1.64055	0.870215	0.595714	0.600642	1.78229	0.72324	1.12992	3.10035	3.52145	4.14281
948	MD10G1331600	5.42783	7.37214	2.93258	2.54695	2.32472	2.12643	3.19813	3.03178	2.78865	5.39579	6.06875	5.71343	0.881534	1.5624	0.48065
949	MD15G1335800	1.39743	0.957897	1.79098	2.14467	1.7206	2.80598	2.11122	2.5714	2.50742	1.13581	0.672035	0.524978	4.29295	3.198	3.19588
950	MD17G1026800	3.78559	4.67547	4.18911	3.71291	3.18283	3.17687	5.95357	6.21328	6.26633	4.31941	5.65005	4.61983	3.20907	3.04833	2.8139
951	MD11G1040400	16.6343	13.062	14.3811	25.0687	11.7644	24.0831	12.9847	6.2461	6.44052	9.08665	5.18949	5.96305	20.6128	21.3354	13.2048
952	MD14G1176000	5.73784	8.85362	4.9149	8.12325	7.52803	6.89594	3.7206	4.40535	3.45543	4.12793	8.37778	6.25767	8.39019	7.34902	9.86812
953	MD16G1275000	0	0.13728	0	0	0	0	6.88022	8.06169	8.64502	0.269664	0.124056	0.216691	0	0	0
954	MD10G1240200	2.48286	1.19903	1.36588	2.06904	1.51602	1.42226	3.26763	4.04087	3.2276	1.4663	0.83099	0.779835	2.36383	2.09704	1.85052
955	MD00G1011700	2.21434	2.12605	1.93847	2.25821	2.15281	2.3418	9.09852	8.90467	9.06008	2.40438	2.61498	2.04869	1.33155	1.8987	1.16399
956	MD08G1028100	44.0595	48.1709	30.9331	65.0269	48.579	60.4859	116.672	115.459	87.8188	25.1727	26.6384	19.4913	77.3978	72.1999	72.7114
957	MD01G1136000	2.72039	2.80351	3.64986	2.52397	3.03337	2.73859	1.76095	2.36669	2.16266	2.22687	2.20165	1.47723	3.95021	4.58915	4.48177
958	MD04G1220400	0.524869	0.136562	0.960806	1.79422	2.81797	1.67174	1.8164	1.27079	1.27384	0.363207	0	0.054162	1.12966	2.20114	1.34156
959	MD12G1181400	17.6725	8.0121	12.6964	17.3954	12.7942	15.6465	5.49917	5.20331	4.69644	4.72054	4.15148	2.52684	15.7459	10.5582	10.6659
960	MD07G1184400	42.5773	26.8241	29.3653	41.3602	46.3112	45.0435	34.1088	30.9495	33.2534	21.3081	20.4202	16.3561	61.5446	68.3412	48.0192
961	MD05G1167500	7.93976	12.3479	12.5634	4.49928	4.96809	2.1234	16.4968	20.6462	23.0588	13.6497	18.6916	21.9351	3.79065	2.90313	8.01588
962	MD02G1095600	1.9263	1.25553	6.72233	5.81391	8.37985	6.51362	4.54708	6.26799	6.38988	0.556938	1.08439	1.10874	7.41428	11.6581	8.09666
963	MD15G1405100	0.518851	0	1.59411	1.40993	2.99118	1.63491	1.03628	1.15699	1.01188	0.156026	0	0	0.716964	2.37217	1.31661
964	MD06G1187000	3.53848	6.15208	5.84771	0.081097	0	0.076831	21.8733	30.0688	36.074	5.45111	7.03461	7.28595	8.15386	4.62192	6.95233
965	MD00G1188600	2.29596	4.53124	2.41457	1.57549	2.46745	2.12224	1.18083	1.211	1.58915	3.22643	3.36043	2.79076	2.01186	2.38558	2.54933
966	MD08G1051600	1.64362	1.42841	5.30139	6.89936	13.0308	10.9106	1.95774	1.98853	1.68184	0.278034	0.426492	0.162853	7.55459	10.2134	8.33616
967	Malus_domestica_newGene_3133	0.778865	0.221346	0.463683	0.693677	0.703024	0.639627	1.35704	0.81421	1.13807	0.3747	0.233284	0.151832	0.532306	0.148642	0.782974
968	MD15G1173400	0	0	0.887211	0.39661	0	0.271796	0.419264	0.280318	0.30563	0	0	0	1.21644	1.16377	0.79633
969	MD02G1260100	2.8619	4.23496	3.31951	2.797	2.92199	1.9276	4.15453	3.82674	5.11431	4.63575	4.79681	3.66731	2.83851	0.550872	3.40435
970	MD00G1076400	53.9091	135.468	57.6772	43.0937	43.3549	35.5688	49.3059	59.7678	60.7417	111.741	143.092	159.943	31.8347	28.2634	44.8264
971	MD10G1249100	0.869558	0.564407	1.07222	1.86047	1.18616	2.1432	4.45591	4.60097	4.38271	0.852537	0.727644	0.639858	1.53929	1.73171	1.87237
972	Malus_domestica_newGene_93	1.09723	0.058155	0.421426	1.30607	1.31005	1.2148	0.161595	0.165371	0.117853	0	0.067931	0.057835	0.353991	0.141325	0.285131
973	MD07G1103500	0.670232	0.514264	0.58325	0.944537	2.68183	3.09145	0.207541	0.277653	0	0	0.613586	0	2.17801	2.98113	1.86427
974	MD02G1041100	1.56387	0.970744	2.66932	2.38484	2.87773	3.76887	0.50671	0.254162	0.460779	0.706796	0.424996	0.72083	2.38401	3.31837	2.85761
975	MD06G1046300	2.87723	7.13585	5.54286	4.69188	4.0579	3.38341	12.6441	12.8388	16.3224	2.9447	6.37448	7.98031	4.14563	5.45163	3.59868
976	MD13G1162000	5.16994	3.95481	2.8433	6.65058	5.98654	6.78416	6.63643	5.15926	4.58336	2.67466	2.13303	1.75644	4.83206	4.38075	5.21388
977	MD14G1012300	8.45197	2.9794	8.25296	7.02637	8.54201	9.09924	8.31229	7.52799	6.04582	3.77762	1.8131	1.59974	11.7291	12.3639	9.31443
978	MD00G1169400	1.68838	4.2518	10.0572	18.6141	19.9244	23.3568	4.79119	5.82733	4.80304	1.18083	3.12042	1.17927	7.05765	9.03109	10.1661
979	MD08G1074200	4.90883	3.59375	4.98821	7.09749	8.83432	9.65492	13.1458	12.4596	15.4128	4.63211	4.32204	4.63089	6.43982	4.57416	7.02
980	MD15G1112100	7.66202	6.42501	10.2197	8.32012	6.19591	6.59008	2.19629	2.96815	2.89522	6.3341	8.95153	6.94845	6.38459	6.23803	9.06264
981	MD11G1081900	3.15412	1.07505	2.6417	3.47127	4.34696	5.0021	3.3708	3.00237	2.84223	1.20262	1.09553	0.483543	4.23819	4.60061	3.65442
982	MD03G1219600	13.908	26.2726	8.95888	13.1449	17.2104	16.8953	9.47412	9.35612	10.9172	18.7772	25.4901	22.7817	14.7279	15.325	17.4638
983	MD11G1034700	1.31722	2.9996	1.91093	2.20808	2.66578	2.44632	1.84893	2.21464	2.66699	3.23078	3.77058	3.57997	0.994849	1.83796	1.43934
984	MD13G1115300	0.912176	0.946292	0.199875	1.14112	1.26049	0.589538	0.315562	0.34243	0.118008	0.543542	0.111202	0.192957	0.298333	0.200519	0.363249
985	MD10G1305800	18.2516	13.7632	17.6372	12.2739	9.33453	7.75046	5.84947	5.61164	5.88618	16.9178	15.9232	13.7205	11.2343	12.4108	12.582
986	MD03G1042200	0.466965	1.66592	0.489697	0.17426	0	0	0	0.120653	0.049653	1.68287	0.998153	2.13365	0	0	0.163205
987	MD07G1235800	4.73587	0.610653	5.30348	4.92007	4.42929	4.32215	0.051635	0.139033	0.098405	0	0	0	5.27975	5.00501	4.87366
988	MD13G1196300	1.85482	1.20978	0.975723	1.97215	3.06649	1.82983	0.760457	0.425297	0.11597	1.49928	0.307524	0.389117	0.822041	1.78208	1.45682
989	MD08G1205500	151.087	84.2012	165.308	122.67	99.2824	119.979	180.166	146.281	139.432	80.5495	58.3025	50.8859	240.299	247.336	209.811
990	MD10G1115400	5.88197	0.628975	8.02988	0	0	0	7.28102	6.94919	5.80621	0	0	0.045112	7.91881	8.10087	7.53755
991	MD03G1110100	395.172	557.475	532.672	321.033	312.389	234.453	170.375	200.845	213.611	516.827	602.029	614.393	322.717	384.61	350.097
992	MD12G1125100	8.6916	10.05	11.3576	7.50691	6.99357	6.76476	5.48739	5.83135	5.98529	12.282	13.1679	14.4148	10.0299	8.2783	10.78
993	MD13G1073100	0.507577	0.335936	0.241325	0.525799	0.776187	1.27764	1.00574	0.709765	1.12379	0.336824	0.275297	0.200198	0.768905	1.28729	0.819407
994	MD06G1113100	1.27538	0.550394	0.723051	1.16569	1.39071	1.42863	1.96479	1.28302	1.47024	0.742166	0.707872	0.441206	1.92869	1.64885	1.68588
995	MD10G1118100	4.84901	1.76434	4.1041	8.42434	7.95988	12.2915	11.4344	14.2516	14.0063	2.24221	5.94507	3.35859	22.8919	23.4986	21.578
996	MD10G1011600	6.4655	12.4939	8.41263	5.54797	8.57174	8.282	7.41107	11.7988	14.6919	13.042	18.5551	17.2923	12.8017	10.161	12.2314
997	MD12G1118900	77.9657	99.0531	67.9535	65.2399	64.7035	58.7484	58.3034	70.7328	63.5239	96.1656	109.838	106.469	69.0893	90.4848	69.3474
998	MD02G1032300	1.73748	3.11028	3.36508	2.0302	1.9368	1.42748	2.29485	4.37445	3.26268	2.99736	3.32556	2.3795	1.77524	1.70236	2.54642
999	MD15G1110600	1.70414	0.702697	1.32771	2.19635	0.709048	1.52085	0.406132	0.183422	0	0.908537	0.788909	0.656162	1.55422	2.35563	1.20836
1000	Malus_domestica_newGene_3405	2.12202	1.23619	1.95421	0	0	0.051713	0	0	0	1.09917	0.83105	0.799716	2.05626	4.10932	2.41247
1001	MD05G1278200	2.03894	1.33821	2.42998	6.28112	13.5172	14.3924	2.29257	4.57695	2.3624	1.70867	0.541492	0.589898	8.34106	9.96703	7.93788
1002	MD09G1236600	0.32488	0.166313	0.336253	0.165312	0.220471	0.180283	0.146336	0.015005	0.103542	0.198659	0.240378	0.207273	0.910862	0.790991	0.912045
1003	MD01G1143100	2.09286	0.904199	1.50778	0.990772	0.628462	0.682327	2.9873	1.75503	0.980834	0.778177	1.01177	0.313166	0.872652	0.762123	0.657518
1004	MD16G1057000	5.25762	6.82922	15.4919	11.183	10.991	10.9514	4.25054	4.23762	3.67883	4.34864	8.9848	7.91444	15.1368	16.1377	21.8388
1005	MD08G1068400	23.5094	24.6293	24.4989	68.7266	535.391	520.279	387.808	720.681	851.911	20.2007	40.9164	34.4615	943.49	472.181	315.123
1006	MD15G1136000	8.34879	7.70578	16.7896	16.8593	19.4788	13.6965	9.57623	8.64927	8.97199	4.56495	4.32095	3.17296	13.2119	16.5638	14.3098
1007	MD05G1267000	0.499787	1.26726	0.262369	0.36511	0.318464	0.307936	0.917239	1.21007	1.53933	1.03983	1.26366	1.22095	0.072104	0.320565	0.206221
1008	MD17G1260100	0	0.434305	0	0.362189	0.565908	0	1.48856	1.39746	1.25232	0.230411	0.259458	0.847718	0.172621	0	0
1009	MD01G1016500	6.26602	4.15145	3.7097	5.8639	6.48632	6.25211	4.16943	3.77435	3.92349	2.78098	1.71317	1.5834	5.48854	5.86532	4.70052
1010	MD13G1280800	5.70844	4.85945	5.27704	3.47557	2.87964	4.39682	5.36748	6.59719	3.79143	2.60868	4.30105	3.55178	14.3403	16.1004	17.7906
1011	MD11G1163900	0.866441	0.091138	0.563849	0	0	0.105981	0.598688	0.196817	0.496225	0	0	0	0.764398	0.740108	0.729683
1012	MD07G1174000	1.26627	1.41726	1.57973	0.592424	0.554719	0.674649	0.359144	0.527326	0.25502	0.836079	1.44122	1.38684	1.91954	0.867483	0.912858
1013	MD03G1207700	9.20688	9.51187	16.4242	14.992	16.8221	14.7518	8.83598	8.33269	9.92497	5.23984	7.37747	6.46138	15.1639	19.8384	12.1667
1014	MD10G1168300	2.99663	3.24516	4.78519	2.39641	2.22266	2.83494	3.02312	3.55802	4.29528	2.586	3.09076	2.64885	4.87911	5.54821	4.97398
1015	MD16G1103600	0.222893	0.454388	0.051169	0.198147	0.090968	0.056562	0	0.162305	0	2.60596	2.31848	2.12281	0.073148	0.30579	0.155273
1016	MD06G1153900	3.54452	2.47964	3.9354	4.14949	3.4016	2.75609	1.67676	1.25476	1.57609	3.62153	2.67267	3.01496	3.04929	5.20704	5.03153
1017	MD15G1015600	31.89	34.6606	35.2737	31.3871	32.2716	32.4448	20.1497	22.3918	22.0679	33.7406	43.8833	41.5759	32.7272	42.6804	32.0667
1018	MD15G1155000	43.8212	27.1525	36.5476	46.9126	43.4185	39.5961	25.3824	24.3891	21.4547	25.0188	28.585	23.3593	44.6723	60.2418	43.387
1019	MD03G1228500	1.2389	0.810561	0.588233	1.52033	1.60537	1.45829	0.881746	0.969242	0.662893	0.290085	0.41654	0.148426	1.1525	0.858136	1.15231
1020	MD10G1260500	1.13175	3.01868	3.74627	2.83903	2.52275	1.91825	0.33915	0.179154	0.183055	0.983142	0.778024	2.20518	1.55487	2.47975	2.34776
1021	MD16G1200000	1.27683	1.69903	3.01128	0.401983	2.08236	1.27054	12.0414	9.82368	12.6683	0.857301	2.07356	0.810762	6.17796	12.3486	1.54215
1022	MD01G1230900	0.94621	0.125005	0.75105	2.61332	2.09781	2.59013	3.41448	2.09856	1.9682	0.118882	0	0.091176	0.526727	0.343523	0.30148
1023	MD09G1110400	1.87736	1.06605	5.56017	3.84154	3.62336	3.9912	3.35387	1.70677	2.04006	1.13408	0.306788	0.189446	5.99847	6.76308	5.60685
1024	MD16G1087000	0.236311	0.479486	2.14519	2.39695	3.46995	3.68797	1.86471	1.89435	2.55762	0.56311	0.905021	1.30433	0.774239	0.930705	0.940245
1025	MD11G1165000	0.482905	0.176215	1.25835	1.24706	1.72079	1.31218	1.86669	3.72549	2.59684	0	0	0	0.844748	1.60992	0.92258
1026	MD09G1005100	18.4217	22.9507	18.8625	22.9442	19.737	22.2056	12.8428	14.3536	15.511	25.3802	24.3803	23.2249	14.0867	19.6855	18.9932
1027	MD09G1286100	0.285019	1.68565	0.135528	0.495871	0.722703	0.903813	0	0.016886	0.027467	1.6632	1.93151	0.540062	0	0.020865	0.024772
1028	MD14G1185500	14.1128	8.76449	20.9638	15.0664	13.8312	14.7718	10.6638	9.13862	8.94497	9.22314	7.21307	5.33219	31.5863	21.5385	17.4871
1029	MD15G1281000	0.911189	0.969188	0.785743	0.996687	1.0103	0.662684	0.476704	0.333254	0.310914	0.414675	1.29975	0.620274	1.78429	1.58073	3.18509
1030	MD02G1312300	4.89975	0.56153	9.12713	6.21001	7.24506	9.00839	6.78253	8.30761	7.77715	0.189881	0.10401	0.2293	12.9674	14.6916	14.1024
1031	MD15G1409700	8.07701	1.28923	4.31389	0.591233	0.298899	0.575984	0.288096	0.591727	0.187138	19.8462	4.0871	9.83927	3.79	4.25629	3.1494
1032	MD11G1158300	2.46365	1.00019	4.74199	1.46815	0.654337	1.01174	1.20751	1.21354	0.726308	0.477426	0.42645	0.217826	3.40907	3.37689	2.617
1033	MD03G1048600	0.196052	0.088862	0.30621	1.11133	0.913993	0.867851	0.220142	0.272233	0.504367	0.505427	0.325297	0.152338	0	0	0.079835
1034	MD06G1152200	0.182855	0.28241	0	3.63179	5.68144	3.79204	5.27847	6.34335	7.06593	0.821367	0.872334	0.824337	0	0	0.049002
1035	Malus_domestica_newGene_7898	0.302824	0.308813	0.461044	0.706661	0.362315	0.53082	0.654605	0.689223	0.508691	0.347271	0.564057	0.30608	0.237668	0.10116	0.191683
1036	MD04G1151100	5.318	1.14749	2.71111	2.83341	2.79516	4.16058	4.24129	2.4586	3.5636	1.73989	0.617712	0.384062	3.08891	4.44273	2.71591
1037	MD08G1181900	0.311857	0.506841	0.581163	0.072916	0.08795	0.093227	0	0	0.071071	0.184023	0.377627	0.651353	0.061118	0.057567	0.229282
1038	MD15G1376600	3.01282	1.15897	2.57224	2.69403	6.09723	6.2381	4.38682	5.17469	4.00458	1.44363	0.789866	0.973992	8.04677	2.59827	4.2065
1039	MD10G1273700	3.37563	1.32583	4.84132	1.60497	1.76871	1.26303	0.082986	0.059458	0.332662	1.07044	0.857424	0.78525	3.92953	3.85135	3.82568
1040	MD01G1137600	0.4104	0.749356	0.278911	0.69936	0.829958	1.10214	0.558816	0.417263	0.421652	0.880125	0.297984	0.683047	0.215492	0.134599	0.219619
1041	MD08G1044900	18.3954	10.2711	16.0913	18.8638	16.5726	14.3001	7.43557	5.15323	6.10844	8.77612	6.76507	7.05687	20.5242	21.3289	12.8709
1042	MD04G1059400	0.657313	0.701742	0.913186	0.71314	0.892303	0.578	2.32062	1.76185	2.1839	0.920039	0.337743	0.477532	1.89661	1.11472	1.22136
1043	MD02G1076800	10.9204	11.8386	3.38715	3.12286	3.11241	3.41179	4.32204	3.77179	3.41329	39.5097	20.8498	24.6386	0.942103	1.46707	1.30394
1044	MD07G1249200	3.2396	2.34063	2.43538	4.78869	4.95988	4.33433	3.51638	3.4003	2.77324	2.03027	2.06341	1.34268	2.55615	3.31112	3.3902
1045	MD10G1198000	0.808671	0.393256	0.736098	0.607505	0.674629	0.685194	0.302008	0.248506	0.305143	1.12883	0.882162	1.19223	1.87062	0.357772	0.33668
1046	Malus_domestica_newGene_7605	2.17368	1.4072	2.48058	2.91908	4.30562	3.18324	1.9322	1.92799	1.95852	1.0558	1.77506	1.12666	3.88504	5.09185	3.83445
1047	MD08G1150900	1.19853	0.591776	1.78578	1.01332	1.06819	1.68394	1.47756	1.63014	1.60055	0.514249	0.300773	0.282748	1.94562	2.4586	1.74022
1048	MD10G1290100	4.88434	9.82403	8.27022	6.98466	4.85229	4.80496	2.54327	4.35591	3.69299	10.3656	13.1506	14.1301	4.22302	5.3484	4.62276
1049	MD09G1267800	0.080562	0.006821	0	0.016238	0.057466	0.002321	5.1998	6.58731	4.84324	0	0	0	0	0	0.045496
1050	MD12G1007100	12.3548	9.17029	10.6191	14.1701	11.4879	15.382	10.4767	9.87618	9.59824	7.28513	9.19295	8.11605	21.3585	23.0639	16.6842
1051	MD01G1137300	5.60567	5.01855	6.14502	3.31119	2.41631	2.50599	3.55383	3.69858	3.63961	3.50414	4.85578	4.7825	3.25867	2.3931	4.76026
1052	MD05G1126000	4.39271	4.4183	5.46777	6.7495	7.90871	7.24791	0.338403	0.42621	0.399244	4.27779	4.90169	4.09819	8.33316	6.10236	7.52789
1053	MD07G1298600	9.07716	1.89912	3.86043	2.84859	4.48119	6.72071	9.25957	10.6212	6.34535	1.29792	3.38119	1.81062	9.12476	15.423	13.3011
1054	MD09G1103100	1.42181	1.25667	10.8674	12.6894	15.7363	12.8709	6.26644	10.3179	12.1629	0.105208	0.718696	0.203859	12.4592	17.739	12.3176
1055	MD09G1153000	0.789457	0.562844	0.720061	1.33016	1.81715	1.75869	1.28	0.843719	0.52364	0.48645	0.631557	0.244044	1.19239	1.39047	1.26075
1056	MD06G1222700	2.30969	1.42542	2.54072	2.64774	2.03036	1.46439	0.714019	0.466337	0.307111	2.88243	1.43053	1.26146	1.91776	1.51817	0.879504
1057	Malus_domestica_newGene_2411	3.72592	2.59185	3.81166	7.08972	5.73054	5.85256	2.33499	2.10567	2.54905	3.3224	2.47072	2.90787	4.09445	3.47571	2.94049
1058	MD16G1287400	1.32906	1.76475	1.33147	1.9441	2.43201	2.15883	2.60494	2.98417	2.53066	2.1628	2.03732	1.86563	1.22133	1.15183	1.52767
1059	MD17G1226700	1.79449	0.830902	1.84296	4.38528	4.58391	2.32124	0.692752	1.03822	0.6153	1.13516	0.291178	0.356043	2.44466	2.06029	1.70612
1060	MD12G1203700	1.49092	3.33938	1.58401	3.31743	4.72527	4.00955	3.15787	2.82551	3.13938	3.74802	3.67759	3.75461	0.958783	1.19242	1.19476
1061	MD00G1140300	1.25585	0.944277	0.642667	1.219	1.32276	1.3165	0.465095	0.76079	0.34957	2.04303	0.645197	0.713148	0.730107	0.771685	1.00628
1062	MD14G1159200	1.08268	0.137957	1.30872	0	0	0	0.045556	0	0	0	0	0	1.42361	1.54267	1.42359
1063	MD10G1007500	1.77791	0.208268	1.66757	0	0	0	0	0	0.054081	0.045294	0	0	4.93775	1.12962	1.72434
1064	MD07G1087800	4.15235	2.44113	4.92375	2.56928	3.02168	3.87898	0.566136	0.409414	0.501427	2.18768	2.3393	1.70619	6.37592	3.85125	5.97483
1065	MD12G1002500	6.38327	7.00585	8.59069	10.7367	12.85	13.4698	11.2453	10.8796	11.104	3.66348	5.82934	4.00086	12.6853	14.4666	9.68462
1066	MD02G1124100	14.712	10.1607	12.3701	16.9783	17.0242	18.9087	10.0919	7.16758	7.06752	11.6992	9.07366	7.98554	19.2302	16.0977	12.7781
1067	MD01G1171100	97.5141	164.806	128.867	67.3837	90.8142	78.4607	126.869	144.827	156.167	145.151	216.654	216.163	143.809	173.487	163.314
1068	MD06G1044400	0.553563	0.675763	0.841196	0.852595	0.396897	0.509412	2.23966	1.70665	3.0023	0.279401	0.188403	0.911828	1.08365	0.337927	0.447646
1069	MD16G1069500	5.96447	5.69093	4.3669	1.9475	0.619062	0.820119	0.663341	0.839694	0.925012	6.55505	8.94454	8.6277	1.54442	2.03264	0.722851
1070	MD10G1043400	4.18508	5.44993	4.61171	4.92658	4.36625	4.80227	5.05289	4.86369	4.89803	5.41099	4.97139	5.50916	3.86887	2.02782	3.6275
1071	MD00G1010700	0.662243	1.13612	0.723273	0.757909	1.34142	1.36	1.4463	1.65539	3.16703	0.765235	1.57049	1.45562	0.736178	0.65922	0.580066
1072	MD06G1091000	12.4014	14.6662	21.1826	17.1664	13.6637	13.2456	6.58712	7.61136	8.45769	13.3807	15.9877	12.3304	16.1564	17.034	22.4882
1073	MD14G1238700	5.08192	1.62311	6.43626	7.56187	6.81823	6.85452	1.03684	0.755145	0.770044	0.352933	0.294642	0.938218	9.24842	10.5321	6.87877
1074	Malus_domestica_newGene_9038	0.894311	0.990818	0.20619	1.41856	1.98184	0.804389	2.43447	1.34182	2.0724	1.92747	0.946623	1.08133	0	0	0.184749
1075	MD00G1087300	27.4592	21.0128	24.1641	25.1315	22.5978	22.6144	43.8239	39.6431	44.1454	23.2725	19.7852	21.8912	20.6106	18.5625	22.1759
1076	MD00G1099600	1.07862	0.264159	0.720417	2.76745	2.31338	2.82595	1.85569	2.9455	3.32254	0.274102	0	0.243403	1.53732	1.47024	2.09872
1077	MD15G1393900	2.9151	3.14956	2.20915	4.74134	6.74172	7.18799	2.6909	5.20568	2.41986	0.220673	0.785413	0.553362	7.03953	10.9826	9.61037
1078	MD08G1007500	1.15153	0.142733	13.8256	8.79658	17.8066	15.0595	12.5459	11.8549	13.4471	0.328899	0.032473	0.075357	13.2037	15.2755	11.3487
1079	Malus_domestica_newGene_8617	2.75854	2.80287	5.53306	6.50299	8.22905	9.72683	9.26483	10.2263	10.4436	2.626	3.73328	3.54622	5.26053	6.64235	6.06954
1080	MD08G1086300	10.98	6.61732	2.3531	1.32662	1.14636	2.1697	3.16497	2.5749	2.73402	9.36137	2.69404	7.8751	5.53356	5.73945	4.59049
1081	MD08G1189200	6.77503	1.58572	4.19226	11.0048	6.55172	9.95005	12.9348	9.85104	7.77754	2.56495	4.18084	2.09643	14.3957	14.0589	13.8293
1082	MD13G1117300	232.227	418.014	283.695	211.781	195.709	166.388	178.214	209.658	219.87	382.323	502.68	546.302	215.509	257.95	244.385
1083	MD12G1124000	2.61897	0.397372	4.49899	0	0.042407	0.087277	13.55	11.6399	10.248	0	0.074252	0	5.05097	6.52683	5.44172
1084	MD16G1094400	46.3942	45.5864	44.6481	42.778	69.8551	74.6562	182.243	155.117	158.036	51.5936	49.8709	49.7329	60.7895	53.1761	56.59
1085	MD16G1161600	23.867	13.1934	22.0338	20.9876	21.3424	25.967	20.7548	18.769	20.5777	7.75193	7.79243	8.74462	23.6008	29.1119	31.6131
1086	MD01G1132800	6.11899	5.78129	45.9986	31.3061	59.1537	45.1728	14.6211	17.2741	15.6012	0.643579	1.07206	0.904052	35.1746	58.0826	41.9685
1087	MD07G1073000	4.01675	7.56328	3.64553	7.07296	12.6536	13.6385	17.6912	16.6168	22.0336	6.97546	6.93049	7.24388	4.43269	3.66787	3.12834
1088	MD08G1065700	21.6024	25.0548	24.3975	20.4492	16.3508	16.2997	19.1302	23.0022	21.8531	22.0846	31.6203	34.3204	17.7242	16.8657	21.1428
1089	MD14G1015900	0.523263	0.610689	0.9756	0.734009	0.826895	0.710234	2.63008	3.35245	4.23368	0.546843	1.5328	1.26124	0.966683	0.73234	0.647717
1090	MD15G1311100	0	0	0	0	0	0.075361	3.73943	4.20524	3.56477	0	0.066863	0	0	0	0
1091	MD07G1232800	0.639059	0.555651	3.58053	1.6526	3.20124	2.54114	0.54127	0.355267	0.451479	0.619459	0.721207	0.793454	2.80011	5.68354	2.41909
1092	Malus_domestica_newGene_7132	22.3343	5.80132	7.63212	3.19429	4.84096	3.19462	12.9042	22.8903	30.6834	2.81075	3.8721	4.57662	76.2292	78.4902	68.2815
1093	Malus_domestica_newGene_7134	1.09552	2.90939	0.251067	0	0	0	0	0	0	2.16898	2.86785	3.27715	0	0	0
1094	MD15G1185700	1.91013	1.6705	1.95193	7.69796	9.13869	10.0948	4.11862	4.64805	5.85942	1.20447	1.43335	1.95396	2.96955	2.45417	2.25534
1095	MD05G1325000	0.272178	0.512708	0.800455	0.9679	0.53304	0.719943	0	0	0	0.818034	1.05279	1.00168	0.408741	0.450347	0.449283
1096	MD16G1098100	12.4257	16.4524	12.9677	8.78702	8.56572	7.40383	8.11224	7.14388	8.52269	18.3319	18.4706	17.7863	7.166	9.00989	9.03727
1097	MD01G1161500	6.14576	10.1807	6.59405	5.04485	4.52159	3.59974	5.07885	5.13888	4.41724	9.29235	12.6481	12.068	4.20273	2.70884	4.11128
1098	MD17G1135200	7.9535	1.20608	8.15014	3.3394	4.53589	4.38345	10.952	10.5898	12.5832	0	0	0	9.84541	10.3629	9.13734
1099	Malus_domestica_newGene_6544	0.529026	1.30929	0.284138	0.115199	0.019134	0.007461	0.072772	0	0.058892	1.62994	1.13458	1.59888	0.087213	0	0.078562
1100	MD12G1101400	0.791217	0.485676	0.15155	0.343548	0.142596	0.13047	1.05132	1.49077	1.27453	0.70224	0.593374	0.235909	0.563834	0.287305	0.651489
1101	MD13G1113300	0.575298	0.523621	1.24732	1.66556	1.79678	1.74734	0.166164	0.569525	0.367519	0.449734	0.343748	0.415258	0.710362	1.14754	1.05601
1102	MD11G1050600	0	0.008963	0	0.627345	0.869739	0.931633	0	0.068428	0.118266	0	0.014115	0	0	0	0
1103	MD05G1168600	28.5755	25.6622	31.3396	27.5674	25.7771	25.7221	60.5603	65.2302	63.8012	25.0228	28.0832	29.3891	37.4221	43.1231	40.8249
1104	MD03G1274200	5.52393	11.4597	6.15528	4.90715	4.99248	3.73027	7.34748	7.50352	6.72015	10.3542	15.8047	20.1506	3.61047	3.79543	5.03099
1105	MD02G1070300	3.14926	2.9184	3.46872	2.63237	2.38044	3.10166	6.07032	5.49755	6.16668	3.34317	3.03053	2.33437	4.85469	1.87198	3.53459
1106	MD15G1033400	24.4635	47.981	19.2298	131.04	121.85	144.528	12.3241	11.1104	13.0763	38.5761	43.4102	43.6102	4.19202	5.02937	2.62884
1107	MD17G1013000	1.89929	4.20461	1.87694	2.27898	2.23087	2.36667	2.17835	3.46954	3.1802	6.05276	6.30308	6.68895	2.92952	1.82018	3.13228
1108	MD17G1077800	1.9541	2.61259	12.2172	6.44588	9.71703	6.93028	0.776684	1.61944	1.00914	2.7706	0.72923	0.445055	12.7813	15.0993	12.181
1109	MD02G1248900	27.6973	47.6846	35.5872	33.5488	35.7804	36.5688	29.1323	31.8033	33.144	49.8231	54.2185	53.915	27.6981	26.913	28.5345
1110	MD15G1222600	0.353346	0.040517	3.94294	2.14735	5.30162	3.13129	2.2882	1.9077	2.06857	0	0	0	3.64059	6.83948	4.30088
1111	MD05G1223400	32.5479	27.7511	21.4427	23.6172	24.9325	16.4944	12.5595	10.9851	10.1171	28.5163	40.8924	32.6486	17.3888	33.4272	24.2882
1112	MD03G1222600	5.66905	1.80756	2.75751	2.33473	1.42926	1.13549	0.958233	0.775348	1.33133	0.557021	2.59914	2.62028	3.32805	2.66234	4.0485
1113	MD07G1297800	0.816037	6.0635	3.42988	1.73042	2.85535	1.04029	0.102792	0.055091	0.060271	1.76219	4.26376	2.70628	0.487207	1.17154	0.752603
1114	MD13G1103000	2.44724	0.63081	0.88415	0.920837	0.816625	0.561795	0.446075	0.482295	0.487526	1.31157	0.612757	0.692258	1.09778	0.803979	0.796781
1115	MD07G1053500	1.76764	1.51053	1.43585	0.793694	0.698825	0.870746	0.932239	0.682784	0.567108	2.36791	1.07548	0.704633	1.44985	1.02849	1.00073
1116	MD11G1151200	0.660371	0.056192	1.56465	2.71679	3.97291	3.34466	0.599256	0.623365	0.61352	0.066811	0.035888	0.085511	2.1888	2.15521	2.09365
1117	MD06G1003500	4.94625	1.33085	4.06388	0.197559	0.289065	0.276555	0.912549	1.4893	0.80216	2.3198	1.22997	1.2134	6.99935	7.30967	5.44075
1118	MD01G1075600	4.16705	2.5904	2.42401	3.11285	3.87759	4.04806	1.22893	0.391952	0.705264	4.1066	1.36152	2.17121	3.00073	3.42809	2.96142
1119	MD08G1171700	5.08175	0.915053	13.9491	2.55106	1.54243	0.552398	2.6805	4.95498	6.77249	0.470671	1.18079	1.63263	4.72658	3.61384	5.58387
1120	MD10G1189500	9.1154	1.93524	15.2455	5.80467	5.53135	5.96533	16.3446	15.6158	21.625	0.422065	0.603975	0.705817	17.0671	18.7632	18.0969
1121	MD02G1174700	8.51114	3.47688	4.95943	7.29908	6.02641	8.98405	4.68021	3.60518	3.36673	4.78562	3.76447	3.20193	7.53322	9.86612	6.95478
1122	MD13G1083700	1.53518	0.577494	1.13024	1.02494	0.844779	1.33485	4.04136	2.94084	2.95144	0.764349	0.534656	0.370722	1.1208	1.4251	1.33754
1123	MD10G1219800	0	0.129312	0	0	0	0.109329	23.1893	25.989	31.4313	0	0	0	0	0	0
1124	MD12G1109600	1.37999	2.97716	0.996325	2.74999	2.65283	2.7765	10.5665	18.5252	16.2064	4.50404	5.08393	4.17807	0.431972	0.636574	0.529668
1125	MD03G1175000	8.65128	14.1751	16.8537	28.3893	33.4433	33.5359	3.43014	3.64074	2.64432	0.804482	1.36259	0.835473	15.8004	21.4361	13.2634
1126	MD01G1209000	8.21006	1.89829	3.49027	4.73135	5.99706	4.60928	0.372707	0.542937	0.613307	4.25708	1.83954	1.55805	80.8848	10.0428	3.63083
1127	MD12G1188600	1.85217	1.17501	0.963373	1.6943	1.94343	1.12389	0.504119	0.557654	0.310491	0.515164	0.745126	0.508437	1.17142	0.760304	2.16587
1128	MD05G1147600	0.823195	0.165989	1.50464	1.41114	2.69379	2.17979	2.45607	3.21347	2.98638	0.211136	0.147102	0.243875	2.30065	1.75282	2.01925
1129	MD03G1006600	77.1514	61.7407	81.4605	110.747	116.376	79.8416	143.08	97.0766	111.905	60.7576	43.0136	39.3294	82.4296	77.5856	93.6989
1130	MD15G1266000	1.39389	1.90002	1.62798	1.527	2.12757	1.60741	0.758887	1.21592	0.789027	1.90246	1.93103	1.59829	1.27848	1.23116	1.73313
1131	MD01G1143500	1.13798	2.04687	0.959469	4.2894	1.97122	3.11814	0.937455	1.12274	1.02793	2.19179	2.62169	1.4402	1.50993	1.38522	0.797645
1132	MD00G1136400	3.48386	4.34625	4.78299	6.80947	8.76385	9.2789	9.4682	8.10777	11.0453	3.69325	5.03487	3.96942	4.68314	5.82654	4.36432
1133	MD09G1271900	3.20737	0.487375	2.93215	0.134913	0.14238	0.117523	0	0	0	0.343275	0.509894	0.202007	4.20423	3.33023	4.36342
1134	MD17G1219700	1.0147	1.0706	1.39375	0.637566	0.520452	0.486572	0.229442	0.223935	0.140007	1.13641	0.811725	0.761078	0.63274	0.415349	0.514652
1135	MD01G1064800	2.0388	2.59057	5.18566	1.94673	2.8139	1.84351	6.47733	6.85074	6.41932	0.82776	0.854887	1.13726	4.84416	6.85578	6.38072
1136	MD09G1033400	0.1331	0.446214	0.09886	2.18806	1.8896	2.72602	3.77159	3.83833	6.22314	0.344866	0.161565	0.538581	2.34068	0.081924	1.77255
1137	MD09G1251600	20.3063	26.192	15.6992	29.4954	33.1256	34.4909	51.0778	48.0186	51.3346	37.1276	31.7298	27.733	18.4896	19.732	18.5252
1138	MD02G1169700	7.01503	9.07216	7.93897	7.42767	6.91455	6.51293	9.97857	8.88559	9.10157	8.76586	9.37511	10.4957	5.83218	5.51554	5.91383
1139	MD16G1127100	8.48643	14.5603	12.2186	12.639	19.3258	15.2553	41.1642	42.7556	58.7476	10.9869	16.8942	26.5877	22.3329	19.3668	14.9707
1140	MD05G1252100	1.31996	1.3501	0.753283	0.168851	0.254934	0.154567	1.25922	0.921671	1.11445	1.51924	2.2658	2.46469	0.276144	0.090322	0.039176
1141	MD03G1070700	7.01241	9.05629	5.94551	5.1651	4.36263	4.09882	14.5807	14.2904	15.394	9.61891	9.12346	8.40078	5.34689	6.51931	5.35039
1142	MD17G1037400	0.032183	0.024072	0	0	0	0	5.44517	6.71439	6.4774	0	0	0.041399	0	0.034706	0.039257
1143	MD13G1156000	0.385621	0.263082	0	0.827908	0.588618	1.04759	1.40105	1.62227	2.61042	0.475098	0.358516	0.169539	0	0.594891	0
1144	MD10G1005400	1.08991	0.701371	1.05005	1.06921	1.47601	1.93619	0	0	0	1.07377	0.514907	0.92072	1.02862	0.787649	1.46992
1145	MD13G1191900	12.5657	14.7552	19.4893	17.5703	52.5134	52.126	28.2323	32.1844	36.009	14.55	20.5078	19.4856	67.9032	46.4768	41.0679
1146	MD11G1070200	0.590856	1.22765	0.777088	0.762301	0.412537	0.404768	1.4787	1.0892	1.18324	0.855376	0.425551	0.326079	1.00221	0.779964	0.878678
1147	MD15G1185400	1.46494	1.07719	3.1842	0.838157	0.877855	0.86284	2.32714	2.29088	2.88252	3.13209	3.43559	7.11073	1.21364	0.887463	0.455739
1148	MD04G1144800	93.5062	113.974	111.137	80.5531	77.2944	69.0217	64.7123	67.3644	64.2366	92.3413	117.894	118.463	91.7231	112.986	98.0302
1149	MD04G1201000	3.53553	2.93214	2.17507	1.46895	3.31846	3.56511	2.63241	1.41863	1.72543	5.64425	3.46143	4.41427	5.07375	5.57208	4.29571
1150	MD03G1071800	4.5635	3.39953	3.06679	6.48283	6.8867	7.72914	3.67652	3.81667	3.41393	3.04892	2.40243	1.82533	4.7299	6.08622	5.36229
1151	MD17G1104400	6.59128	2.5432	13.1149	2.79952	0.728081	1.69121	1.56353	2.26821	2.54895	2.34649	1.81562	2.91987	11.4464	6.17901	14.452
1152	MD12G1263900	7.18002	12.9052	22.5066	27.1036	28.3434	35.8463	13.7252	12.4801	10.769	2.44886	2.91825	2.23958	21.1958	28.5605	21.0929
1153	MD04G1194600	86.8333	46.7581	159.34	52.8852	37.8035	26.7915	128.18	180.113	179.067	24.044	66.7295	68.7508	54.6772	77.9916	120.959
1154	MD01G1160400	16.7204	27.043	30.2362	21.5093	27.2499	23.2979	18.281	20.9883	25.9733	36.6433	42.7125	51.507	27.4043	27.3995	18.557
1155	MD01G1127600	0.823733	0	1.40041	2.32079	2.26781	2.5536	2.91477	2.718	3.06686	0.521858	0.852163	0.761467	1.49234	2.00042	2.80883
1156	MD02G1131400	2.37531	1.33662	1.06481	1.25636	1.73419	1.2126	4.52653	3.23046	3.18115	2.18644	1.78895	1.66842	1.37367	1.61464	1.62479
1157	MD16G1050000	10.7812	7.38356	6.8213	13.1062	7.71188	9.17118	5.92674	2.27863	6.03712	21.6761	8.03773	8.20625	4.09119	4.2448	1.57768
1158	MD03G1085400	7.51632	18.8394	13.5257	2.47266	1.57809	0.653922	2.00065	1.86067	3.27082	9.01678	12.9036	21.9178	4.25522	3.56325	10.2325
1159	MD03G1259900	0.362514	0.068291	0.019833	1.14244	1.4737	3.42043	0.066585	0	0	6.21162	0.175103	0.520604	3.14525	2.44435	2.55438
1160	MD02G1073400	8.02974	1.276	8.79819	4.42719	3.00139	2.98716	10.3619	7.20681	6.28565	2.23578	1.65694	1.45848	8.51294	9.4395	6.59451
1161	MD13G1263700	0.08467	0.438498	0.141801	0.380366	0.645773	0.759068	0.711873	0.674772	1.67123	0.12816	0.243046	0.178776	0.246918	0.374661	0.227343
1162	MD15G1103800	6.2954	2.64853	7.261	8.34175	7.51724	9.91144	4.36603	4.2684	4.00084	2.8988	3.1044	2.89033	7.56418	7.48512	9.29167
1163	MD11G1291300	8.19225	3.33197	7.33399	4.99621	5.19391	5.88605	7.76606	7.77028	7.76717	3.33604	3.13423	1.99298	10.0878	11.4552	8.90245
1164	MD16G1116300	0.384797	1.35166	0.329113	0.355008	0.576401	0.92108	0.207704	0.211591	0.319092	0.840708	1.36081	0.919205	0.306266	0.21842	0.747186
1165	MD06G1026600	1.43456	0.166645	1.71047	0.487601	0.599992	0.429235	0.197759	0.222441	0.16807	0.016448	0.043143	0.106311	1.27751	1.75802	1.04939
1166	MD15G1121100	8.21297	9.60656	9.13914	9.52832	7.83698	7.23247	10.7228	9.33402	13.1251	11.9765	15.0972	15.7781	10.4485	10.649	8.64541
1167	MD09G1188000	17.1543	25.2822	20.3479	16.6665	13.9776	13.0337	22.4365	23.9831	26.8196	21.4561	24.4314	26.5086	14.1289	12.3133	17.7834
1168	MD07G1019800	0.722877	3.13653	1.45352	1.46647	1.14427	0.638989	0.258653	0.29893	0.064087	5.19703	2.69434	1.36576	0.399347	1.01778	0.291446
1169	MD12G1004700	32.9187	31.8647	52.1458	50.5176	55.8042	53.5272	21.625	21.6457	20.2764	18.2226	13.9066	13.2454	41.0544	49.3067	43.4875
1170	MD14G1188300	2.63192	1.85244	2.34653	5.57534	4.56029	4.93878	3.56442	3.68738	3.56237	2.04412	1.41819	1.81276	1.53693	1.87358	1.81367
1171	MD15G1242800	0.50644	1.32251	0.162457	0.323309	0.268848	0.196491	0.323586	0.405107	0.22128	1.48489	1.26847	1.33302	0.113396	0.082809	0.233933
1172	MD11G1217000	15.7647	20.3256	18.9619	13.2847	13.4756	14.0699	14.147	15.6853	17.9862	20.9347	28.4802	28.0724	16.6028	18.1227	15.6657
1173	MD13G1041300	10.9427	3.09196	9.55126	2.54071	2.62217	2.9334	11.7332	10.6596	11.0123	3.38502	3.27068	3.15502	11.739	8.06893	9.15628
1174	MD16G1102400	5.00293	5.45806	7.36626	7.78009	12.3844	12.6887	11.497	13.4299	10.864	3.81631	6.44874	5.81322	18.0326	12.6588	10.624
1175	MD10G1301600	0.474116	0.592444	1.1651	1.01259	0.87562	1.11327	1.3145	1.88208	1.48816	0.38789	0.351077	0.518287	0.62084	1.2239	1.06892
1176	MD12G1201100	129.76	33.4572	33.1903	125.392	100.701	161.666	14.2834	12.7052	10.2668	44.0571	30.3562	35.5169	158.262	157.872	72.5441
1177	MD06G1062500	2.11193	3.27967	1.7368	1.8633	1.38192	1.43305	0.709548	0.905221	0.241171	6.44802	1.667	1.80132	1.31916	1.40364	1.36063
1178	MD16G1163700	1.55015	0.617688	1.62915	1.34729	1.23336	1.58543	1.11552	1.28456	1.2555	0.476082	0.322446	0.642398	1.12401	1.05292	1.42062
1179	MD00G1006000	3.24603	0.157265	4.27198	2.65045	1.6107	1.7043	4.12005	6.00067	6.44162	0.16496	0.369357	0.262925	4.8113	2.23395	3.88084
1180	MD09G1140300	4.2049	2.27536	2.25067	2.67522	2.05132	3.58364	1.21114	0.213159	0.368885	1.99217	0.957873	1.20246	4.31872	4.061	1.63408
1181	MD03G1190400	19.2733	13.1265	17.8445	25.1903	26.4007	27.5089	27.6291	24.4662	22.1642	12.0584	9.49308	8.32953	21.3595	18.0205	20.6618
1182	MD15G1216600	2.75792	2.59261	2.16598	6.23081	6.95524	10.4042	6.56755	7.30653	8.12098	4.8882	6.75171	6.33011	15.4509	12.5478	7.22642
1183	Malus_domestica_newGene_1700	0.506629	0.53796	0.599174	0.951447	0.343433	0.956811	0.79466	0.973358	1.69464	0.420488	0.524612	0.354123	0.720418	0.518712	0.735071
1184	MD11G1306100	51.8784	48.1159	62.4994	80.8442	161.736	148.642	66.202	88.9202	56.8707	41.617	54.0202	54.1009	154.609	180.278	158.668
1185	MD04G1034000	5.94912	5.2447	3.85014	3.63336	2.89775	3.1871	7.30764	6.3169	6.46664	4.79086	6.71514	5.10944	5.22294	5.388	4.66763
1186	MD04G1227400	2.42199	0.909588	1.60302	2.63192	2.95994	3.98986	4.88911	5.02262	4.68663	1.70765	0.746507	0.829989	3.31941	1.85967	2.76023
1187	MD15G1146700	11.0829	4.22339	6.7126	16.1144	12.4828	15.0415	19.0842	21.2352	20.7945	6.04268	5.80465	4.96362	11.7813	11.1348	12.1381
1188	MD16G1252700	4.9421	2.75343	3.8432	5.4714	4.81933	7.54685	7.59783	7.16822	6.69988	1.95331	1.48168	1.20829	6.54995	4.48495	5.47286
1189	MD12G1077000	28.2219	49.037	29.0143	65.242	83.9685	85.8055	96.646	97.0885	110.922	47.1871	57.8419	50.9302	48.2648	51.3941	40.0149
1190	MD15G1436600	18.9245	9.14177	10.6411	14.9529	14.3956	12.5985	6.22993	5.50011	4.76483	10.2862	8.89039	6.74357	14.6233	14.9776	13.3322
1191	MD06G1211200	4.6955	4.49205	4.68297	5.07803	4.64066	4.27397	3.04341	2.91284	2.27499	4.41467	4.9749	5.07303	3.75736	3.66544	4.74389
1192	MD05G1140500	2.21916	1.6625	2.87468	1.65797	2.08906	2.15694	1.57141	1.23016	1.50007	0.774276	0.94526	1.12902	3.18004	4.03707	3.68408
1193	MD07G1214800	1.04665	1.19467	1.81056	1.21668	1.27081	0.671469	2.0678	10.2016	6.50089	2.33116	0.663894	0.77821	4.06764	5.98601	10.701
1194	MD15G1289600	1.05248	1.23033	0.852273	1.17272	0.945644	1.59937	1.10067	0.482366	0.543196	1.61662	1.63493	1.2878	1.2807	0.665411	0.318158
1195	MD07G1298800	5.64537	5.85827	6.66136	9.60608	9.65232	12.8684	2.18584	2.87381	2.41293	6.099	6.29982	8.09035	8.05461	6.4348	5.43858
1196	Malus_domestica_newGene_5159	1.11885	0.371656	1.03854	0.923408	1.00463	1.03928	2.15744	2.26644	1.96331	0.653793	0.52044	0.541946	1.21362	2.23923	1.1188
1197	MD06G1156800	4.90041	3.32582	5.16041	5.17164	4.13537	5.5635	0.552756	0.382089	0.438588	2.51615	4.25626	3.26132	2.61225	6.24244	4.35321
1198	MD10G1328000	3.17726	1.60842	1.10058	2.29839	2.54688	2.1426	0.57868	0.515903	0.299052	2.34208	0.370378	1.22268	3.02496	1.86846	1.95788
1199	MD15G1049700	5.87096	4.59052	4.78669	5.85808	7.19306	5.29428	3.73758	2.488	2.08483	3.62217	2.40704	1.92008	3.79716	5.2969	4.54638
1200	MD01G1203500	30.4706	38.9363	33.7227	22.67	21.6217	19.5779	24.0516	22.0853	24.1478	34.9898	38.4819	39.5191	22.0747	24.1331	26.6249
1201	MD13G1071200	5.27081	2.58625	5.89565	3.38972	15.1709	15.7318	8.62356	10.4239	5.78543	1.9237	3.86232	3.33205	13.9987	19.2627	18.7323
1202	MD15G1297800	16.497	20.5931	18.4395	20.8112	21.3317	18.9968	11.1321	9.59862	9.19169	22.4354	17.0665	16.8994	18.6325	21.644	17.3942
1203	MD16G1266000	1.2328	0.796994	1.16799	1.65528	1.55064	1.38982	1.516	1.39296	1.89263	0.823595	0.695064	0.664792	2.03455	2.02913	1.9436
1204	MD09G1000100	3.64914	3.94005	3.89514	5.24867	5.37238	5.90525	7.79216	7.60675	6.94318	3.87966	3.94162	4.77394	4.45536	2.83787	4.07583
1205	MD10G1143000	3.29875	1.20469	2.24303	4.65311	6.69262	7.79267	1.57426	1.09231	0.918701	1.27402	0.742125	0.66628	5.6589	4.92199	3.08593
1206	MD04G1071300	0.708205	1.08711	1.79881	2.98894	2.39742	4.32804	1.97098	2.01925	2.46847	0.814069	0.639275	0.510113	1.40684	1.32977	2.272
1207	MD05G1320600	10.2009	2.99756	4.41406	5.23121	4.03119	4.4061	11.1746	15.2581	15.4528	3.42021	1.72232	1.74672	4.13279	6.67431	5.60704
1208	Malus_domestica_newGene_3211	2.91299	0.605386	3.93965	3.27068	3.06035	3.96646	0.834083	0.366425	0.231965	0.391877	0.023371	0	2.44103	4.46065	3.18659
1209	Malus_domestica_newGene_3217	0.982362	0.788532	1.34091	1.51793	1.47944	1.61155	1.86881	1.99293	2.02196	1.09787	0.965232	0.819135	1.04913	0.384861	1.24312
1210	MD05G1335100	8.36608	1.52164	0.8361	0.190586	0.202087	0.220869	0	0.019229	0.018498	1.04156	0.041604	0.171758	3.11427	0.430612	1.20014
1211	MD01G1086800	16.954	0.874898	0.583131	0.248458	0.586416	0.038411	0.311055	0.926085	0.342395	6.78753	1.35615	2.39875	0.339637	0.225866	0.18088
1212	MD07G1066100	0.861104	0.17233	1.85869	0	0	0	2.07046	2.12148	3.8732	0	0	0.096205	2.50181	0.517409	2.4532
1213	MD09G1022600	2.09215	3.31018	1.58258	2.3192	1.69135	1.94339	1.19359	0.64906	0.944308	4.20595	4.07191	3.49983	0.867154	1.9125	1.46869
1214	MD16G1067000	0.685198	0.649586	0.938606	0.439838	0.217209	0.259152	0.80073	0.487075	0.642576	0.575779	0.577491	0.316603	0.339684	0.150642	0.320683
1215	MD02G1306500	0.628439	3.37387	0.508536	1.34707	0.97412	1.18569	2.69314	1.78369	2.32162	3.85157	3.66902	3.84543	0.061109	0	0
1216	MD09G1020500	0.256764	0	1.05659	0.932047	2.19108	1.02089	0.852572	0.562153	0.616925	0	0	0	0.82435	1.06287	1.03059
1217	MD07G1301300	6.18365	7.5203	6.8041	4.37473	4.46658	3.74451	6.82871	6.83562	7.69996	7.14574	10.0783	9.88704	4.04772	4.68924	4.43068
1218	MD08G1095100	11.9547	13.0001	10.6428	20.5869	29.6181	30.592	20.1248	18.8201	15.9667	22.3772	11.0178	9.488	16.3758	14.3512	9.28478
1219	MD12G1010900	20.1363	29.9142	27.7187	19.6051	13.4751	15.2123	13.7346	16.3553	16.4277	25.7642	29.1954	34.3645	15.4051	17.9972	17.6541
1220	MD04G1086000	4.82569	2.62441	4.36208	5.44079	6.54861	6.2899	7.24849	5.72566	5.68073	3.28374	2.19082	1.48376	3.96554	4.16003	4.72926
1221	MD11G1269800	9.55057	13.6368	12.7761	10.2447	9.89587	10.2986	22.7912	20.5518	23.8995	9.7269	13.4498	19.5533	13.5873	11.7362	9.03719
1222	MD07G1281400	2.84504	1.43138	2.32586	2.9152	2.40316	4.91811	1.55787	1.99728	1.91399	2.02851	4.23864	2.47179	6.75906	4.95225	7.44486
1223	MD05G1275400	1.67107	1.17888	2.05777	3.26184	2.39305	3.1755	2.38418	2.38575	2.41417	0.982961	1.02862	0.713019	3.78401	3.15883	3.49637
1224	MD14G1232100	10.1087	0	0.317264	0	0	0	0.071105	0.199859	0.121161	8.36188	3.15605	3.85354	0.223552	0	0
1225	MD08G1223300	0.967469	2.44735	0.32797	0	0	0	0.289069	0.330046	0	6.32759	3.28169	1.2948	0	0	0
1226	MD12G1166300	11.6672	10.5081	36.2431	22.0459	28.7631	24.9459	23.5369	22.7248	22.1467	4.69199	3.75801	3.72132	56.5078	79.0551	58.3804
1227	MD08G1225600	2.61915	4.36457	4.35619	2.76145	2.95724	2.656	1.97173	2.07384	2.53292	7.42575	5.41599	2.24059	2.7767	3.18813	2.62235
1228	MD03G1006300	17.5258	24.0623	11.8186	18.5588	11.8678	12.858	10.0056	9.13144	4.28822	27.8639	16.5487	8.91719	4.77343	5.0471	4.23761
1229	MD15G1209800	1.63841	0.532397	2.10625	1.25134	0.679594	1.65298	0.570511	0.557401	0.24983	0.643718	0.747532	1.15415	3.06002	2.99714	2.58031
1230	MD02G1196200	21.5876	27.5295	25.3522	18.7363	17.0611	18.0619	38.5582	34.2916	33.2812	29.7128	37.6316	35.1808	30.7132	33.9142	27.0451
1231	MD07G1250600	90.886	63.4231	35.2253	81.0696	80.3275	81.8997	8.61172	3.57486	5.62737	99.0205	21.26	46.193	34.6232	45.3449	29.9518
1232	MD17G1069600	14.0798	33.5578	23.8553	7.30395	5.9765	5.06811	0.091852	0.127056	0.153409	24.1425	20.386	13.9467	2.84113	3.06883	2.44175
1233	MD10G1150600	3.06215	3.24099	2.39609	2.14052	2.55316	1.86115	1.8569	1.92887	2.02059	3.25062	2.77948	4.38559	1.76478	1.82719	1.99622
1234	MD05G1002300	0.632195	0.721989	1.48077	0.116722	0.148632	0.32159	0.434898	0.526311	0.392957	0.427411	0.147334	0.200967	1.72991	0.371076	0.791709
1235	MD15G1067400	6.95585	10.5393	6.20084	7.06469	5.65315	5.58026	6.57641	6.56633	6.82996	9.38078	10.95	11.9463	5.73061	5.30473	5.98914
1236	MD16G1080900	0.638723	0.984657	1.05071	2.00431	0.925116	1.06249	0.442012	0.410698	0.35232	0.374465	0.419164	0.532818	0.72553	0.979698	1.04694
1237	MD14G1183700	1.77129	2.88302	2.48513	2.42216	1.65992	1.72291	0.563911	0.778536	0.815556	1.7696	3.09546	5.52442	2.27757	1.98677	2.10496
1238	MD09G1269000	23.9568	25.5693	19.5793	28.0328	24.7851	24.9864	46.2003	46.2936	47.7269	24.0826	26.1545	28.1357	17.7851	19.0129	15.671
1239	MD13G1089200	1.82202	0.609837	1.97678	2.68311	2.68349	2.0207	1.27455	1.34366	0.986011	2.09655	1.72596	1.14157	2.07268	3.36679	3.00865
1240	MD06G1160700	3.79952	4.73765	5.82009	2.07823	2.33507	2.54741	2.13057	3.30795	2.05991	3.8541	4.05223	4.08953	4.72684	5.18051	5.31327
1241	MD05G1072700	0.606377	0.432366	0.95466	1.0823	0.740661	0.780824	0.275792	0.281397	0.428253	0	0	0	2.07977	2.07043	1.76234
1242	MD05G1287300	2.54927	1.23976	1.10943	2.90397	2.34755	2.50477	1.63443	2.10682	0.997919	1.17235	0.764144	0.8581	5.69709	1.86827	1.05848
1243	MD17G1030900	11.1046	7.24073	11.4107	11.9628	9.56255	12.0148	22.5583	22.2541	21.4574	8.49229	6.83092	4.82926	12.9698	10.3072	10.4446
1244	MD09G1056900	0.786677	0.570608	1.08576	1.51288	1.61698	1.45795	0.097728	0.18571	0.500297	0.773301	1.09005	1.12848	1.42044	0.918125	0.782772
1245	MD05G1073800	1.49842	0.310883	1.66745	1.84901	1.44194	1.34812	0	0	0	0	0	0	1.77415	1.55028	1.60504
1246	MD13G1173600	2.75436	2.0198	6.07521	5.811	6.41464	6.96526	1.74786	2.07312	1.68887	1.82429	1.70219	0.728094	4.52205	5.59643	4.81953
1247	MD15G1333500	7.30333	10.9088	10.5233	8.63428	8.36221	5.19881	5.98267	6.7232	7.33946	11.1264	11.875	13.0779	7.49257	8.43769	8.2054
1248	Malus_domestica_newGene_737	17.4639	1.79015	21.8611	5.18499	4.74768	5.19351	0	0	0	1.10831	1.26554	0.96045	1.8861	2.38179	2.49451
1249	Malus_domestica_newGene_4362	0.491996	0.770402	0.907148	1.42269	1.47654	1.96609	1.55553	1.34049	1.34231	0.346645	0.620346	0.385121	1.64489	1.15192	0.903664
1250	MD13G1033100	6.22641	4.72615	4.75389	2.75922	2.47996	1.90022	4.67631	5.7967	6.12591	4.36156	4.26779	5.65154	5.46934	5.36443	7.23718
1251	MD11G1133200	22.3024	7.67236	24.0243	11.7421	28.2541	11.9824	4.08671	3.76704	3.0897	4.18706	2.11249	4.22474	7.17432	1.20433	12.1381
1252	MD14G1177900	2.20852	1.30628	2.31598	7.56229	7.41097	8.62483	5.77954	5.12794	3.68671	0.928276	0.707536	0.562986	4.22619	5.28392	3.22571
1253	MD12G1048500	12.0173	11.4319	13.2085	16.7043	15.053	15.634	0.387204	0.542958	0.481553	10.7546	11.2672	8.11623	11.8898	14.9443	15.3157
1254	MD17G1174000	0.667005	1.35324	0.593647	0.961943	0.612219	0.670514	0.113816	0.20959	0.260688	1.35645	1.32161	1.46514	0.63307	0.808822	0.963687
1255	MD10G1240600	0.669235	0.186252	0.595662	0.074302	0.178197	0.044025	0	0.110827	0.021698	0.762904	0.229005	0.352555	0.475049	0.455259	0.654184
1256	MD11G1130000	1.23156	0.977454	1.65599	1.42856	1.09356	1.38407	1.71173	1.93524	2.21509	0.345857	0.50042	0.280893	1.15713	1.83427	1.0115
1257	MD16G1156400	1.6776	2.04872	3.94423	3.66984	4.75319	4.45723	1.14705	1.50253	0.753499	0.895843	0.686134	1.50116	3.96296	1.91586	4.22362
1258	Malus_domestica_newGene_640	13.7811	1.64706	16.4967	1.17858	1.24555	0.951113	2.13385	2.09088	4.48995	1.0257	1.31476	2.32543	14.0613	21.9274	20.5832
1259	MD09G1207300	0	0.038445	1.20617	1.46788	2.0711	1.8902	0.706719	0.408339	0.293537	0	0	0	1.43984	2.0555	1.54069
1260	MD17G1258100	24.2959	23.9637	24.7627	26.5706	27.5879	25.8042	15.4229	14.703	11.9511	20.477	22.7189	22.9076	46.3898	25.9194	21.9265
1261	MD16G1001600	37.0954	58.7592	40.0867	32.946	28.4669	24.577	30.8181	36.1183	32.9984	49.4636	68.9304	75.8334	28.1113	29.8351	32.3962
1262	MD03G1013600	1.86472	0.340484	0.55564	1.40421	1.18311	1.1192	2.27287	3.62746	2.65217	0.621569	0.07587	0	1.11962	1.16044	1.24605
1263	MD15G1348800	9.45577	17.3154	4.17964	2.85542	3.01111	2.96884	3.46436	4.15005	2.76752	5.52423	12.3719	13.9753	4.31742	5.35074	6.00132
1264	MD05G1355900	21.6677	19.0003	31.3234	45.4183	32.073	37.9517	20.4532	15.0335	14.4486	14.5886	11.2423	9.58061	24.4436	22.1916	26.188
1265	MD11G1062300	2.89282	2.74965	0.691383	1.17818	1.01307	1.03672	0.946541	1.28832	1.05994	3.66301	3.52507	2.935	0.843577	0.508179	0.920192
1266	MD05G1139400	10.2607	11.7911	13.2733	5.31836	5.16813	3.89391	8.9	11.4406	9.90561	12.301	18.4259	17.154	9.30159	12.8218	12.1722
1267	MD09G1274600	4.43263	5.01631	6.52866	9.76448	10.4407	9.72607	8.86534	9.0531	8.95432	3.36936	4.43035	2.88685	8.67885	11.0161	9.38693
1268	MD03G1278600	8.12186	6.88973	4.33002	9.64254	12.314	7.84949	4.1468	3.67516	2.78898	3.6713	5.35578	3.26607	7.86774	8.8409	14.263
1269	Malus_domestica_newGene_11122	0.612672	1.65649	0.361085	0.213031	0.25488	0.217318	0.490092	0.711907	0.949793	1.11543	1.13452	0.96681	0.171199	0	0.163356
1270	Malus_domestica_newGene_11121	4.93763	0.654699	7.51882	0.348525	0.378862	0.408687	5.65165	8.90855	7.88738	0.430221	0.128989	0	8.37024	3.60944	6.25327
1271	MD04G1215000	5.56369	5.36343	5.89402	9.74678	12.4007	12.19	12.109	13.1538	10.2321	4.4525	3.31105	2.88115	9.24785	10.0853	9.17095
1272	MD15G1377000	35.7714	27.4112	26.7357	32.1627	50.3201	9.07658	6.82743	8.24723	6.12846	15.135	21.0216	11.0441	11.9369	6.30076	38.7113
1273	MD11G1107600	2.0598	0.515788	0.263793	0.93369	1.25862	1.10342	1.15437	0.92458	1.06248	0.382081	0.315926	0.191671	3.49707	0.668274	0.658213
1274	MD04G1149300	27.3248	18.2209	34.1401	32.6714	25.8407	28.4843	12.937	11.7347	8.46317	12.6208	13.4632	8.97391	38.2041	43.7045	43.5287
1275	MD00G1047500	1.63142	2.99143	2.59012	1.16217	0.916341	0.686665	5.67978	7.41772	7.22785	2.61497	3.14434	2.94108	4.43321	1.95133	4.60757
1276	MD05G1179900	1.25045	1.42732	1.70992	0.206113	0.242515	0.174548	1.57513	1.64307	1.90291	1.69572	1.42623	1.22594	1.40958	1.41709	1.28631
1277	MD14G1057700	1.51973	1.20863	0.676071	2.8146	2.35405	1.44794	1.11134	1.02344	1.15109	0.47606	0.697639	0.249591	1.55076	1.67692	1.81315
1278	MD06G1183100	2.48433	3.25005	3.20222	3.01814	2.11192	1.46856	1.26244	1.20722	1.29781	2.43474	4.49329	3.06542	2.74968	1.80498	1.88976
1279	MD15G1254600	8.15672	4.84741	6.7447	10.2955	9.20589	15.6253	12.87	8.9213	9.19222	3.05126	2.25262	1.76752	8.78672	7.26742	6.20464
1280	MD05G1175600	1.02851	2.81321	1.59717	1.75765	1.14902	1.51906	0.625939	0.937766	0.834921	1.71268	2.77676	2.1891	1.77208	1.64256	2.10884
1281	MD11G1301600	5.10346	7.24711	5.21776	4.33901	4.0117	3.30482	4.73643	3.44849	3.70674	5.54957	6.21151	6.65125	6.29383	7.69938	5.2008
1282	MD04G1182700	0.759997	1.11673	0.281547	2.08267	2.01331	1.24698	2.13869	2.91052	3.77068	1.36002	2.4712	0.984606	1.40065	0.740299	1.28002
1283	MD11G1095400	0.317713	0.406972	0.637279	0.355083	0.735283	0.630824	0.766198	1.37419	0.682666	0.366152	0.240876	0.050813	0.456362	0.414066	0.600734
1284	MD05G1035400	27.6919	41.6512	32.3004	29.558	31.4534	28.2413	3.74343	3.49945	3.386	40.1552	37.4387	37.3215	26.3482	35.3453	30.4326
1285	MD05G1071000	26.222	42.8941	35.2327	23.5822	21.8569	18.3602	18.9148	22.042	20.6428	47.7702	58.1056	61.6531	19.8019	23.5643	26.5923
1286	Malus_domestica_newGene_6186	0.441039	1.568	0.347717	0.050347	0.127391	0.072208	0	0	0	1.79389	1.08685	1.48126	0	0	0
1287	Malus_domestica_newGene_6184	1.51508	1.12738	2.19836	1.80073	2.61967	1.73989	1.31884	1.91741	2.31719	0.300008	0.290807	0.55436	2.19863	2.1317	2.73234
1288	Malus_domestica_newGene_9203	7.75149	6.13317	5.47409	17.7443	15.3625	31.1476	2.2822	2.62886	2.4042	1.5818	0.460086	0.684271	10.6213	7.35001	5.14809
1289	MD02G1056200	3.11181	1.78	3.15379	4.28728	5.00306	4.09349	2.77212	2.019	1.79237	1.39078	1.027	0.727432	7.37134	4.37286	3.02562
1290	Malus_domestica_newGene_9205	2.09689	0.960221	0.390681	2.05238	0.728327	1.71386	0.990059	0.666633	0.270725	2.72349	2.24228	1.45228	1.15934	0.724338	0.406139
1291	MD06G1186500	36.7798	17.5132	28.6507	29.4473	25.8857	28.1987	15.866	13.607	8.58763	22.005	10.9736	9.60567	23.5993	24.6376	16.6788
1292	MD03G1080500	0.163464	0.639739	0.643564	0	0	0	0.145449	0.167042	0.182334	1.16853	1.42431	1.27048	0.494352	0.26854	0.056153
1293	MD17G1227000	1.66206	0.983489	0.637047	1.25066	2.04174	1.90398	0.621028	0.934383	0.640618	0.469904	0.334856	0.108676	1.88267	1.13275	0.852815
1294	MD03G1190300	3.92907	0.885839	2.59678	3.4167	3.30483	2.85613	0.895249	0.919213	0.811878	1.46407	0.544922	1.03072	6.31282	2.71347	1.29823
1295	MD08G1014300	13.1768	11.3853	8.4364	19.8585	21.7077	17.1101	7.75619	7.06905	5.21078	10.0554	8.41547	4.55234	13.2018	15.571	17.4451
1296	Malus_domestica_newGene_10384	3.10646	1.98882	8.76173	12.3273	18.9908	11.9936	0.136333	0	0.14208	1.16063	0.922215	3.53274	5.12258	8.80688	12.5742
1297	MD11G1099800	2.83597	3.67099	2.97829	6.344	6.566	9.00005	5.33731	5.8062	5.18078	3.21002	3.69179	3.73883	4.37854	3.31134	2.91652
1298	MD11G1016700	0.264431	0.337258	0.236755	0.277956	0.20057	0.15288	1.37982	1.32775	1.1781	0.341956	0.432987	0.272679	0.22982	0.193706	0.169526
1299	MD12G1068700	0.05247	0.035312	0	0.014689	0	0	0	0	0	0.749299	0.186769	0.17382	0	0	0
1300	MD01G1193900	9.78618	5.47606	8.8417	8.4807	10.1377	9.31374	4.4381	4.588	4.48429	5.42637	5.7678	5.7769	15.6708	15.4366	13.274
1301	MD05G1327600	8.92048	6.70747	8.89054	0.803566	1.10398	0.931567	6.1281	7.89397	7.40538	5.98922	8.83058	7.35237	8.30842	9.24857	9.74964
1302	MD10G1073200	4.01294	1.16458	1.40995	1.88645	3.56969	3.1302	5.82165	7.20305	3.70178	1.03273	2.14332	2.03392	2.48782	3.99899	7.49241
1303	MD17G1122500	8.53355	25.5677	8.27074	12.7036	12.5998	11.6754	4.4702	7.47907	5.27225	26.5569	30.0318	25.7984	2.34739	3.52633	3.09914
1304	MD07G1242000	0.945777	4.54463	0.593382	6.90422	6.03469	5.47099	0.251475	0.160153	0.309162	6.19543	5.40793	4.30861	0	0	0
1305	MD00G1190800	42.9769	40.7638	20.758	40.6014	41.3247	31.1678	23.4679	27.1214	24.617	37.42	41.3272	31.5394	44.5918	50.3263	62.2559
1306	MD16G1055500	0.379553	0.663205	0	1.05807	1.2052	0.919914	1.05286	1.19542	0.700296	0.872625	0.585352	0.866389	0	0	0
1307	MD15G1212400	4.05474	9.61585	5.85226	4.1025	3.9525	3.71438	5.69867	6.91777	6.94796	7.30368	8.26557	8.08857	4.08801	4.15765	4.08968
1308	MD12G1045900	0.150678	0.228046	0.424656	0.887392	0.505968	0.275886	0.385899	0.53724	0.50257	0.185392	0	0	1.53618	1.50496	2.21208
1309	MD05G1138900	0.454542	0.26853	0.274782	0.476128	0.416556	0.156593	0	0.054671	0.013489	0.056256	0.049793	0.078656	2.11839	2.47451	1.96609
1310	MD06G1001100	1.13509	1.40725	1.14894	0.909714	0.886195	0.950341	0.823227	0.77318	0.58734	1.29562	1.94579	1.68	1.37299	1.31689	1.36817
1311	MD10G1173600	2.75971	2.37848	2.81764	3.82157	3.45467	4.10921	2.48982	2.02667	1.69282	2.21554	1.18225	1.08069	3.67194	2.68495	2.92098
1312	MD09G1022300	20.6374	27.3953	19.9334	27.4027	24.7087	24.0758	21.1958	23.7589	25.1406	30.419	32.3838	32.5999	13.5163	13.6839	15.193
1313	MD06G1170400	7.71783	8.74526	5.75554	12.7931	19.1551	11.7407	4.52119	4.79744	4.62797	4.42238	5.85548	3.90644	10.5189	11.1832	18.5572
1314	MD08G1192300	1.4399	1.41642	2.21135	1.82042	1.44744	0.736503	0.540789	0.499692	0.806242	1.05346	1.01062	1.50617	1.49397	2.07645	2.41928
1315	MD02G1038400	0	0	0	0	0.062913	0	3.39158	3.69742	3.53675	0	0	0	0.021664	0.074712	0
1316	MD07G1092100	0.097533	0.861958	0.094867	0	0	0.026452	1.22894	1.23653	1.25479	0.563053	0.517337	0.39911	0	0	0
1317	MD07G1093900	1.63949	3.48298	1.31148	3.44624	2.7088	3.47306	7.17065	7.43649	7.7412	3.29793	2.83959	3.2831	0.381375	0.443952	1.14492
1318	MD05G1310400	119.942	73.1468	81.0052	148.933	184.057	117.095	70.7371	66.6354	52.3908	49.0483	39.7603	26.6079	118.565	145.747	179.396
1319	MD03G1282900	16.577	13.1623	7.65039	0.987662	1.3526	1.11089	0.784765	1.82697	1.29218	127.997	46.3934	81.8982	0.272955	0.072716	0.152989
1320	MD08G1113000	1.49726	0.972472	2.14874	2.46032	1.51354	2.71366	2.11603	1.4746	2.04667	0.778161	0.922212	0.282331	1.74237	2.26865	1.26968
1321	MD17G1220800	1.44319	1.0272	0.765355	1.53571	1.82532	2.957	0.786265	0.701018	0.738578	0.940339	0.692662	0.451997	1.8924	2.215	1.58081
1322	MD05G1243400	0.400283	0.03459	0.551101	0.200375	0.124472	0.031296	0.071626	0.083937	0.080588	0.025483	0.040466	0.092328	0.506727	0.476923	0.545798
1323	MD04G1118300	2.29238	1.78374	1.52002	1.65811	1.88971	2.36706	8.75379	7.42903	7.83756	1.96664	2.19431	2.2887	4.88806	5.28168	6.60311
1324	MD00G1215200	96.0773	99.5248	9.09511	0.165985	0.279051	0.135115	0.925236	2.85947	1.56276	181.974	147.104	136.112	0.190545	0.458162	0.180135
1325	MD10G1018900	5.32716	0.872539	7.19817	0.02805	0.053989	0	0	0.042078	0.044439	0.033313	0.029808	0	14.4377	6.81126	6.98941
1326	MD05G1355300	34.8154	13.7185	22.1414	17.4751	18.2792	25.7914	89.7649	92.6314	101.71	12.8794	16.9611	15.2118	80.0537	93.2563	108.911
1327	MD15G1285300	2.48328	1.12449	2.29222	3.31184	3.12528	3.32203	2.27181	1.98529	1.55494	1.29253	0.675637	0.720639	2.08219	1.74301	0.959473
1328	MD17G1063200	13.6017	8.67821	13.8348	11.2922	11.1332	11.3935	22.3618	20.7897	18.6925	9.53314	7.64198	7.22662	13.4819	12.9219	13.2872
1329	MD05G1257400	11.7927	3.37606	18.6271	1.59627	1.58315	1.5991	17.7153	20.7861	21.4875	2.23527	2.2932	2.37534	15.3842	14.4351	19.116
1330	MD13G1165800	2.19303	1.63092	3.63211	5.98814	5.32107	4.95519	5.37785	4.8816	5.61677	1.39097	0.723685	1.46708	2.67077	1.75651	2.72379
1331	MD03G1277900	92.6342	116.217	60.5223	123.294	137.494	173.431	296.452	330.801	419.939	92.175	121.654	129.549	339.945	303.856	429.454
1332	MD07G1299800	18.2213	22.0215	18.8319	16.634	16.3986	16.0004	20.8701	18.5437	19.3623	23.3953	26.9488	24.8793	13.2123	11.2664	15.2258
1333	MD13G1134900	7.60201	7.94669	9.71696	8.43457	6.60202	8.00335	14.8678	14.1952	14.0027	10.4719	9.78941	9.13205	6.51772	6.44411	6.11224
1334	MD14G1008500	2.04566	0.247325	1.96153	0	0	0	5.37137	4.79662	7.2115	0	0	0	3.61085	4.40727	3.45078
1335	MD12G1054800	3.93941	5.82257	3.86172	3.53647	4.52701	4.49494	5.07482	4.90662	3.2607	5.79931	5.6696	5.74806	4.20196	1.59215	4.37276
1336	MD14G1104200	1.14615	1.92853	1.78777	0.961789	0.921646	1.00365	0.510702	0.495139	0.621961	2.28654	3.39371	2.64805	1.26368	0.737262	1.6154
1337	MD08G1049500	21.1913	17.8759	16.5426	16.9172	16.8455	15.3865	9.58615	8.0855	8.75561	19.7228	15.696	15.4803	15.0693	17.2945	15.6286
1338	MD10G1061400	70.2758	73.5121	69.4653	51.9112	42.1647	47.4356	39.1898	35.5718	54.2601	68.5811	85.8514	82.0081	57.1627	74.6829	68.8493
1339	MD16G1244300	4.61225	2.27459	2.21052	3.55683	3.47837	3.75263	6.03932	4.67767	4.99485	2.97895	2.10408	1.57427	6.26876	6.04178	7.33221
1340	MD07G1298200	18.7843	20.1777	12.6475	11.5995	10.2866	9.36419	9.52876	9.16685	7.32284	26.9934	20.5821	24.0022	9.64362	11.9094	11.6789
1341	MD13G1158100	1.04201	0.639504	0.807327	1.46204	2.61599	1.65306	0.953092	0.881239	0.707155	0.766413	0.358576	0.257767	0.897479	1.11407	1.20913
1342	MD06G1186000	9.39747	5.46995	5.81432	7.57813	6.30112	6.61124	4.37977	3.36981	3.3356	4.64855	5.4444	3.88453	9.28583	7.71997	8.89647
1343	MD03G1079300	10.6778	8.89552	8.88703	3.59026	3.75958	5.0129	15.9446	14.5046	14.0042	4.44403	5.58401	6.5709	16.6737	13.5079	16.875
1344	MD17G1022500	1.01817	1.27268	1.4307	1.46513	2.67042	2.43048	5.17555	5.86517	4.05756	0.618839	0.353908	0.478363	1.36482	1.5767	1.74975
1345	MD07G1290300	9.61126	14.7054	11.2572	9.17892	7.82106	8.5644	7.70504	8.02548	7.66803	12.7976	17.6187	16.004	7.08518	6.98523	7.19893
1346	MD02G1275100	23.0284	23.9205	21.1302	21.2926	14.417	11.9482	11.0495	6.27531	7.24675	20.0472	14.5851	12.625	6.73145	4.87764	7.73836
1347	MD01G1175500	9.59301	10.2683	9.78214	9.59556	8.20173	8.23993	30.7595	28.0693	27.4124	7.59903	7.17466	6.50091	7.80957	7.928	7.92455
1348	MD16G1001200	7.80467	5.6295	13.3569	7.70326	7.14843	9.0428	0	0	0.133422	4.40081	5.55221	3.65594	14.5711	13.0232	12.7812
1349	MD03G1010700	115.968	182.75	153.381	61.4335	47.0006	41.9423	144.957	114.959	100.098	179.665	171.361	144.717	112.899	143.04	76.5777
1350	MD05G1227400	0	0	0	0.099766	0.02452	0.10644	1.05021	1.22058	0.829684	0	0.018787	0	0.013062	0	0.08156
1351	MD12G1096600	1.79973	1.56159	3.14135	2.25194	1.84311	2.70768	4.19179	3.61536	4.4147	1.5497	1.28863	0.999562	3.06358	3.80998	3.68333
1352	MD07G1233300	35.6599	45.7979	67.029	46.437	39.663	41.7288	7.96417	7.02863	5.41201	33.7502	28.6762	20.7309	39.1059	44.6015	41.544
1353	MD02G1279200	2.77889	1.00715	2.5595	0.765666	0.567135	0.719962	1.01446	1.0043	1.0953	0.720178	0.455097	1.16436	1.6092	2.16614	2.03717
1354	MD01G1169800	1.00963	0.255836	1.11145	1.56151	1.51135	1.55154	0.803839	0.428441	0.478789	0.665305	0.286434	0.311963	1.09516	1.10654	0.612499
1355	MD02G1217100	2.76845	0.762355	1.9976	0.371263	0.178554	0.361456	3.80369	2.88236	2.70689	1.28363	0.469717	0.3423	3.66036	2.63653	0.445267
1356	MD15G1275100	3.62398	3.22506	1.71528	7.12613	10.1604	5.79689	1.45178	0.930535	0.198194	1.57519	0.247322	0.374526	2.66069	2.24202	2.38429
1357	MD11G1132200	0.880772	0.682181	1.19521	1.56299	0.949607	0.849044	0.261205	0.29812	0.149694	0.515016	0.572487	0.568561	0.666577	0.172324	0.580866
1358	MD04G1148100	3.77208	4.75878	3.24224	4.28807	3.49945	3.93626	4.39066	4.91037	4.34522	5.96689	6.78719	5.94969	2.50671	3.68092	3.37228
1359	MD15G1161800	35.2321	33.1781	60.5747	53.4791	41.7517	42.471	52.9308	51.5894	57.3234	17.9612	21.1834	23.1323	38.8988	61.4621	48.2663
1360	MD01G1211100	2.14297	0.868092	1.58503	4.00919	4.93042	4.24117	2.4875	1.91617	2.10125	0.919463	0.674888	0.284293	4.14464	4.06685	2.63802
1361	MD08G1058100	19.2594	14.2862	18.1405	26.722	40.2467	42.4389	24.4473	24.5244	23.5175	12.1442	10.8824	8.62469	34.0597	23.2139	27.9655
1362	MD17G1143900	3.39038	2.81843	3.28551	7.15332	10.1865	8.62569	7.31666	6.19849	5.99043	1.54741	1.40716	0.820369	7.42376	7.3961	9.57505
1363	MD05G1259200	20.675	24.8668	51.6382	79.8099	85.0464	74.6767	31.4439	33.1978	37.1159	5.366	7.87318	7.1519	43.1781	64.6051	57.0795
1364	MD09G1092400	14.716	5.62518	11.4987	9.03068	10.292	11.8016	5.56888	3.82423	1.38984	7.02073	1.65011	1.48161	9.92821	8.72797	3.71317
1365	MD00G1120900	0.673791	0.946903	0.479892	1.48727	1.51103	1.85899	0.602219	0.690074	0.463016	1.24925	1.04597	0.916906	0.283018	0.302006	0.471091
1366	MD12G1170700	4.53558	5.72826	4.19053	5.5778	5.21795	5.1048	6.64679	9.07101	8.87778	5.43415	6.31622	5.71665	2.86205	3.59779	3.17047
1367	MD02G1042000	2.53801	0.199142	1.79095	2.44786	3.11808	3.23936	0.00683	0	0	0	0	0	4.25043	1.86966	2.2575
1368	MD10G1338100	57.1422	13.5441	17.533	12.4356	11.3159	9.60533	5.04979	0.6737	0.612139	36.0187	2.26395	4.84825	7.74449	9.44218	1.89696
1369	MD01G1110100	142.317	189.197	181.01	86.978	67.4125	60.4339	49.8687	60.2025	60.8494	161.962	198.759	274.881	71.7392	96.3628	120.332
1370	MD01G1198900	2.69177	9.72718	4.6631	8.12223	8.09891	4.51874	25.1405	28.1647	41.1187	0.692642	5.88729	9.75949	6.40913	11.5822	13.019
1371	MD13G1227200	1.95785	3.0717	1.50639	0.771888	1.51832	0.747975	1.92587	2.32457	2.61341	1.87377	1.79511	2.92882	2.60585	3.22082	2.54889
1372	MD03G1031900	5.91081	6.24864	7.01122	10.7119	13.01	11.9528	1.56687	1.54807	1.24773	5.74721	5.89224	4.92246	5.83324	5.71311	7.21189
1373	MD05G1284400	0.499281	0.825735	0.587922	1.16725	1.12774	1.50432	0.277645	0.220861	0.278015	0.878087	1.13898	1.08076	0.999812	0.575533	0.601376
1374	MD09G1049000	2.08337	2.4682	2.41382	5.11982	3.65084	4.60584	1.39761	1.43298	0.851521	2.66428	1.60868	1.7611	2.81884	3.17483	1.5102
1375	MD04G1014800	6.54292	3.92445	4.98992	2.51229	2.30851	3.06185	8.06797	6.03589	6.31813	3.56856	2.54983	3.16656	6.90631	1.74461	6.1767
1376	MD03G1265900	5.56227	9.72479	9.67649	5.03549	3.98834	4.02437	4.54133	5.915	5.04303	8.80199	13.9597	15.08	5.69294	4.68957	6.23943
1377	MD08G1147800	4.36936	2.97778	2.23149	3.29045	2.71674	3.51513	0.381374	0	0.316139	2.25722	0.509438	0.534236	1.72747	2.48721	1.58166
1378	MD08G1042500	7.0589	11.236	6.8974	4.90565	3.63606	2.78941	9.37555	8.89934	10.3878	13.0176	16.5257	19.3374	4.47885	3.68344	4.289
1379	MD00G1082000	2.84688	0.508922	1.0138	0.711388	2.20935	0.804953	2.65747	2.62966	3.79796	0.73955	0.526455	0.262821	5.33599	10.7839	4.00454
1380	MD09G1009300	3.94412	1.39232	2.18634	2.42968	3.31972	2.50878	3.1494	2.59132	1.13894	1.00621	1.83918	0.968561	4.16953	6.61832	5.7694
1381	MD11G1011600	1.12821	2.4324	1.18401	2.38263	2.09365	1.99029	1.82621	1.81691	2.2808	2.46907	2.50244	1.84058	0.718088	0.866708	0.573182
1382	MD10G1320600	2.03625	1.67985	4.41235	3.27313	2.93695	3.07929	2.01722	3.63838	3.09862	1.41644	1.45076	1.55939	3.64252	3.46495	4.27161
1383	MD10G1243300	1.79433	1.76293	1.71245	2.26887	1.52863	1.72436	0.991045	1.13082	0.877748	1.50386	1.98116	1.80031	1.96989	1.71471	1.83241
1384	MD11G1090500	27.4445	51.387	24.1023	24.2746	25.372	20.3219	0.9669	0.878291	1.56279	38.0073	30.5556	57.0929	17.0387	15.5538	18.4858
1385	MD09G1000800	5.96862	1.84673	58.1887	50.2174	80.8293	63.8303	14.6611	15.977	12.1777	0.294717	0.269742	0.205945	41.1865	73.4521	52.3164
1386	Malus_domestica_newGene_5976	0.395732	1.0559	0.269791	1.01653	0.988085	1.60052	0.031741	0	0	0.907813	1.20472	1.00042	0	0	0
1387	MD12G1145500	1.59469	9.99757	9.74623	5.82473	10.4259	8.06182	1.23362	2.85287	2.55363	5.57321	12.7306	16.6448	10.1515	19.8134	10.4075
1388	MD10G1094100	4.71483	8.4739	3.94051	10.3215	12.6328	12.9344	34.1768	39.8641	34.9982	8.19741	12.314	12.6107	9.97543	9.34516	11.1901
1389	MD10G1105900	0.603805	0.079425	0.210526	0	0.103051	0	0.617437	0.83697	0.582806	0	0	0	0.440647	0.608457	0.623242
1390	MD05G1232200	0.719125	1.03082	0.96289	0.776941	0.945183	1.36813	2.07409	1.80488	2.08116	1.1622	1.54158	1.03838	0.728024	0.625535	0.884046
1391	Malus_domestica_newGene_5349	0.387837	0.592997	0.435383	0.814777	0.644355	1.06602	0	0.031195	0.072671	0.047769	0.251828	0.100513	1.31863	1.96829	1.60146
1392	Malus_domestica_newGene_8116	0.562893	1.36181	0.233685	0.599979	1.13126	0.788959	0.573711	0.329068	0.450884	0.780261	1.30136	1.1742	0	0.068081	0.013193
1393	MD07G1243600	1.745	5.28898	1.92658	5.83834	4.9922	5.54628	1.65386	2.44894	2.37191	5.89169	6.31273	6.18593	0.941198	0.401165	1.11554
1394	MD04G1090700	22.6325	33.4872	26.6926	23.0119	17.4208	20.2113	26.7123	23.4101	23.3981	34.147	44.8342	39.7127	20.0072	20.8996	28.1691
1395	MD11G1229400	3.3653	2.78767	3.28563	3.42069	3.42817	3.39967	1.32089	1.52308	1.17631	2.42732	2.49196	1.86145	3.7612	3.21137	4.16073
1396	MD17G1276500	0.813226	2.81842	0.784564	1.23326	1.19225	0.918537	2.68586	3.24697	2.33652	3.57758	3.01811	3.44343	0.1175	0.314231	0.303115
1397	MD07G1090300	0.591054	0.271152	0.360199	0.381461	0.506439	0.535256	0.051755	0.025312	0	0.24165	0.096226	0.235557	0.839129	0.543671	0.379577
1398	MD11G1104600	1.7737	0.129776	2.33649	0.059087	0	0.044025	0.399938	0.464214	0.441476	0.062901	0	0	2.7121	2.65806	3.00656
1399	Malus_domestica_newGene_9973	1.20195	1.05357	1.09938	1.95853	1.70057	2.70438	2.01864	1.22987	2.1531	0.538955	0.696217	0.290132	1.06996	0.969079	1.40448
1400	MD13G1113200	3.12938	2.19706	3.17295	3.90637	3.41317	3.88097	4.54371	4.84977	4.41078	1.27696	1.6421	1.19757	3.94142	3.28709	2.78167
1401	MD02G1294200	0.200881	0.499228	0.175613	1.28992	1.43364	1.29595	0.080988	0.030169	0	0.567259	0.642802	0.97672	0	0	0
1402	MD15G1243100	2.3315	1.53345	0.792461	3.21736	3.73637	2.59476	1.92926	2.09811	1.41887	0.720234	0.655004	0.387114	2.41426	3.46166	3.06649
1403	MD08G1163300	20.7761	0.351711	2.63157	0.867654	0.213307	0.380181	0.125845	0.067083	0.074949	4.38375	0.440526	0.925922	0.842535	1.32096	0.349986
1404	MD05G1321000	3.22206	4.64048	1.81158	0.592988	0.569463	0.497133	4.21837	3.79457	5.25837	8.34016	6.27514	7.99157	1.00659	0.744475	1.0249
1405	MD00G1108700	5.8862	6.8048	5.44681	6.95582	6.27506	6.24902	12.0703	16.0139	16.1873	6.96584	10.2749	9.83095	5.00856	5.75558	5.35834
1406	MD13G1226900	0.64576	0.656112	0.348474	0.856777	1.20192	1.13639	1.01182	0.763781	0.950316	0.164341	0.068177	0.0855	0.386636	0.218869	0.46867
1407	MD00G1040200	10.349	20.2587	9.93745	8.52474	6.40621	8.0215	6.40137	6.42505	6.3111	17.8057	23.3532	22.8616	5.54804	7.05969	6.97016
1408	MD08G1019200	2.79804	2.22063	2.05187	3.39329	2.50384	2.67752	5.22801	5.12187	6.3252	1.95423	1.23851	1.46196	3.95267	4.01582	3.48163
1409	MD16G1006500	90.1728	120.166	116.319	103.217	100.29	87.1659	69.761	75.2664	75.0903	130.068	134.153	170.008	76.7586	72.6668	94.6619
1410	MD15G1426200	0.266048	0.281869	0.190712	0.21367	0.387829	0.208123	0.563518	0.44045	0.297531	0.233981	0.066523	0.094093	1.39054	1.05703	0.556829
1411	MD11G1149900	3.96984	5.84575	3.63286	5.64215	5.83017	5.60616	2.13127	1.48281	1.48484	5.27919	4.9032	4.7875	2.39337	1.82235	2.49385
1412	MD16G1095800	347.871	486.802	459.372	248.989	195.326	171.162	153.713	167.833	153.622	452.929	494.6	552.864	170.906	238.605	234.558
1413	MD02G1278900	1.312	1.5041	1.30846	1.84162	1.43061	1.46643	1.44393	1.45623	1.19133	1.38948	1.52398	1.62554	1.04121	0.66887	0.937844
1414	MD06G1120000	45.5474	2.44122	4.52018	2.16791	1.17649	0.981735	2.16405	2.81968	1.68039	3.34824	1.23542	2.99038	5.05674	5.61958	4.93341
1415	MD15G1312200	5.07969	3.72433	4.79988	3.77315	4.63694	4.19218	1.05818	1.49171	1.61789	5.38341	2.65639	3.20674	5.5965	4.04961	3.40638
1416	MD09G1176500	6.81318	3.06296	7.54773	15.2578	53.8451	53.2864	22.5541	36.126	22.3833	3.8643	3.52447	5.4788	26.8356	52.1978	42.3514
1417	MD00G1199600	4.13886	5.25988	5.93494	6.43489	8.80235	9.74042	5.22557	4.83767	3.98124	3.4509	2.84207	2.62473	6.38122	10.7961	7.85994
1418	MD10G1152100	5.20187	19.302	8.36853	13.6538	13.6743	5.91189	3.94545	6.69942	5.81609	14.8116	18.778	12.1081	7.4777	10.3888	18.8622
1419	MD12G1147500	12.6968	1.11085	0.741372	0.991031	1.30712	1.25263	0.920687	1.42747	1.09845	5.32652	0.650107	0.996053	0.975614	0.367107	0.305355
1420	MD01G1143300	4.18477	2.09158	3.98817	3.24726	3.02713	2.85497	1.82759	2.61562	1.60889	2.68522	2.73298	2.92454	5.90653	4.52407	4.11797
1421	MD01G1007900	0.593315	0.103197	0.838159	1.48442	1.36425	1.75806	0.073578	0.080556	0.03428	0	0	0	0.905531	2.70815	1.19101
1422	MD07G1028300	0.538458	0.38564	0.726485	0.240899	0.261445	0.165586	1.09009	0.960609	1.03013	0.258095	0.301792	0.404363	0.53413	0.287683	0.522561
1423	MD01G1035000	29.2668	20.923	28.604	24.7971	20.7307	23.3131	8.681	10.253	9.36941	15.3146	17.7597	19.2697	30.117	24.8527	27.2913
1424	MD10G1200200	0.58293	0.344932	0.915433	3.54747	4.53478	3.09006	2.32817	1.48478	0.874617	0.205904	0.184664	0.181188	1.40866	2.66308	2.41283
1425	Malus_domestica_newGene_3024	1.24711	2.305	1.87941	1.90969	1.16572	1.32536	1.48178	1.21681	1.16805	2.43252	1.8294	2.34446	1.0712	1.84547	1.39141
1426	MD09G1235100	2.11867	1.39263	1.39097	0.687481	0.611479	0.80366	0.319187	0.557621	0.529452	2.76172	3.05469	2.95278	0.890879	0.906117	0.732816
1427	MD15G1109700	1.98674	3.41999	2.74079	0	0	0	0.080528	0.125901	0	2.47054	3.68175	3.50288	3.37244	2.95514	3.41673
1428	MD15G1364600	179.568	143.761	128.175	201.912	253.169	214.568	127.532	109.828	94.9345	113.983	110.858	62.3547	226.384	209.009	257.599
1429	MD01G1026300	6.53779	4.1968	5.43243	9.21641	8.62144	10.3667	5.92899	5.46844	4.9489	2.8578	1.76389	1.03879	7.4529	11.1649	6.66829
1430	MD11G1231400	2.29684	2.74563	1.86277	1.97983	1.98518	1.52198	0.998814	0.835413	1.02966	2.79913	2.44949	3.03181	1.78221	1.56602	2.1608
1431	MD07G1215600	6.1672	9.39184	4.68817	3.1653	3.13485	2.82148	11.8506	10.6328	11.6828	12.6937	12.8778	12.2294	3.16303	3.18511	3.3668
1432	MD05G1170600	3.94501	3.61659	2.599	4.743	6.04065	3.54835	0.771324	1.10365	0.777667	1.31952	1.65889	0.764741	3.14241	4.07901	5.77481
1433	MD00G1161100	0.711917	2.89718	0.82376	3.02024	2.62883	1.9662	0.135807	0.131129	0.5542	2.41047	3.30984	4.16809	0.225771	0	0
1434	MD02G1056000	1.4771	2.83752	1.51294	3.03853	3.02869	2.50267	3.37736	3.87154	5.01853	3.85872	3.3871	2.80282	1.31411	0.346892	1.88503
1435	MD07G1233700	7.20277	8.22117	11.2982	6.27272	4.55464	4.62872	3.68806	3.77229	4.69149	7.47891	10.8288	12.5395	4.9333	4.32336	6.21674
1436	MD02G1311400	16.4004	15.4942	14.2173	2.03233	1.13716	0.727644	13.6819	12.6809	14.9378	18.1488	22.4449	20.1809	13.1669	17.4227	14.1419
1437	MD03G1170300	14.7318	11.7155	20.222	5.27431	4.71	5.31194	6.07826	6.18157	6.54006	9.66476	13.4241	13.9031	15.4162	17.9787	20.417
1438	MD16G1117600	15.6133	35.633	32.2906	13.4689	10.1525	11.1185	10.0881	8.74734	10.5186	10.6635	21.1926	23.7681	10.8301	10.6358	11.6438
1439	MD11G1139800	3.45768	1.75503	1.626	2.97145	2.44047	2.71052	0.810351	0.634891	0.349841	1.58844	1.37403	1.00673	1.64322	1.15027	1.39457
1440	MD05G1235500	2.91156	2.07331	3.6899	5.39889	3.47372	4.70751	7.63313	6.93701	7.64771	1.9607	1.43256	2.15607	3.92138	4.68892	2.96578
1441	MD10G1262000	2.70506	10.0289	1.32223	0.045186	0.413482	0	0	0.071924	0.034712	7.52224	4.69219	2.26882	0.155324	0.209774	0.055419
1442	Malus_domestica_newGene_3329	0.214017	1.7905	0.542803	0.537477	1.17567	0.398559	0.981368	0.583759	0.41865	1.61874	1.29706	1.37994	0.114	0.301087	0.463285
1443	Malus_domestica_newGene_549	16.7847	7.3426	9.95655	13.274	13.67	13.2272	6.34372	4.02335	4.94431	19.5317	9.63196	6.08017	8.42788	10.8786	7.16993
1444	MD11G1073900	253.723	343.686	242.464	235.812	232.716	230.356	307.25	305.036	311.751	345.856	393.815	408.28	282.539	334.891	270.666
1445	MD02G1098100	1.93292	2.39569	1.92422	4.58418	4.71042	3.40176	4.86477	4.46948	4.41744	1.81647	1.67047	1.59408	5.4046	1.49226	2.72454
1446	MD14G1104800	9.49551	46.4201	5.68617	3.50827	2.67728	2.73311	40.1531	50.6325	71.3597	35.6749	49.7751	61.872	0	0.33934	0
1447	MD02G1004700	2.22767	0.697161	2.6479	3.4496	3.49281	3.29213	2.45741	2.54969	3.6788	0.406436	0.477647	0.373605	3.1818	3.26503	3.82647
1448	MD17G1158700	1.62628	0.318318	5.77676	6.43587	6.3092	4.6771	5.27688	5.54791	3.72405	0.227128	0.171426	0.127568	5.46983	5.21503	4.12723
1449	MD15G1375100	7.26418	3.86307	9.02283	6.22184	8.35353	9.23434	9.91433	8.19751	7.98097	3.32524	3.11178	2.64568	12.4028	3.55533	8.45619
1450	MD09G1123600	8.00635	7.05732	11.0919	8.30399	7.57302	7.87901	2.86328	2.89579	2.88388	9.05804	8.62492	10.1715	8.57644	5.78864	7.45458
1451	MD11G1106800	0.422057	0.048397	0.857387	0.11242	0.080794	0.100414	0.084054	0.065976	0.089438	0.030071	0.021475	0	1.04934	0.844906	0.695599
1452	MD00G1005800	3.28436	0.336527	6.2822	3.14339	2.02375	2.54804	6.38685	7.85119	6.00181	0.226093	0.129413	0.449724	4.49386	4.99849	3.8488
1453	MD07G1096600	1.01319	0.617584	0.687959	1.2197	1.51259	0.69099	0	0.127571	0.147024	0.265154	0.865613	0.310235	1.0134	0.523779	1.65788
1454	MD08G1143600	0	0	0	0	0	0	1.77722	0.994185	1.29229	0	0	0	0	0	0
1455	MD04G1228800	1.0941	4.25345	7.91407	0.72379	0.171497	0.294005	0.814787	0.86659	0.672642	0.65604	2.70908	0.946825	0.359717	1.50916	1.64866
1456	MD11G1237300	25.7733	30.8464	23.7945	32.1919	30.8398	35.7564	52.3541	44.6021	52.7289	33.0867	29.5489	31.0168	21.8275	26.5168	22.2426
1457	MD00G1107800	45.5434	52.8214	143.577	105.407	126.733	107.628	26.4048	32.3488	28.0905	15.699	15.312	14.7492	86.8324	132.672	109.752
1458	MD14G1097400	1.72615	1.10004	1.89563	3.54262	3.27465	3.07357	4.4065	3.8971	4.58432	1.56544	1.41341	1.28584	2.26556	2.38338	2.60883
1459	MD05G1098700	1.38129	0.07801	0.758286	2.10514	0.999117	1.29258	0.49769	0.609455	0.475165	0	0	0	2.19668	2.23129	2.15776
1460	Malus_domestica_newGene_1553	2.61796	0.038937	2.27798	0.172402	0.141358	0.253249	1.20999	1.71992	3.20022	0	0	0.053273	3.68816	3.13888	5.57289
1461	MD17G1215000	34.7333	60.9836	35.9937	60.5075	59.2561	56.6803	50.7386	55.5687	56.1278	66.8551	70.6731	68.7592	29.4367	29.4687	30.7899
1462	MD15G1312700	22.0602	27.2293	20.2057	20.5612	20.4824	20.0005	41.1685	38.9063	42.9342	23.4363	27.9472	25.0061	21.0832	22.4942	22.1068
1463	MD15G1134100	4.59225	9.99638	4.81928	3.35221	2.52962	2.73796	6.4427	6.46505	6.83111	10.2366	13.2503	13.0036	3.83344	2.48329	2.53905
1464	MD04G1022300	18.4073	29.4802	25.027	14.8894	14.3256	12.3406	13.4777	14.1862	11.9734	33.6163	37.9776	44.8031	14.2791	11.173	19.1587
1465	MD03G1222300	0.900019	0.410511	1.10258	1.18387	2.2594	1.07715	0.986195	1.57392	1.34756	0.040712	0.053662	0.179581	1.0676	1.28933	1.72648
1466	Malus_domestica_newGene_11080	11.1088	5.98904	12.2745	9.5169	9.74956	8.43775	8.28815	7.94613	9.28019	5.18336	4.16326	3.5803	13.0886	15.7408	12.0348
1467	MD03G1044400	29.8363	24.6044	20.1923	22.7186	18.6502	19.5027	16.0479	15.5924	14.5264	29.8661	27.3322	23.0226	15.8673	17.5381	17.1832
1468	Malus_domestica_newGene_11086	0.591042	0.608916	0.556932	0	0.019669	0.02416	0.77869	2.2264	1.41462	0.667507	0.877145	1.22195	1.63045	1.23642	0.731428
1469	Malus_domestica_newGene_11087	0.033439	0.110653	0	0.442978	0.383811	0.705238	0.013624	0	0	0.038912	0.190531	0.106112	0	0	0
1470	MD15G1396200	0.417123	0.95431	0.479193	0.836248	0.875419	1.14017	0.802686	1.14099	0.857979	0.742953	0.79678	0.94065	0.500756	0.386391	0.548251
1471	MD02G1307200	2.55303	0.746378	1.54659	3.44891	3.69239	3.0442	0.281237	0.248248	0.138761	1.87903	0.959231	0.899076	2.69051	1.84613	2.00617
1472	MD07G1082500	19.2914	10.9059	27.0434	30.0397	27.3048	33.4661	17.5232	12.8442	15.4303	16.7014	8.07373	8.1691	24.5481	25.0637	19.1214
1473	MD12G1126700	11.57	0.953719	11.3805	0	0.058791	0	0	0.075601	0	0	0	0	13.4129	3.82389	9.79282
1474	MD05G1113100	13.9301	22.6554	10.9754	15.1295	16.3799	13.2626	15.4215	11.3686	10.3058	25.0908	22.0614	22.0266	13.3286	14.662	12.8236
1475	MD13G1173500	12.9303	9.18124	7.38957	12.8942	15.0004	10.0048	5.92237	5.90286	4.62354	15.4709	12.0825	9.59432	10.0894	8.4356	10.597
1476	MD15G1376700	2.8678	2.02391	3.25056	5.13404	9.25248	11.501	6.96301	7.21775	6.38642	2.78002	1.49404	1.25595	7.76372	5.29385	4.4058
1477	MD13G1240900	1.0256	1.51005	3.08395	4.58531	3.8494	2.53654	5.02457	4.45099	4.12439	1.20426	0.409526	0.980064	2.8459	0.620534	3.15663
1478	Malus_domestica_newGene_387	0	3.02889	0.657525	0	0	0	0	0	0	3.0485	4.42753	4.62927	0	0	0
1479	Malus_domestica_newGene_389	0.933089	0.326663	0.888199	1.84543	4.71641	5.80314	1.19899	1.99438	2.09306	0.480429	0.413454	0.283577	3.55863	2.35347	2.72908
1480	MD12G1248000	2.70488	0.313088	3.56567	4.11954	3.4035	3.83756	4.7578	4.39722	5.3009	0.082692	0.028479	0	3.31484	2.74844	3.87631
1481	MD09G1075800	2.91735	1.42888	1.88765	2.48253	2.42486	2.49256	4.31518	3.79402	3.38814	1.34916	0.930684	0.536791	2.17928	1.73222	2.31398
1482	MD00G1062300	0.66474	0.344025	1.0018	1.67823	6.5033	5.04839	0.909052	2.55334	1.42548	0.173517	0.354327	0.258365	3.89286	6.91745	6.73573
1483	MD01G1025400	5.90322	1.32959	3.94249	3.16356	4.19358	3.18128	2.29517	2.4006	2.77643	1.91856	1.06597	1.38082	11.0805	5.72623	4.59347
1484	MD02G1204500	0.857313	1.11098	0.799634	0.912481	0.754183	1.42338	0.890643	1.09164	1.09144	0.511903	1.52451	1.37911	2.19091	3.00965	2.70343
1485	MD03G1013300	29.0498	10.5512	8.94172	20.1308	17.6117	17.5789	57.4699	40.9185	40.2572	15.3394	8.5602	4.75506	27.2983	27.8065	19.3806
1486	MD10G1111700	237.556	373.183	331.856	261.008	262.877	234.894	152.083	177.009	142.542	436.862	506.956	447.653	202.928	186.698	255.181
1487	MD13G1174100	19.5403	14.8842	15.7025	15.3121	11.4088	11.9185	18.4913	18.4481	21.9824	17.8804	16.0428	17.5079	7.6428	9.75357	9.22873
1488	MD03G1147600	0.269658	0.058336	0.554724	0.538113	1.5265	0.629904	0.096596	0.390207	0.260406	0.125045	0	0.092214	1.76547	2.20282	2.14997
1489	MD10G1224300	0.02837	0.474718	0.3229	0.05232	0.063662	0.096583	1.34913	1.39341	2.38843	0.019833	0.663121	0.775877	0.103779	0.074788	0.394266
1490	MD15G1160700	7.44848	8.34529	8.03065	6.37957	6.07069	5.62067	6.79415	9.0938	9.59953	8.51516	10.0079	11.9706	7.96687	9.68338	7.99181
1491	MD08G1246900	6.06804	1.51343	3.40665	4.61804	3.6475	8.41266	5.64038	5.48626	3.12594	1.98786	4.55605	2.12269	13.6824	12.2921	12.1413
1492	MD03G1125200	122.105	17.1279	152.803	112.979	110.989	136.729	9.87637	7.14211	9.07372	1.74037	2.06477	1.78256	216.227	230.936	188.783
1493	MD08G1019600	1.50419	0.918815	1.13256	1.42522	1.61879	1.85569	2.54244	1.48621	1.87207	0.838571	0.622253	0.588748	2.25643	0.987092	1.79017
1494	MD02G1043600	5.65205	9.33334	5.85665	10.5266	8.08052	8.83586	9.10438	9.8761	10.7158	11.9499	14.4061	15.7052	7.32244	6.0316	7.12621
1495	MD10G1068900	1.83687	0.24701	1.75084	1.24547	1.26126	1.26669	0.030042	0.182672	0	0	0	0.090949	1.86913	2.75285	2.35081
1496	MD02G1024300	1.42858	1.44688	3.64902	1.46523	1.44441	0.992519	1.76319	2.28643	2.4095	1.83797	2.12981	2.37824	1.27954	1.06185	1.59515
1497	MD07G1232600	12.6375	9.93802	10.3726	19.1374	40.0394	42.6778	25.3605	27.6264	20.1398	7.63206	7.39327	5.69114	41.9313	37.6446	29.3181
1498	MD03G1142500	1.32848	1.25347	0.99704	1.82156	1.96047	1.71417	0.716867	1.0226	0.741923	1.18653	0.687762	0.545814	1.17913	1.23019	1.67515
1499	MD05G1290600	14.6447	13.8742	14.6077	17.3209	10.9783	9.7763	6.88486	6.52927	5.8942	14.4238	9.89897	9.85033	7.46357	9.01636	7.61836
1500	MD06G1215300	9.69758	12.4302	11.1597	14.9285	14.8674	17.1031	26.7244	28.0924	22.2551	7.29579	9.04512	6.85435	17.2861	18.8466	11.7114
1501	MD04G1191900	48.6447	25.8649	59.4649	52.7569	61.8527	57.4319	43.4228	38.2477	43.1535	27.8321	19.8077	20.5321	93.6411	67.7408	34.2171
1502	MD01G1182300	0.868815	0.496429	0.642702	0.993875	1.30062	1.16484	0.648045	0.709685	0.491652	0.3982	0.200947	0.20069	1.04137	0.556915	1.05978
1503	MD12G1034500	0.063413	0.702746	0.944924	0.508227	0.488817	0.248765	9.01746	9.94852	10.9482	0.466402	0.196079	0.423046	0.511599	0.317831	0.65467
1504	MD08G1151000	2.27397	0.221479	1.82643	0.271673	0.832882	0.655006	3.278	3.12806	1.81531	0	0	0	3.2505	4.40852	2.84154
1505	MD15G1418700	8.90784	15.2247	13.8436	10.8405	8.318	7.25232	6.17858	5.72639	6.7411	13.6515	19.0739	22.5006	9.28103	9.00897	9.32874
1506	MD11G1100300	3.65771	1.91515	4.58382	3.21961	3.90437	2.99845	6.3354	7.64497	8.25711	2.17866	2.24729	2.21905	5.74143	5.69944	4.24599
1507	MD17G1130400	4.50496	5.74178	1.96378	0.200982	0.608254	0.319603	5.54278	4.59612	3.00523	5.82489	5.16601	6.8788	7.59092	9.68849	5.80983
1508	MD07G1000600	2.06496	2.10465	3.37931	4.19939	3.84626	5.93164	2.8497	2.60383	2.07538	1.15784	0.495796	1.4314	3.4782	2.95032	3.56949
1509	MD10G1273100	3.85785	1.07459	4.70088	2.66306	3.03809	2.52963	2.31823	2.74774	3.48626	1.11025	1.08787	1.23495	3.58786	3.73937	4.7267
1510	MD15G1238400	5.89222	4.16174	4.36082	7.55991	7.99998	9.49029	6.70027	5.21301	4.21504	3.67114	2.35574	2.65494	9.70928	5.94682	5.487
1511	Malus_domestica_newGene_812	0.09574	2.06063	0.110082	1.84742	1.67566	1.89679	2.4733	2.08182	2.15171	2.05575	1.87799	1.37324	0.060669	0	0
1512	MD02G1276300	0.563862	0.292311	0.512882	2.98617	3.56763	4.15856	0	0	0	0.08792	0.09126	0.108325	0.215169	0.390587	0.598304
1513	MD06G1117700	10.9891	14.3969	15.4798	6.53786	4.97547	6.00478	10.6889	10.0076	11.5672	15.2352	16.4222	17.922	8.2313	11.0299	11.1637
1514	MD07G1081600	6.78351	4.99611	8.35774	4.3872	4.30158	3.69129	0.927603	0.95562	1.06477	4.48204	5.23973	5.26236	6.50239	5.84197	7.31419
1515	MD07G1180900	0.387491	1.34539	0.153678	0.612092	0.568721	0.394865	0.076579	0.136582	0.123766	1.35667	1.03041	1.2542	0.058048	0.077588	0.061313
1516	MD12G1066600	8.06597	10.5438	8.19975	7.08965	6.46153	5.64148	7.20561	8.24333	8.23893	10.2706	11.3352	11.2882	5.20588	4.06189	6.32841
1517	Malus_domestica_newGene_11864	2.37287	4.47691	2.79929	1.61291	2.61894	2.3331	0	0	0	3.26858	5.46565	5.1577	2.40927	2.06096	2.46587
1518	MD01G1153500	3.33576	3.20152	2.10046	5.51814	4.23577	5.79415	1.89116	1.20457	1.8273	3.2815	2.3267	1.41993	2.4	2.67136	2.03577
1519	MD08G1216100	2.18081	0.245366	3.11001	2.9281	3.11825	2.86293	2.13537	1.66549	1.97603	0.736471	0.372952	0.227924	2.62268	3.98403	3.79874
1520	MD05G1173200	6.2693	6.02515	6.30695	7.13654	18.5016	18.2675	7.94401	8.83285	8.33925	6.23883	7.83437	8.41091	14.75	18.5824	16.3031
1521	MD00G1126200	11.7418	6.16026	9.54095	7.76616	8.76372	9.83767	8.38927	6.95269	6.57258	5.28332	4.27817	3.68799	12.639	11.1015	10.6132
1522	MD01G1179100	1.21423	4.99355	1.12294	8.08743	9.22971	8.76366	1.12805	0.652988	0.854778	4.99741	4.9093	6.02327	0.294404	0.134328	0.185786
1523	MD04G1174900	2.33806	2.14651	1.99537	3.96407	3.87588	2.2759	1.4303	1.21586	1.08933	1.42317	1.83029	1.08852	1.85567	1.45397	3.67983
1524	MD07G1271300	1.00925	0.641019	1.19587	2.06975	1.28632	1.62605	0.728512	0.382094	0.372229	0.399982	0.43231	0	1.11577	1.76962	1.43159
1525	MD00G1206800	2.75495	2.69071	2.51935	2.10236	1.8616	2.23296	4.3681	4.14905	4.33304	3.26878	2.61952	2.20661	1.87508	2.23396	1.97732
1526	MD15G1325600	0.092522	0	0	1.7507	1.2379	1.15193	4.31236	4.46682	4.34426	0	0	0	0	0	0
1527	MD12G1169800	3.66837	12.5555	1.95911	5.90483	10.8858	7.61568	6.40335	9.93376	14.4773	11.4311	12.0228	11.6976	1.94701	2.04422	1.84627
1528	MD05G1236900	1.63736	0.391133	0.782138	2.36052	4.2639	2.08966	1.23676	1.46934	1.10868	0	0.235954	0.530351	2.67914	1.85142	1.58498
1529	MD15G1394500	4.81731	4.61492	8.68274	2.54253	3.24841	3.11027	0.838224	0.463496	0.79017	4.62585	3.62798	2.18322	5.00467	10.1125	6.60109
1530	MD02G1309600	4.37144	3.00544	3.09493	9.94069	19.6326	11.8003	11.6455	2.60574	10.4395	1.916	0.843967	0.99568	10.4745	4.62318	6.02434
1531	MD15G1181900	38.0665	38.786	26.7649	20.9681	18.795	18.7374	16.1704	16.4647	14.7963	45.2686	40.2653	41.425	28.1732	23.783	31.3757
1532	MD08G1246300	1.23725	0.581193	2.37123	1.7349	1.21314	0.976577	0.40111	0.431893	0.663616	0.877492	0.978854	1.00306	1.96337	1.11645	1.67893
1533	MD14G1241900	5.48307	4.54956	8.53052	7.30182	8.19552	7.07496	1.99159	2.15491	2.46592	3.90715	6.96441	6.03545	6.33156	8.47133	6.44948
1534	MD17G1182700	0.535245	1.81321	1.54684	0.339642	0.453669	0.116271	0.69277	0.467865	0.330323	0.877423	1.72675	1.10139	0.187795	0.254072	0.190572
1535	MD02G1251500	1.64129	0.513579	1.96897	1.11878	1.16937	0.972627	0.683464	0.911128	1.06664	0.376693	0.313486	0.371226	3.56412	2.38428	1.9237
1536	MD12G1062100	1.51665	0.840193	0.92998	1.55351	1.86551	2.52928	6.86541	5.23027	5.66894	1.50244	1.31438	1.69025	3.47856	3.20598	4.58511
1537	MD12G1240000	0.725634	1.39545	0.539933	0	0.120631	0.223004	0	0	0	1.70965	1.4016	1.18888	0	0	0
1538	MD16G1146200	3.41553	0.762789	3.06367	2.09311	2.34905	2.27487	4.81889	5.13214	6.00119	1.03018	0.29538	0.28532	2.83779	3.13968	2.65258
1539	MD02G1059700	2.21763	0.683403	3.21474	3.17245	2.38444	2.89081	3.8776	3.74516	3.23309	0.455609	0.445212	0.487036	2.77304	2.84692	2.38885
1540	MD06G1192400	10.6951	12.6271	10.6597	8.05567	7.76064	6.94161	7.52006	7.6889	7.2631	11.6532	17.8456	17.2162	6.35496	8.04999	8.12748
1541	MD16G1029300	2.67907	1.41176	1.67544	2.79657	2.40459	2.21625	1.14716	1.2939	0.810274	1.94184	0.999992	0.697299	2.15733	2.039	1.78753
1542	MD13G1011900	66.9943	104.354	67.5523	73.7861	85.2758	73.1496	74.457	67.8698	75.3608	106.963	132.824	111.714	56.8981	74.5441	60.253
1543	MD04G1117400	7.46997	3.67577	5.61073	10.3784	10.5684	12.8705	15.5738	12.3417	14.5824	2.02982	1.81349	1.47691	41.5095	21.2754	16.6873
1544	MD01G1052700	0.899557	0.892044	0.174972	0.146448	0.211944	0.156205	2.44044	2.42915	2.80955	1.16518	0.883265	1.21262	0.188568	0	0.112053
1545	MD16G1247600	13.8131	4.75303	13.4527	11.5061	8.61002	10.2936	3.21372	3.46466	3.92943	7.72548	7.52031	6.15148	44.3765	12.0578	7.71295
1546	MD03G1032000	0	0	0	0	0	0.175153	4.0995	6.5795	5.08052	0	0	0	0	0	0
1547	MD10G1083800	10.8856	17.5293	15.3488	14.8659	13.2672	15.02	10.4109	9.94401	11.0788	16.3127	21.9204	20.0425	10.4973	12.359	11.6374
1548	MD10G1266500	1.86553	3.14519	1.12041	3.28831	3.83321	4.51535	0.986959	0.838509	1.09885	2.74863	3.17344	3.4195	0.92551	0.838067	1.06991
1549	MD16G1272600	0.538309	0.892611	0.81154	0.429867	0.516055	0.758234	0.646526	1.12935	0.81331	0.999934	1.12583	1.21531	0.499625	0.316394	0.502929
1550	MD05G1359400	19.5391	21.5297	14.7431	35.559	35.3866	43.0489	47.1636	43.4481	40.7061	22.9865	20.7719	17.6405	21.8327	22.3082	19.9115
1551	MD02G1301800	3.57152	3.60095	4.6512	7.94753	5.8986	6.26009	2.07029	2.85855	2.42958	3.15563	3.47735	3.66712	3.44246	3.3602	3.83543
1552	MD15G1199000	22.7642	109.499	15.5607	4.34984	4.47264	4.15456	0	0.262737	0.149981	102.435	94.3416	93.7707	0.042836	0.177845	0.351616
1553	MD03G1025700	4.54624	2.64681	5.50531	7.21592	7.00775	6.99544	2.464	2.83009	3.10131	3.41857	2.1054	2.38748	5.38575	4.49812	5.17502
1554	MD10G1012400	2.83744	5.43666	11.3186	9.62932	12.4044	11.9977	3.93912	7.77671	6.76633	0.129961	0.211966	0.176397	8.6035	13.2474	8.38515
1555	MD04G1158200	4.40527	0.438837	1.63296	3.28964	4.31511	6.20229	1.12418	0.981412	1.58425	0.666048	0.488054	0.379819	2.66396	2.72972	1.44741
1556	MD03G1248000	1.27853	1.10123	3.33912	2.20682	2.86603	2.38277	1.76427	1.45436	1.62312	0.835865	0.718686	0.834131	3.0183	4.18819	2.95708
1557	MD05G1130300	1.01961	0.15729	0.21041	1.202	1.74464	0.836351	0.534631	0.100355	0.491808	0.194472	0	0.342928	2.70377	1.4324	1.94802
1558	MD15G1215500	2.32188	0.664029	0.484492	1.1031	0.577717	1.70764	0.767246	0.146392	0.143417	1.49554	0.692489	0.083961	2.28224	2.03824	0.634752
1559	MD04G1160600	0.915346	0.568396	1.59975	0.674364	1.09252	1.0387	1.97578	1.83196	2.35343	0.72818	0.641693	0.529159	2.0129	1.60239	1.91917
1560	MD07G1207000	2.08286	1.32723	1.41064	3.6953	2.52745	2.57596	0.757473	0.440759	0.553654	0.307465	0.624355	0.385656	3.87315	5.33723	4.03235
1561	MD17G1027200	5.88276	4.97244	2.86487	3.99618	4.15008	4.17757	1.59199	2.39669	1.92453	4.48271	3.09854	5.56423	5.05905	6.55004	3.49641
1562	MD11G1182800	1.50506	0.045116	0.377745	3.90194	3.14208	4.29275	5.77513	4.96618	5.95074	0	0	0	1.59745	1.12325	1.8014
1563	MD15G1083400	1.24165	0.838297	11.1184	14.976	14.7064	16.7071	5.57789	6.51736	5.42445	0.082851	0.075104	0.058773	10.311	14.8613	10.5903
1564	MD09G1210900	2.41478	3.20991	1.71837	2.0937	1.59056	1.48623	1.34495	1.04946	1.22877	0.840725	2.07388	1.53463	3.78208	5.54498	3.29226
1565	MD02G1310300	0.387787	0.799994	1.16826	2.36013	2.06178	2.13216	0	0.433501	0.271714	1.17833	1.02191	0.808716	0.348315	1.29452	0.407588
1566	MD04G1017700	9.37853	8.5371	8.15511	5.07482	6.32265	5.20557	17.1848	13.7084	14.9606	10.7741	6.4459	5.86736	11.88	8.31554	6.05762
1567	Malus_domestica_newGene_4734	0.752098	0.11501	1.18684	0.163925	0.149189	0.134384	0.140713	0.184619	0.225995	0.098962	0.077437	0.089838	0.785789	0.38257	0.889157
1568	MD09G1141200	2.05374	0.626524	2.05422	0.893596	0.726169	0.723903	0.44851	0.356261	0.318822	2.81961	1.40485	1.3088	0.769055	0.795322	0.575016
1569	MD05G1115600	3.20783	0.940038	2.03394	2.81624	1.72377	3.93007	3.22227	2.9288	3.61048	1.63645	2.7881	1.67589	8.65882	11.1266	12.8244
1570	MD11G1031400	2.02324	1.87458	3.89981	8.66051	8.10519	9.2465	5.80185	8.44778	8.35024	2.05412	1.4589	1.58329	2.61057	2.98928	3.52171
1571	MD05G1210100	3.15236	3.03261	1.88143	2.50279	1.74123	2.71002	4.22177	4.15508	4.18857	4.86852	4.85528	3.26031	1.88667	1.62604	1.67042
1572	Malus_domestica_newGene_8638	12.468	9.1998	8.12988	8.16389	5.39677	6.0988	6.71298	5.6895	4.71516	13.1603	9.37101	7.83835	7.47784	7.8491	7.08955
1573	Malus_domestica_newGene_8639	3.13711	4.18051	3.02315	3.44532	3.43289	3.07958	0.609902	1.10691	0.771564	4.43327	4.80238	5.4231	2.3093	3.04869	2.43219
1574	MD03G1238700	1.36478	1.00687	1.07573	1.48316	1.07081	1.4714	1.12765	1.17127	0.908948	0.382324	0.57622	0.461373	1.14175	2.11598	1.49675
1575	Malus_domestica_newGene_8631	0.180181	0.281465	0.214157	0.212631	0.191897	0.136487	0.039094	0.703339	0.814531	0.411539	0.348625	0.513956	0.307014	0.031781	0.283943
1576	MD09G1062600	132.604	281.485	160.718	106.286	106.443	91.8677	321.029	324.953	343.853	408.19	465.39	497.616	127.934	98.9177	135.701
1577	MD06G1074700	4.58978	4.8162	7.24015	5.2088	5.14199	4.57969	2.20399	2.29654	2.25926	3.30551	2.70536	4.07456	4.09053	7.28094	5.91516
1578	MD04G1241400	8.49447	13.0209	10.7306	19.2407	15.8484	18.3669	18.835	20.9953	24.525	14.11	16.519	16.0598	7.75406	5.75449	8.31028
1579	MD13G1005900	0	0	0.081768	0.111053	0.092262	0.060639	1.05455	1.69999	1.59969	0	0.026669	0	0.383568	0.353957	0.074855
1580	MD04G1070700	2.40933	1.81329	1.44536	2.92777	3.76212	1.6139	1.05606	0.948331	0.460575	1.62696	1.308	0.672644	2.2442	1.79511	2.75178
1581	MD03G1156900	1.73995	1.26556	1.20944	2.23859	0.944044	2.07782	2.35435	1.75226	1.84371	1.95133	2.44547	0.815928	3.5334	4.84689	3.38736
1582	MD03G1025100	3.81907	0.391685	6.73675	3.08602	5.63062	2.95892	0	0	0.058731	0.037479	0.039508	0.06146	7.12687	3.62033	5.99619
1583	MD06G1234600	14.4076	14.4994	23.3978	26.3063	22.3261	21.8291	9.96484	8.25296	9.0804	4.27075	6.19266	6.0943	22.7337	23.6199	25.098
1584	MD06G1193900	7.02289	6.38738	18.5112	16.7799	17.2734	18.6933	8.48797	8.82792	7.05109	2.66698	2.36409	2.45849	12.0836	18.4483	14.5468
1585	MD11G1212400	1.36278	3.78856	0.983222	5.16112	4.76626	5.73491	9.50646	6.12766	8.33842	6.15033	3.49879	3.92651	0.706384	0.667978	0.892897
1586	MD15G1206800	2.2701	1.39855	2.24777	5.29014	3.88498	6.5855	1.68247	1.99658	1.01537	0.771341	1.47464	1.00445	4.89412	3.64014	4.48138
1587	Malus_domestica_newGene_2490	40.6889	21.3033	50.7102	48.1187	33.8128	39.7187	13.8371	17.0988	18.1243	20.5003	29.6079	21.9429	64.0161	63.5619	53.8792
1588	Malus_domestica_newGene_2491	0.118284	0.026583	0.260743	1.27638	1.51305	1.89419	0.58167	0.762572	1.07691	0.012244	0.021793	0.023449	0.218267	0.193758	0.133308
1589	MD05G1180400	1.3241	1.94271	1.44478	0.183296	0	0.134331	0	0	0.591928	1.69251	2.38263	1.54951	3.41524	1.75502	1.24906
1590	MD17G1059300	3.169	7.31353	1.17322	2.43354	1.61266	1.57919	2.21207	2.04296	1.41339	9.16604	6.84652	5.25913	0.588146	0.289282	0.332689
1591	MD07G1292900	0.942774	0.211772	0.205748	0.484155	0.491063	1.15423	0.650258	0.936724	0.389632	0.118994	0.247045	0.071035	0.818173	1.15665	1.02405
1592	Malus_domestica_newGene_3720	0.202757	0.124182	0.406546	0.667663	0.48573	0.529795	0.640999	0.555646	0.485184	0.165408	0.096203	0.129714	0.276777	0.105066	0.246019
1593	MD12G1092700	0.890077	3.152	0.868351	0.173917	0.051888	0.069335	0.034159	0.02654	0.013008	2.46114	2.72632	3.44598	0.304624	0.234555	0.230139
1594	MD00G1023500	1.29894	2.52155	2.23149	22.3634	22.7531	25.767	1.67024	1.60695	1.54601	2.51266	2.89016	3.05477	0.73618	2.01713	1.80289
1595	MD05G1261100	4.84404	2.14579	6.518	1.2748	1.27119	1.43214	9.57574	12.2766	7.93741	2.04453	2.4341	2.22989	27.2773	17.1098	20.4869
1596	MD08G1203800	5.15099	3.1189	4.73533	7.89079	8.28589	8.44015	12.4519	11.5077	11.1478	3.50731	3.6742	2.84623	12.6722	7.84921	15.0013
1597	MD01G1216900	1.22552	0.10177	0.793807	2.72837	3.20181	3.34653	0.249895	0.217025	0.193531	0.258236	0.347829	0.281613	2.12297	1.63684	0.972251
1598	MD02G1318600	1.78889	1.4233	1.7939	1.77456	1.59232	1.17849	0.732968	0.693517	0.613998	1.44923	1.04018	0.474159	1.00871	1.88373	1.64282
1599	MD11G1210200	9.7487	6.70728	4.03303	17.735	24.0004	13.0096	2.3871	1.97612	0.769304	6.2464	1.70596	1.50259	8.29777	10.1837	7.18174
1600	MD02G1243100	11.9335	12.5013	37.4268	26.0173	26.2725	21.8081	14.5554	13.7411	12.3149	1.26152	1.76578	1.32654	25.6825	36.0021	31.1543
1601	MD01G1217100	2.40447	2.08636	2.41703	2.08084	1.778	1.64041	0.060767	0.193727	0.309741	2.34518	1.73989	2.23874	1.14493	1.75768	1.337
1602	MD16G1120000	19.8104	19.273	15.7658	22.0035	23.8921	19.9058	5.05323	2.98133	4.0364	22.935	14.1438	14.8633	12.6886	13.975	14.3263
1603	MD10G1216700	3.37785	2.15641	2.16271	5.17814	3.47144	5.00041	7.93921	8.31376	6.75209	2.49324	3.77788	2.34011	10.9306	12.8019	11.5835
1604	MD08G1076200	1.10174	0.741724	0.970392	1.54784	1.85898	1.21178	0.260822	0.401412	0.135324	1.49983	1.17631	0.798069	0.90007	0.538244	0.606133
1605	MD05G1323300	33.9928	27.1401	21.7138	37.5982	29.0772	45.75	15.3426	12.8151	11.5559	32.1695	28.1457	24.1943	26.9378	20.9787	18.9947
1606	MD03G1068500	32.5285	22.9057	43.0009	41.054	28.5034	38.0717	25.9726	24.7308	29.4609	14.6543	19.7333	18.3468	36.5116	35.4798	64.2977
1607	MD15G1315300	145.909	171.589	150.178	135.628	127.945	131.73	114.504	112.688	116.334	212.119	205.806	226.173	114.866	124.718	117.74
1608	MD05G1068800	5.49377	6.37908	6.89778	12.5544	14.0875	13.3755	6.86099	8.76699	10.9632	6.35435	6.49491	5.57967	5.97478	5.17976	6.68362
1609	MD10G1237000	9.05132	5.74236	7.26851	6.61773	7.51632	7.4101	12.094	12.4869	14.7355	5.40615	3.91601	3.55393	10.1768	10.2353	9.27175
1610	Malus_domestica_newGene_6802	0.515112	1.67666	0.780768	1.7286	1.23625	1.55098	1.60831	2.44581	2.79576	1.51691	1.90791	1.60288	0.493201	0.967654	0.463904
1611	MD06G1061100	30.0857	28.6073	27.7486	34.5339	46.0524	50.6678	36.0352	36.6094	39.8691	29.4842	22.6054	25.6931	102.205	128.588	77.792
1612	MD16G1097900	2.17912	2.04175	1.74104	3.30416	3.89688	2.93859	1.34402	1.38157	0.859096	0.897685	1.62855	0.956224	3.23781	3.55861	4.562
1613	MD08G1098900	11.8983	5.96444	8.07383	11.1444	11.1315	8.80437	9.04006	8.21252	7.94017	4.74771	4.32157	2.89261	9.61161	7.89846	10.2544
1614	MD15G1228800	7.97013	3.04276	6.18269	9.18396	9.40437	9.57541	6.81773	6.46547	5.61464	4.33261	2.00715	2.41184	9.95727	10.3798	7.32718
1615	MD10G1109800	1.57734	1.24317	2.43852	3.97524	3.19305	3.38083	1.40969	1.23149	1.05736	0.822945	0.737235	0.544795	1.99241	2.00811	1.66666
1616	MD10G1253000	17.1347	18.0591	15.0621	15.288	13.553	17.9966	11.4245	12.1657	17.2584	28.8571	19.1588	25.1704	15.9396	19.4124	19.0357
1617	MD14G1050500	7.5434	4.81267	7.89812	8.06226	20.3492	21.3853	30.41	33.7492	32.6921	4.71075	5.52552	7.19568	33.2922	26.2527	23.7129
1618	MD17G1137200	9.04138	6.0613	5.67771	10.1566	13.6863	8.46193	1.06715	1.28137	2.06406	3.10536	3.4831	2.06318	9.99378	11.0114	9.18047
1619	MD15G1425400	5.74838	6.38105	7.74662	6.42149	5.56972	4.7202	3.52214	3.6111	3.42963	5.73393	6.47383	5.94472	4.65793	3.77352	6.32032
1620	MD05G1173700	9.9122	4.97031	3.70436	11.5226	6.15068	12.3865	13.453	14.2425	14.1473	11.3198	3.78635	6.12305	19.9633	21.0803	13.4924
1621	MD00G1018700	14.5796	5.45485	5.44656	3.71674	0.879004	0.75613	16.7336	18.3548	11.9403	3.76309	14.7923	8.6293	2.85069	5.06272	7.94361
1622	MD08G1206400	3.25786	6.20789	3.07709	1.9774	4.21272	3.89224	2.95024	2.55748	3.07809	11.8935	9.07096	7.80897	3.48089	1.87335	3.29499
1623	MD07G1121800	0	0	0.304967	0.636395	0.519324	0.452152	0.09957	0	0	0	0	0	0.915749	1.24817	0.681002
1624	MD00G1020100	5.32005	4.01406	6.08431	3.27696	3.85563	3.86914	7.96462	7.55009	7.72886	3.29268	3.32976	2.76572	10.0469	6.70989	6.20251
1625	Malus_domestica_newGene_11697	1.94	3.39934	2.27941	4.50117	3.98911	4.59029	6.99684	8.58115	11.601	5.48911	4.11711	3.08281	1.62245	0.75699	1.10117
1626	MD17G1183800	0.177549	0.222276	1.73328	1.0428	0.717531	0.359976	0.083451	0	0	0.51367	0.345298	0.254179	1.13604	1.0706	1.31387
1627	MD13G1074900	9.70929	6.86336	20.3441	13.5301	13.4337	10.1966	12.0547	8.63438	13.1164	2.12093	3.25602	3.18432	13.6266	23.7456	16.7435
1628	MD02G1012300	63.772	49.5554	91.4271	63.1888	65.7374	62.1493	32.5562	28.332	30.1608	45.2329	44.009	35.3768	70.2606	52.1894	40.0751
1629	MD12G1019500	1.15066	1.4236	1.5751	1.13044	1.09342	1.30327	0.846483	0.348873	0.36651	1.16188	0.702264	0.854142	1.34695	2.34159	2.51918
1630	MD12G1136700	7.29445	12.6675	4.26498	11.5499	9.52856	10.4364	11.0234	12.8138	11.295	13.2885	9.88795	8.44905	3.53763	4.25826	3.85724
1631	MD03G1209600	18.8594	2.74793	9.24051	4.19988	8.92203	11.856	20.1854	22.9125	11.8248	5.71974	13.0123	7.5602	19.6927	28.2316	28.2675
1632	MD16G1003600	13.0306	4.69868	11.3722	17.6493	20.0987	26.5032	10.0061	9.34419	8.85719	4.78982	3.36252	3.00621	24.0653	25.4669	15.6556
1633	MD12G1000200	9.09215	7.43695	5.3217	10.9692	11.7978	8.1643	7.867	5.80113	5.64212	4.32009	4.44856	2.25479	9.07802	11.0669	9.8382
1634	MD02G1302000	0.405369	0.313972	0.541727	0.205737	0.702541	0.821326	2.98686	2.2419	2.93582	0.493494	0.808344	0.373784	0.478684	0.724917	0.776542
1635	MD12G1130000	5.33893	2.92112	6.29779	8.89993	8.51424	9.8976	1.74993	3.49955	2.45686	1.20626	1.54489	1.58836	7.71624	11.4816	8.37598
1636	MD07G1016800	0.807946	0.066979	0.916417	0.271319	0	0.36269	1.10289	1.32391	1.08649	0	0	0	0.72434	0.886257	0.969423
1637	MD05G1081700	0.200708	0.666664	0.518787	0.109437	0.075387	0.061748	1.26282	1.80252	2.67152	0.513067	1.41236	1.54386	0	0.151425	0.391576
1638	MD17G1185400	5.49692	7.83419	3.90368	9.16035	9.47616	5.88525	9.97831	10.3016	10.927	6.5074	7.60347	6.27301	3.46999	2.559	4.88914
1639	MD15G1129700	9.50285	6.35538	4.70384	14.4508	16.8818	16.5203	7.29356	5.55489	5.45316	4.70411	2.92703	1.93761	9.22172	8.48655	6.71246
1640	MD07G1287700	0.304159	0.122757	1.44759	1.00987	0.989081	2.04928	0.264978	0.418417	0.162943	0.050384	0.243675	0.102268	1.63813	1.80498	1.74005
1641	MD15G1161900	8.4927	19.7038	18.0689	13.6222	16.3628	6.55577	4.76378	5.77879	7.87184	19.4919	51.7141	39.605	8.55838	8.77164	9.83567
1642	MD14G1217100	5.30964	4.26735	2.86081	3.41676	2.51933	3.5213	5.10849	4.14863	4.7748	7.38444	3.96564	4.91512	4.19965	1.74215	2.62914
1643	MD13G1120300	3.22304	1.44521	2.03267	6.05924	5.8197	5.64945	8.30857	6.09656	7.19484	0.897486	1.05279	0.768277	7.16221	7.60063	4.97826
1644	MD16G1123700	2.71475	3.87753	1.60841	1.2931	1.05076	0.736319	0.945876	0.691521	0.605807	8.24243	6.45328	6.15837	1.26286	0.897639	0.917829
1645	MD08G1218300	0.206313	1.22412	0.33547	0.371225	0.534463	0.240306	0.691097	0.3631	0.679564	1.17243	1.25325	1.12757	0.101078	0.069187	0.178623
1646	MD05G1278500	22.0681	23.1086	37.2396	27.7005	22.7476	21.1442	73.1344	52.6112	63.0056	15.2824	16.5844	15.8091	22.8754	24.3168	27.4295
1647	MD14G1090500	2.9313	3.55482	3.1401	3.36842	2.77206	3.31393	2.95798	2.94433	2.96416	3.38363	4.32287	4.21554	2.76775	2.18271	2.28025
1648	MD10G1058400	65.728	75.1219	72.6433	56.6685	52.9334	47.9456	72.8982	75.1458	82.0444	88.0864	87.674	86.2711	53.9945	63.2146	55.4436
1649	MD10G1265500	4.15351	3.98916	5.75683	8.59436	8.98793	10.2609	5.20528	5.25661	5.63538	3.2182	2.70932	2.78483	5.26758	6.12277	4.79936
1650	MD08G1132300	2.96461	6.11551	3.35908	4.17966	3.09336	2.88342	3.6327	4.2069	4.30102	6.76662	8.00892	8.10707	1.75229	1.96057	1.81421
1651	MD03G1181400	1.61289	1.66493	1.6064	1.79158	1.92235	2.05625	3.10019	3.90796	4.64062	1.64714	1.58486	1.47579	1.43038	1.41182	1.5938
1652	MD13G1233200	25.1907	44.4947	20.615	15.7279	21.8527	16.0735	11.2859	15.11	15.7034	41.2892	62.3582	67.4735	12.0315	15.6054	17.3953
1653	MD16G1204600	1.63701	0.04138	0.59031	0.276394	0.310238	0.247551	1.24141	0.89741	1.06625	0.071592	0.099858	0.035477	1.21896	0.556805	0.261666
1654	MD15G1120000	6.43173	8.2323	3.15724	6.46169	7.80585	11.5243	3.79272	2.21988	2.40208	23.9995	4.42348	14.6776	7.92285	10.5381	3.97809
1655	MD01G1092300	3.88603	1.74878	3.64184	5.83938	5.05063	6.32092	2.57893	3.00486	3.09851	1.74059	1.72148	1.41818	4.90394	4.54834	4.19124
1656	MD15G1322500	1.92956	0.971034	1.85958	2.91586	0.874257	3.81531	3.3753	2.77398	2.67346	1.38979	1.18026	1.16249	5.29756	4.59355	4.50397
1657	MD03G1190000	215.837	329.819	242.393	200.127	194.284	160.619	205.921	243.197	253.804	316.044	414.015	404.102	200.104	229.73	219.365
1658	MD04G1129000	1.30372	0.993063	0.768119	2.20765	2.31332	1.76882	0.856642	1.18701	1.09202	0.674385	0.455781	0.177344	1.20572	1.04948	1.32302
1659	MD02G1086400	11.1308	13.3132	15.1887	18.6225	27.9948	29.817	16.2053	16.1541	14.2461	10.4928	9.77301	8.34148	25.1696	19.5444	22.2491
1660	MD04G1105200	2.35528	4.03967	1.54115	0.883065	0.663674	1.22056	1.18432	1.00898	0.898177	1.99932	2.65869	2.11239	0.764112	1.00056	0.734594
1661	MD10G1212300	1.19782	1.04049	0.703262	1.85724	2.08459	1.88607	1.3503	1.3	1.12557	0.787024	0.324951	0.192801	1.5478	1.51601	1.9351
1662	MD10G1192400	5.62405	7.28716	5.71263	3.95725	3.03812	3.28342	3.54522	4.23077	4.24124	5.54987	8.71643	8.42734	3.01386	3.36512	3.88431
1663	MD05G1076000	295.568	622.755	311.358	225.588	225.496	189.208	285.378	336.485	305.195	696.087	880.069	867.066	215.635	176.928	228.829
1664	MD01G1134100	1.73597	1.46035	2.41995	3.90142	3.03931	2.08854	1.22181	1.56673	0.980586	1.2089	1.28411	0.400197	3.00497	3.77008	4.48344
1665	Malus_domestica_newGene_10499	0.49557	0.226474	0.545814	0.886446	0.718455	1.14637	0.176385	0.422431	0.45658	0.195242	0.123118	0.155699	0.586048	0.614757	0.608088
1666	MD07G1103700	2.16448	1.79972	1.95239	3.1826	3.06494	3.65189	2.15795	1.31838	1.577	1.37445	1.32886	1.08146	2.60623	2.78246	2.86129
1667	Malus_domestica_newGene_10491	0.827163	0.125607	0.770402	1.23139	0.989908	0.607711	0.134154	0.098341	0.334467	0.359882	0.275089	0.06971	1.12911	0.278916	0.97125
1668	Malus_domestica_newGene_10492	0.087858	0.240357	0.582653	0.390894	0.565196	0.806436	0.360607	0.272734	0.192821	0.047446	0.10165	0.222071	0.146871	0.283883	0.564972
1669	MD14G1023500	3.2748	0.936852	4.28169	2.0653	1.97223	2.35414	2.82419	1.28984	2.26281	0.705397	0.500133	0.275537	2.58859	3.52327	2.53619
1670	Malus_domestica_newGene_11542	1.17162	2.36906	1.72335	0	0	0.041797	3.77117	4.89518	4.45959	1.85319	2.66638	1.75202	1.52533	1.42282	1.90467
1671	Malus_domestica_newGene_11544	0.915967	5.15241	1.10335	1.41712	0.222874	0.83954	2.38013	2.13836	3.66781	8.74366	9.17443	4.42661	0.101608	0.434437	0.221504
1672	Malus_domestica_newGene_5338	0.298463	0.186944	0.339327	0.313577	0.295664	0.359936	0.171286	0.187317	0.109593	0.172504	0.187599	0.037562	0.333618	0.873494	0.451029
1673	MD05G1051000	3.77936	1.31034	4.52126	3.78698	3.34436	3.7667	1.13745	1.07047	1.07613	0.683796	0.716772	0.60276	4.34691	5.12695	4.01909
1674	MD14G1122600	0.799603	0.366803	0.439727	1.16515	1.31018	0.960989	0.368139	0.591134	0.413396	0.453173	0.308454	0.276619	1.08512	0.268232	0.645028
1675	MD06G1127200	1.01396	1.13571	0.84532	0.673495	1.19821	1.4451	1.81269	2.63039	1.87557	0.23447	0.5547	0.263251	2.10333	2.80556	3.20519
1676	MD09G1211500	9.24332	24.0783	5.69815	6.79389	5.68324	4.72532	5.43022	7.69792	8.01538	16.5234	22.8931	18.9161	5.81774	4.46031	5.39587
1677	MD11G1206600	2.57161	2.60913	2.19187	2.3342	1.47708	1.72738	1.29133	1.28506	1.01484	2.44901	2.95163	2.40083	2.098	2.14266	1.8821
1678	MD08G1145500	9.47407	6.8447	11.3408	9.9143	12.0397	11.899	12.5275	11.9201	11.6873	6.47073	5.58454	5.78584	23.1736	28.3504	20.2983
1679	MD12G1209700	40.1963	56.6353	45.8106	36.8941	39.9411	33.6336	42.1856	45.0028	44.9309	55.5793	63.8288	65.1213	39.2858	35.3636	43.5262
1680	MD02G1183000	65.2707	75.5017	43.2158	66.6031	66.614	81.1223	51.4016	42.5926	41.3122	35.7779	48.869	32.5856	86.2009	100.85	102.816
1681	MD02G1129700	6.20501	9.73572	8.72696	4.82681	4.36382	4.24441	7.66392	7.55649	7.8798	9.16727	10.7754	10.6356	6.02466	6.10782	6.61816
1682	MD04G1135500	3.01118	3.4246	7.21894	8.51692	13.9765	12.5473	0.364863	1.25561	0.689778	1.66944	1.45524	1.15008	5.8227	10.1341	9.93788
1683	MD11G1126200	9.21102	6.54594	10.9445	10.2895	13.069	13.764	9.47237	10.1145	9.85491	6.44285	5.61503	4.63142	15.7183	16.0463	13.3136
1684	MD13G1096600	1.32253	0.361898	0.161303	0.266699	0.156415	0.089445	0.135911	0.091892	0	0.62105	0.694654	0.367429	0.125348	0.141821	0.073297
1685	MD16G1136600	2.71182	2.934	3.01343	2.4944	1.95839	2.16382	1.5042	1.44732	1.2148	2.55501	1.36416	1.96972	2.00523	1.53938	1.60878
1686	MD13G1142800	1.12576	1.67376	0.865489	1.48441	1.3245	2.10954	0	0	0	1.02713	2.81209	1.10914	1.21515	1.40774	1.02937
1687	MD12G1124300	2.38337	1.36269	1.57605	2.97038	3.34698	3.58948	2.48532	2.19498	2.38236	1.18564	0.869369	0.722175	2.5756	2.80591	2.34492
1688	MD07G1078200	11.3075	10.8605	14.549	6.43035	4.79472	4.76886	8.098	8.64178	8.81814	8.93358	9.36634	12.1073	7.42546	9.93188	8.45599
1689	MD15G1372200	12.9939	10.7331	8.53847	17.0425	18.3955	17.1625	13.5499	10.8314	8.77353	13.5797	7.02588	5.39161	42.2466	25.5396	21.1432
1690	MD17G1106300	2.09796	0.140121	0	0.092151	0	0	1.01363	1.72064	0.843041	0.316855	0	0	0.224461	0.107897	0.181427
1691	MD09G1061000	10.0981	5.31399	7.8946	13.6139	10.7864	13.7078	8.79683	6.95527	7.22513	6.88866	3.74395	2.89059	9.46308	13.2857	11.9876
1692	MD02G1105500	6.64324	0.555693	1.79513	0.250435	1.2171	2.68201	7.26581	8.64206	2.83222	0.999661	2.24726	1.31924	2.53498	3.67387	5.35274
1693	MD08G1234000	6.85881	1.0364	2.98325	0.801805	0	1.37591	3.16994	2.98329	1.96502	0.653821	1.13461	0.082694	6.03956	6.13498	3.93783
1694	MD04G1013300	1.92504	1.66481	1.64153	2.71747	2.79583	4.47545	4.59709	3.59789	3.19025	0.991009	0.8225	0.655514	3.28759	1.17187	3.74953
1695	MD02G1050200	67.3764	22.6664	73.7614	194.974	399.207	504.19	225.937	288.033	163.735	22.9926	25.7095	26.0353	294.382	351.893	335.667
1696	MD04G1038300	1.58444	1.30918	1.44005	1.39159	1.90207	1.33807	2.62616	3.33313	3.43994	0.888892	1.29212	1.06776	2.53758	2.88983	2.73011
1697	MD16G1106100	22.6853	21.0499	24.7627	29.5268	23.8418	28.2963	44.0996	42.7325	44.1107	18.5122	17.6636	15.9608	28.0963	27.9893	25.327
1698	MD09G1261900	13.3161	7.12625	15.1019	10.1581	7.27297	9.34135	14.5985	11.5698	15.807	4.94977	5.57196	5.24688	7.60556	8.01029	7.51562
1699	MD02G1089100	7.80748	3.24732	4.18187	2.70034	2.33807	2.15901	2.51529	2.11736	1.96701	6.7522	3.06511	3.54652	3.84882	2.20054	2.64611
1700	MD15G1024000	24.4638	20.7718	15.4762	22.9327	23.9142	24.0222	71.7886	52.0972	64.0239	33.2656	41.1987	36.5125	19.2793	21.395	20.3585
1701	MD16G1134700	1.36959	0.930269	0.449291	0.717153	0.404229	0.477915	0.87773	0.57988	0.474719	1.40988	1.03788	0.706356	0.430446	0.366507	0.903313
1702	MD12G1007500	9.32421	1.44274	2.83398	1.09029	3.31733	3.18591	8.96033	12.7442	8.08853	1.74908	3.1345	3.85882	9.9103	11.9485	8.75497
1703	MD07G1144400	1.31596	1.0207	0.539184	2.04902	2.20013	1.18822	0.733936	0.663727	0.552458	0.494349	1.46105	0.762547	1.07343	0.943935	1.39214
1704	MD09G1124100	14.2504	11.057	30.5027	25.994	24.9195	24.9385	25.8591	34.9257	39.8508	10.6404	12.0147	11.8208	26.2039	32.9585	29.6538
1705	MD11G1078500	0.503944	0.417195	0.38689	1.85195	1.59148	1.61387	0.409166	0.265217	0.406118	0.498494	0.503953	0.529625	0.432404	0.311379	0.381715
1706	MD03G1196800	0	0	0.036155	0	0	0	7.12425	7.91443	8.97818	0	0.047837	0.017494	0.023113	0	0
1707	Malus_domestica_newGene_8382	0.795173	0	1.49355	0	0	0.00561	0	0	0	0	0.07514	0	2.73626	6.137	2.4861
1708	MD07G1281900	12.8294	10.1234	9.59388	17.2434	14.617	16.3632	4.301	3.56459	3.77158	19.0772	10.5356	8.34797	6.92492	8.36539	6.4578
1709	MD04G1056200	0.376265	0.367257	0.727378	0.818959	0.993704	0.943037	0.561964	0.528876	0.987436	0.193954	0.221744	0.158227	1.08546	2.19286	1.10784
1710	MD17G1234900	3.32817	4.40174	1.61038	6.46798	5.48603	5.3229	8.21879	8.11654	7.55278	7.88189	4.38762	4.53707	4.73189	4.65409	2.71442
1711	MD05G1003500	43.4316	71.9266	51.5028	42.3041	44.0826	43.1894	51.5078	56.4076	54.1853	62.3398	78.686	86.4547	40.5901	27.5446	44.9739
1712	MD04G1029200	25.1767	31.4759	33.0014	20.8028	15.7356	17.2347	14.6143	15.7802	14.3149	24.103	39.8754	43.9548	16.993	15.6106	21.5941
1713	MD01G1170100	1.79955	0.764366	1.53333	1.83493	0.97458	2.32763	0.613372	0.555855	0.259104	2.8209	0.993281	1.38413	1.84197	0.947998	0.712576
1714	MD12G1123200	2.56261	2.76074	3.41168	1.60176	1.48035	1.66605	4.22429	4.96612	4.44742	3.02789	4.47562	5.31144	2.8291	2.77818	2.53153
1715	MD15G1126700	324.144	225.204	746.008	711.538	753.277	858.244	900.512	519.945	566.224	133.51	123.064	84.3067	683.978	796.873	538.725
1716	MD07G1175000	1.2748	0.936848	1.37993	1.25026	1.23017	1.64622	5.09304	3.96782	6.22717	0.598352	1.06434	1.58359	1.96683	1.05732	1.14525
1717	MD15G1220400	5.12975	2.32409	7.43574	1.92619	2.36425	2.08634	0.945937	1.00569	0.857906	1.71376	1.49421	1.67152	6.22407	8.52369	5.3726
1718	MD10G1073500	153.618	149.547	93.4319	273.041	254.958	326.887	397.546	356.847	327.962	119.677	111.647	115.577	105.12	112.035	89.7399
1719	MD05G1126700	3.01156	2.92889	2.41824	3.54327	3.42133	3.32243	1.75916	1.94223	2.02019	1.98424	2.85623	2.00817	4.78249	3.05633	5.00074
1720	MD15G1051600	0.249717	0.282618	3.8262	1.17594	4.00202	3.1118	1.54465	1.83404	2.20135	0.533093	0.363196	0.255729	1.65551	4.33294	3.62195
1721	MD10G1052500	2.71627	1.83208	7.1103	7.79723	6.08462	6.52982	3.85523	3.88853	3.94248	0.169518	0.238815	0.244509	6.66913	5.61088	6.71098
1722	Malus_domestica_newGene_3528	0.357808	2.12711	0.30226	0.129461	0.087555	0	0.215423	0.226243	0.145487	1.88331	2.98987	3.10782	0	0	0
1723	MD08G1187200	5.50208	9.24763	10.6135	14.9703	13.6137	13.5829	15.6729	18.11	19.3283	7.79812	13.1702	12.6902	6.3207	5.79194	5.84096
1724	Malus_domestica_newGene_3524	0	0	0.202624	0.719791	1.15154	1.08896	0.781468	0.898735	0.716807	0	0	0.105665	0	0	0.03786
1725	MD04G1129900	4.22721	2.5091	6.071	1.7783	1.87737	1.7415	5.12065	5.58749	5.81228	2.70763	2.70262	3.0639	3.61202	3.56736	4.52194
1726	MD14G1101100	4.27838	2.37992	3.05804	4.36734	4.65657	4.57688	3.93945	3.60778	3.01684	1.92183	2.25441	1.9175	5.36118	8.90193	6.38251
1727	MD10G1123400	108.384	99.4858	147.585	230.674	185.571	222.101	82.14	92.1164	94.7729	58.94	55.9615	64.463	156.328	195.417	149.891
1728	MD07G1062300	487.076	954.098	451.631	448.159	495.247	496.162	715.236	706.57	812.129	1333.4	1214.64	1461.84	349	313.476	332.391
1729	MD11G1241700	13.5673	25.2736	49.6684	73.2368	51.8768	37.9407	8.37834	9.64104	7.39992	2.07831	4.9002	4.97142	18.2362	28.0251	30.6103
1730	MD15G1013500	4.29556	5.14419	10.1936	10.9622	11.3249	9.8702	2.12266	1.22802	1.21088	1.1641	0.892232	0.651065	8.04069	14.2539	9.00373
1731	Malus_domestica_newGene_3290	0.111155	0.03567	0.165397	0.343321	0.156229	0.353188	1.17898	1.35857	1.94926	0.016219	0.056621	0	0.660513	0.631406	0.445382
1732	MD17G1014400	19.4102	26.2301	22.347	19.0989	25.8697	21.2198	15.8504	19.3079	14.8014	29.9278	31.7943	34.3845	22.0479	27.3038	25.487
1733	Malus_domestica_newGene_3295	0.184961	0.386727	0.109554	0.93285	0.811008	0.876983	2.29502	4.31772	3.49829	0.392424	0.522537	0.263457	0.374162	0.228779	0.211819
1734	MD00G1087500	2.97382	1.6631	2.83116	3.74414	2.87214	3.26417	1.2406	1.62954	2.1375	1.48456	2.20003	1.16532	2.95736	4.14597	3.58243
1735	MD11G1107800	0.174383	0.112128	0.146414	0.309274	0.27637	0.341325	0.117083	0.076711	0.128462	0.135271	0.103399	0.099224	0.160543	0.102626	0.158875
1736	MD01G1114100	32.7776	17.6234	20.9353	33.7725	32.2095	40.9813	53.6821	54.2472	51.7913	17.039	16.8392	14.6314	35.7009	36.6377	43.5733
1737	MD08G1078300	0.852708	0.988946	0.997914	1.72352	1.66138	2.43044	1.71811	1.60079	1.44634	0.427834	0.423931	0.481868	1.93095	1.89375	2.12892
1738	MD02G1137400	5.72668	3.45545	7.54856	5.67535	6.45388	6.98581	8.07939	9.00117	10.3831	1.53179	0.850091	1.45221	10.666	13.11	9.32679
1739	MD15G1174800	24.3526	31.3857	27.0335	19.2867	18.3825	15.7868	16.8245	17.263	17.3311	26.7038	32.2949	29.7268	19.8333	21.9561	21.1584
1740	MD03G1112200	4.46035	0.432541	7.51126	0.108598	0.11413	0.157194	4.50283	6.66385	5.81962	0.03988	0	0.01755	7.68405	5.8042	9.54974
1741	MD15G1335300	10.8086	23.5826	69.5987	26.4781	5.0978	7.91205	5.69416	4.87257	5.36508	15.5536	74.0417	10.7655	6.10212	5.20786	4.25592
1742	MD10G1291100	0.704461	0.845097	1.26869	0.513343	0.568505	0.31241	0.222748	0.175096	0.225737	0.594903	0.511946	0.470097	0.416595	0.615398	0.784424
1743	MD15G1253600	2.12713	1.13674	1.68389	2.30852	2.15348	2.13845	3.2956	2.72507	3.08752	1.10235	0.736064	0.444927	1.78129	2.69585	1.78453
1744	MD13G1210800	31.9274	24.652	31.1421	19.3911	17.5196	17.6238	17.1967	16.3005	13.0724	22.7927	25.977	27.8302	34.5904	35.1544	32.9513
1745	MD07G1144600	1.11649	0.624928	1.0009	1.33564	0.793679	0.946173	1.41747	0.978069	1.29699	0.510342	0.3352	0.227797	1.33472	1.14928	1.42402
1746	MD07G1216100	0.113327	0.056181	0.381708	0.28247	0.592451	0.211606	0.126275	0.33434	0.169043	0	0	0	0.415261	0.835936	0.414437
1747	MD10G1247100	2.40207	1.23517	3.25489	2.54025	2.36545	2.55402	3.01847	1.95126	2.31619	1.22898	1.7152	1.53279	3.38355	3.7454	4.53939
1748	MD10G1071200	0	0	0.031996	0.290539	0.954466	0.143891	0.147267	0	0	0	0.038109	0	0.59211	2.71825	2.63536
1749	MD07G1310000	1.42025	2.5581	1.07663	0.73014	0.745775	0.621604	2.0128	2.13038	2.10563	2.59214	3.20012	2.63697	0.663439	0.97822	0.681609
1750	MD11G1200500	2.59312	1.48509	2.65623	3.63724	2.83755	3.74443	3.54992	3.67496	3.99652	1.38147	1.59248	1.25342	2.61958	2.79326	3.01213
1751	MD09G1247700	4.59774	2.74348	4.24653	2.53942	2.8201	2.55142	7.75999	7.20714	6.18849	2.61842	2.59051	1.89806	5.14947	4.82086	4.49613
1752	MD03G1141100	8.08987	11.194	10.5232	7.32671	7.61427	7.40761	8.30645	9.65207	9.06482	11.0835	13.5031	13.1137	7.82274	6.37744	8.91963
1753	MD06G1172800	4.48919	1.32061	2.94217	3.76131	3.33922	3.14357	2.50421	1.87809	1.93134	1.13452	0.978902	0.785311	2.72625	3.05307	2.40211
1754	MD05G1215100	6.0916	6.52864	7.05945	7.80652	7.80032	9.42219	3.98788	3.40061	3.03359	5.92806	6.56743	5.20735	7.60338	9.19902	7.44782
1755	MD15G1042100	8.38497	8.29289	12.8136	12.7324	12.6181	12.14	11.699	9.3594	11.5548	6.84957	6.38028	5.52519	15.0595	17.3645	14.359
1756	MD15G1146300	9.14095	4.92185	7.35501	7.93917	7.20378	6.12811	2.65857	2.08528	1.70626	3.30673	3.1053	3.6709	7.85116	10.4343	7.77928
1757	MD04G1195500	0.612843	0.646613	0.532229	1.25907	1.31288	1.23652	0.799174	0.683407	0.502808	0.578286	0.366675	0.28018	0.742109	0.4925	1.09736
1758	MD15G1420900	2.34047	1.01955	1.63424	2.11377	1.92234	2.23621	8.19766	5.77815	4.71154	0.938066	1.5354	0.542696	1.64672	1.03712	1.14557
1759	MD06G1022200	0.659018	1.00183	0.541101	1.14202	1.54463	1.55798	1.31564	1.04375	1.35543	0.951459	0.861501	1.00104	0.739367	0.300011	0.758841
1760	MD05G1112000	1.91871	0.970623	1.73103	0.975374	0.758823	0.405717	1.10823	0.84606	0.424791	2.17693	1.60045	0.939602	0.709182	0.76957	0.671214
1761	MD01G1114500	2.94328	3.44805	3.11847	2.83514	3.27784	2.82111	1.3914	2.12565	1.90633	3.41857	4.06257	3.36057	3.46242	3.61086	3.36926
1762	MD15G1334400	9.9176	13.2284	21.4875	16.4401	18.7253	19.2859	8.98913	9.8665	8.13009	6.64609	5.85073	4.60443	16.6781	15.9501	18.5754
1763	MD11G1287300	8.88623	11.228	9.13617	7.21385	6.41988	6.70571	5.94146	4.93874	5.68342	9.0993	9.92289	10.71	6.57903	5.76877	5.73975
1764	MD08G1183100	2.30852	1.68709	1.42584	2.23708	2.29143	1.80658	0.310113	0.299351	0.042994	0.741379	0.10996	0.265967	0.669591	1.24929	0.791201
1765	MD11G1109700	2.07395	0.847757	1.93435	0.500102	0.573081	0.467969	0.325417	0.154328	0.170736	1.28182	1.23141	1.5807	1.48343	0.940702	1.47317
1766	MD03G1026000	1.44315	1.27683	1.20208	2.71703	3.31667	2.97596	0.558037	0.577271	0.808724	1.72998	1.20581	1.25894	1.2301	0.375224	1.40763
1767	MD15G1149600	2.79148	3.02014	7.36062	5.93345	5.59477	4.73778	1.23859	2.13833	1.64219	1.53829	2.89287	2.35923	5.3405	8.94817	6.73778
1768	MD02G1189500	1.09622	2.53126	0.799244	1.22465	0.850928	0.691277	0.809313	1.35595	1.59118	1.37536	2.56082	2.4736	0.386328	0.914683	0.543543
1769	MD08G1176600	159.624	246.229	198.82	147.394	141.78	123.183	74.8829	86.015	94.1031	224.446	283.598	283.493	157.63	198.609	179.174
1770	MD00G1155400	46.8905	73.5318	65.6087	41.9262	39.7166	33.1016	27.2643	22.8206	25.2888	50.9271	74.5186	90.2645	54.7512	62.0528	64.7027
1771	MD13G1079600	1.55592	1.15008	1.83739	1.84668	1.36808	1.35758	0.570399	0.537663	0.394864	0.887617	1.11663	0.596777	1.06598	1.97126	1.51659
1772	MD11G1158000	0.734219	0.348213	3.23646	1.83686	3.70012	2.34856	1.62126	1.27358	1.63733	0.164829	0.277992	0.164828	3.19593	4.41518	2.85796
1773	MD07G1059700	0.726821	0.173307	0.63407	3.89772	4.07811	3.47782	4.43318	5.74515	5.02289	0.330818	0.547548	0.348762	1.91869	1.23884	1.548
1774	MD15G1404500	4.80678	3.93809	2.39461	3.70635	3.33853	3.45126	3.02547	2.29187	1.90145	6.3053	3.57193	3.74416	1.78729	1.48844	1.47277
1775	MD14G1020300	9.33027	9.65692	6.88608	22.8833	19.2213	32.9057	11.4245	8.63351	5.94693	8.92149	4.9246	6.24776	15.9482	14.0365	12.3421
1776	MD02G1061700	31.9024	21.0775	29.6385	35.5329	29.1815	31.7114	25.9808	21.1481	21.8978	14.9291	12.6971	9.65074	33.6773	33.0945	35.0539
1777	MD11G1132000	0.541455	0.703205	0.940365	0.607963	0.648986	0.635872	0.930914	1.1422	0.93991	0.615731	0.454339	0.828184	0.560552	0.396999	0.431678
1778	MD10G1325800	8.37071	3.77065	5.42723	9.18967	9.19934	10.0554	10.1194	7.59376	8.31411	1.62433	1.32442	1.16063	8.5185	7.35228	9.51603
1779	MD04G1016000	0.972778	1.7474	1.49159	1.00893	1.17904	0.924511	1.13918	1.40198	1.44844	1.93115	2.07514	2.18743	0.715231	0.527766	0.731893
1780	MD01G1170800	1.5383	0.817402	1.29668	2.33538	2.21011	2.4601	3.49327	4.2528	3.82683	0.617195	1.01435	0.580222	1.90527	2.26342	2.6925
1781	MD15G1125000	1.78439	0.506309	0.664998	0.272814	1.07048	0.719669	1.93842	2.55113	1.91552	0.927026	0.568047	0.69659	2.13831	2.22283	2.97946
1782	MD01G1068800	0.533927	0.71319	0.758052	1.24667	1.41787	0.929124	0.812315	0.603452	0.383738	0.313652	0.334129	0.41581	0.619937	0.662673	0.768028
1783	MD16G1171400	3.79537	2.74283	3.35139	3.10849	2.51303	2.06158	2.74489	2.39763	2.60806	4.68369	3.64652	4.27755	3.38662	2.63262	4.20288
1784	MD05G1022200	1.71547	1.35998	2.00206	1.32878	2.21912	2.08945	0.204429	0.378521	0.176302	1.4567	1.04308	1.04532	1.3031	0.872967	1.26581
1785	MD15G1210700	2.60054	1.77943	2.19962	2.94417	2.89016	2.95865	4.01556	3.67195	3.75071	1.38175	0.843943	0.6003	4.22649	3.41855	2.71598
1786	MD16G1082400	3.97004	14.8856	2.75575	6.05591	6.99313	6.13863	12.5175	10.9599	11.4141	15.2497	17.5403	20.8913	1.19653	0	1.75074
1787	Malus_domestica_newGene_9557	0.325937	0.135473	0.345977	0.257469	0.267239	0.208501	0.623067	0.632937	0.629919	0.079772	0.048948	0.111891	0.252874	0.385388	0.472314
1788	MD16G1283500	0.381865	0.285345	0.255267	0.741774	0.74261	0.496301	0.425733	0.492387	0.183549	0.265246	0.052459	0.127346	0.39483	0.129195	0.236669
1789	MD07G1158800	8.23301	3.52712	3.46792	2.89829	2.69462	4.44724	8.93286	7.83687	8.59566	3.83329	4.05009	2.66576	6.65068	7.49342	4.66955
1790	Malus_domestica_newGene_4509	0	0	0	0	0	0	2.01423	2.56453	2.36131	0	0	0	0	0	0
1791	MD15G1429900	8.19404	6.90462	9.16928	11.3062	11.3711	7.36003	5.49987	4.03991	4.30199	7.08543	5.238	2.98509	8.51286	7.12128	10.7852
1792	MD12G1061100	0.142539	0	1.13462	3.41384	2.36645	2.4858	0.342836	0.404538	0.23308	0.07113	0.08402	0	0.94253	2.12626	1.37043
1793	MD17G1222500	2.26033	1.33489	2.25279	1.46616	0.911286	1.03959	1.26274	1.04787	1.11695	1.92545	1.8716	2.13165	2.08849	2.25256	3.32302
1794	Malus_domestica_newGene_5459	0.151721	0.316729	0.039593	0.056212	0.122228	0.159141	1.46039	1.51641	1.74251	0.387735	0.42936	0.330472	0.090555	0	0.063311
1795	Malus_domestica_newGene_5453	0.162186	1.26684	0	0.525096	0.556714	0.372886	0.440662	1.01688	0.439569	1.33587	2.03896	1.33001	0	0	0
1796	MD11G1243400	6.66388	3.49104	8.66235	6.44339	6.62804	7.86883	3.46478	3.98694	3.53946	3.28974	2.90487	1.52116	6.32954	8.08793	6.8474
1797	MD01G1190900	3.34974	0.091178	2.26252	1.54827	1.33717	1.78332	1.63501	0.737503	0.929126	0	0	0	2.79452	3.25359	1.13213
1798	MD02G1030000	109.779	157.115	162.011	105.064	54.4592	54.02	180.065	189.563	181.827	166.161	239.311	280.57	50.2716	45.1356	77.0676
1799	MD11G1011400	0.251661	0.613143	0.209081	0.457961	0.505147	0.470182	0.888435	0.992791	0.629973	0.931163	0.303442	0.270294	0.171391	0.107822	0.095127
1800	MD10G1291800	11.3877	14.192	11.2108	8.66729	6.7009	6.78663	14.991	14.8228	14.0817	21.9644	13.8935	13.053	6.89717	9.99253	7.19144
1801	MD10G1007600	1.06764	0.075703	0.597574	0	0	0	0	0	0	0	0	0	2.5318	0.394802	0.925402
1802	Malus_domestica_newGene_9175	0.242224	0.124601	0.872256	0	0	0	9.84754	11.4412	14.7188	0.326877	0.525537	0.534976	0.741617	0.223617	0.863544
1803	Malus_domestica_newGene_9288	0.103522	0.244939	0.091532	0.780682	0.913601	1.06233	1.08354	1.08355	0.793684	0.312911	0.433029	0.593109	0	0	0
1804	MD10G1035100	2.39905	1.31303	1.20243	1.14061	0.907836	1.18706	2.74597	2.28357	1.58759	4.47412	1.59061	1.26238	1.47927	1.0306	1.12807
1805	MD13G1064900	13.3436	12.477	10.0266	9.63931	6.66385	8.3305	15.6966	11.1946	12.3864	13.7312	12.1999	12.6957	7.19964	6.91846	5.76952
1806	MD15G1018500	0.492205	4.60771	0.402777	3.92795	3.7977	3.92668	3.38174	3.42437	3.76467	5.42524	6.96423	7.50018	0	0	0
1807	MD03G1259200	6.14501	5.03494	7.30122	12.1401	47.6145	39.0008	13.4579	20.4369	13.8313	4.15455	3.5823	2.2594	40.4199	43.1673	29.8169
1808	MD11G1012700	10.7503	8.21049	6.86232	16.4287	15.2812	15.7908	19.0478	17.0016	18.0574	10.4115	6.47224	3.05422	13.7752	14.1642	10.7696
1809	MD14G1098300	2.96884	1.10022	5.45558	3.04606	3.4869	4.10187	6.68308	6.26696	5.44666	0.985607	0.446653	0.882578	4.85797	5.74693	5.28034
1810	MD05G1036800	4.32146	1.77843	2.79667	4.30217	4.46092	6.76725	2.57348	3.0103	3.21376	1.11366	1.4747	1.23191	7.00265	5.04181	4.88375
1811	MD06G1098900	1.97843	1.55995	1.40565	2.55693	2.53302	4.58602	5.17838	4.35512	3.98203	1.01534	1.39053	0.993669	4.92318	2.58514	3.33409
1812	Malus_domestica_newGene_6109	0.093584	1.18971	0.231089	0	0	0	0	0	0	1.51384	1.09042	1.35871	0	0	0
1813	MD13G1096700	10.4465	6.6865	5.27756	5.87408	6.19025	8.47195	1.62446	1.12591	0.844517	10.9687	5.51928	4.4665	5.0007	6.69289	5.23886
1814	MD02G1041700	6.431	0.171921	5.77562	2.77312	2.32269	2.06363	0	0.022517	0	0.024086	0.035531	0	2.0703	0.980394	1.3009
1815	MD06G1115200	0.223743	0.478697	0.518651	0.696553	0.824897	0.625117	2.20907	2.5619	2.49659	0.346908	0.395932	0.39112	0.41607	0.254443	0.368659
1816	MD15G1106000	1.6975	0.402162	1.25858	3.2727	2.53959	3.27299	0.648461	0.573572	0.23046	0.316725	0.191516	0.293194	3.7699	2.97722	2.50755
1817	MD12G1057800	7.8723	7.29903	8.08159	5.09079	5.47637	4.88958	16.1505	15.7882	18.5187	5.75302	8.40283	16.2612	7.93452	14.1719	7.50442
1818	MD12G1106700	0.871249	0.600348	0.81329	0.57767	0.403452	0.645662	1.12741	0.753484	0.847881	0.257121	0.763957	0.4332	0.387603	0.456443	0.466165
1819	Malus_domestica_newGene_9828	0	0.022676	0	0	0.017556	0.030128	0.824867	0.918901	0.592741	0.05783	0	0.0495	0	0.026881	0.046505
1820	Malus_domestica_newGene_9829	0.543982	0.115725	0.804569	0.398195	0.426604	0.466954	0.660178	0.813081	0.726627	0.052966	0.10005	0.047558	0.507362	0.276931	0.299255
1821	MD12G1248600	2.70682	1.96084	3.88302	2.62791	1.85652	3.20595	3.18855	2.70623	2.81321	0.908385	1.52657	1.78333	3.96444	4.26311	4.15758
1822	MD02G1222400	1.87197	0.639026	1.64263	2.25392	2.44208	2.36155	0.95614	0.745487	0.331113	1.70046	0.670109	0.43039	1.23366	2.07194	1.50456
1823	MD15G1040000	2.67864	1.51681	1.37583	3.6057	4.66104	6.04685	4.05128	2.28173	3.05099	2.87851	0.452539	0.698429	15.0548	3.30476	1.72349
1824	MD01G1188900	2.32853	0.6304	3.26912	2.09872	2.13621	1.91725	2.11023	1.98512	2.21341	0.591775	0.390006	0.489103	3.19299	1.12384	3.56441
1825	MD17G1257900	7.15685	2.50123	9.38042	6.46465	10.409	9.58678	7.78659	6.33787	6.18824	5.57797	2.19689	2.14072	20.9971	14.2554	6.52688
1826	MD04G1220700	1.89243	1.71455	1.74771	2.7467	4.20506	1.46752	0.170375	0.25452	0.111943	0.979664	1.48304	0.509963	1.49238	2.79553	4.67934
1827	MD11G1200000	30.0931	17.7757	12.29	37.6175	42.1555	24.1221	18.6068	15.3174	13.5648	10.9764	7.98922	3.91358	25.4637	28.7388	30.4705
1828	MD12G1132100	0.347035	0.259807	0.347906	0.368452	0.466586	0.537889	0.817351	0.973571	1.02405	0.230226	0.290703	0.17513	1.96849	1.10181	2.37913
1829	MD16G1106000	3.81583	3.07896	3.29977	5.81317	5.2929	5.95543	4.99386	4.14534	3.14866	2.83448	2.21269	1.20829	3.47044	3.75039	3.16791
1830	MD12G1262800	1.21063	4.68188	0.83099	1.60386	1.55769	1.73785	0.622699	0.487508	0.516552	8.949	6.74127	5.66953	0	0	0.093251
1831	MD01G1137900	4.16741	2.16426	26.7367	34.5824	68.4995	43.9126	2.32495	2.43102	1.89608	0.308589	0.199079	0.263364	23.2772	30.8679	20.83
1832	MD17G1274600	6.24182	12.8648	8.13769	0.498722	0.847329	0.947301	0.157356	0.428986	0.180003	11.4099	15.2971	12.0612	3.80656	1.61416	5.66196
1833	MD12G1033700	18.113	24.4452	23.3026	17.0147	15.2618	12.998	13.7942	14.3558	14.2414	21.8117	24.3151	27.4241	16.798	20.8486	21.0261
1834	MD04G1042800	7.46541	10.5552	9.74112	10.0177	8.77919	8.69662	5.47635	5.09797	5.06844	9.82098	12.2484	11.7248	6.95108	5.85908	6.75274
1835	MD10G1135700	1.30997	0.516082	1.15724	0.106664	0.041412	0.099997	0	0	0	0.463668	0.765398	0.512567	1.26199	1.40848	1.09135
1836	MD14G1170700	8.66975	11.0376	11.1612	6.83891	7.12204	5.61256	6.70397	7.516	7.63255	10.7675	13.2604	12.9629	7.67118	8.15577	7.85752
1837	MD09G1149700	0	0	0.789404	1.56276	2.54913	2.40833	0	0.108301	0	0	0.151419	0	0.886706	2.48056	1.18088
1838	MD14G1164000	1.91721	0.664289	1.54156	1.12197	1.10886	1.41213	0.462516	0.658099	0.678635	0.463332	0.536923	0.3718	1.43963	1.19576	1.12757
1839	MD10G1134800	0.683108	1.46758	0.472419	0	0	0	1.24799	1.43265	1.29414	2.30491	1.61918	1.67015	0.190917	0.375471	0.434415
1840	MD17G1281300	2.61808	3.00685	4.60943	1.69682	2.04006	1.67847	1.81574	1.80827	1.71716	3.5937	3.76329	3.50827	3.54956	0.763239	3.88091
1841	MD13G1040100	342.228	598.306	338.477	338.373	380.832	379.909	197.845	210.245	194.336	650.482	641.051	686.521	289.632	337.774	257.094
1842	MD06G1148500	6.93042	15.4557	7.26053	4.05499	3.382	5.19794	13.2812	15.1866	11.819	16.4966	17.0393	17.5709	4.8377	4.51746	4.89049
1843	MD04G1226300	4.65724	3.96052	10.9584	8.2122	8.2965	7.72758	12.4202	17.2177	18.0663	6.01829	6.47509	5.96228	8.28206	8.92121	9.34686
1844	MD05G1347600	10.8933	7.9138	12.6705	5.75571	7.04005	8.18346	9.60534	10.3713	9.33008	6.45871	8.29705	7.36318	15.3396	16.172	13.083
1845	MD00G1174500	1.26105	0.309554	1.07936	0.668435	1.84405	1.08452	0.640085	0.299702	0.313333	1.26948	0.512755	0.527598	2.40101	1.47434	1.36259
1846	MD11G1126000	2.72034	2.57237	2.64718	3.5856	1.91419	3.24035	6.76129	5.54072	6.27315	1.64203	2.43346	1.76581	1.36691	0.985283	1.69625
1847	MD15G1276700	34.2046	27.5218	22.8579	44.4211	52.4283	42.1405	22.5038	19.6508	14.4895	12.9704	14.1231	8.77488	41.632	31.9447	40.6875
1848	MD00G1039900	11.3403	9.22722	12.0343	11.9206	7.78801	8.82193	3.3081	2.80004	3.07411	8.16322	6.77488	7.22464	8.05216	8.53669	7.14308
1849	MD07G1017500	1.13475	0.785717	0.523351	0.236755	0.710302	0.369992	4.72947	5.69143	5.80155	0.853365	0.715671	0.997728	0.986185	0.890698	0.894395
1850	MD06G1231200	39.8164	23.7939	20.504	51.4337	57.4722	57.3805	45.7718	37.52	32.2144	19.3421	12.4583	7.21346	35.3454	39.0846	37.5962
1851	MD17G1226400	18.0411	18.4548	23.0029	15.3646	12.3613	14.0707	10.7019	11.4371	12.1457	17.2757	19.474	20.9811	18.5653	17.4055	18.0574
1852	MD09G1038700	28.6455	18.9986	12.7357	14.9635	14.7919	14.5787	9.7697	8.05801	7.99294	29.959	23.0863	25.83	28.6463	18.2822	14.9991
1853	MD15G1260000	0.129823	0	0.067538	0	0.866249	0.73762	0.605926	0.606857	0.782749	0	0	0	1.45009	1.14656	1.76154
1854	MD08G1134900	8.62211	5.84373	5.99212	8.55615	7.74698	10.4758	13.2816	11.9076	10.9265	6.4123	4.43361	3.79585	7.12817	7.14703	5.91755
1855	MD15G1136600	5.94692	3.15291	4.3986	1.97581	4.58205	2.93599	0.903471	1.86606	1.07469	3.40221	2.37827	2.58002	11.2915	6.40168	4.42431
1856	MD06G1128600	2.10064	1.43022	1.84606	3.96806	3.99755	4.08536	4.20392	3.80607	4.82642	0.923367	0.676069	0.792508	1.34705	1.22437	0.972454
1857	MD07G1012700	1.31955	1.82122	2.72708	1.52387	1.58943	1.27581	1.49335	1.65016	1.35613	1.71511	2.38326	2.06698	0.754881	1.19765	1.07811
1858	MD03G1165900	1.41942	2.1241	1.22784	1.61627	1.75543	1.13361	2.19322	2.35495	1.92311	1.30135	1.82301	1.53735	0.922943	1.13916	1.09659
1859	MD09G1267600	1.72928	5.89027	1.05233	0	0.494666	0.017913	0	0	0	2.47923	2.0037	0.524613	0	0	0.015361
1860	MD15G1167500	1.02553	0.087054	1.61962	0	0	0	0.977433	1.01323	1.02344	0	0	0	2.75385	1.3931	2.20557
1861	MD15G1304400	4.38692	2.98126	4.40057	6.53687	5.55769	5.44935	0	0	0	3.28545	3.41706	2.34895	4.86373	5.25232	4.46835
1862	MD08G1218200	53.4192	42.7598	35.2831	34.9135	37.8922	23.9119	15.0879	14.3518	12.2182	37.8258	42.5318	50.3601	28.5215	24.565	49.9528
1863	MD04G1219300	3.19087	1.76475	7.28705	5.40438	5.25613	3.74991	2.08419	3.93816	1.86827	0.791078	1.65724	1.15642	4.9209	5.27561	5.03876
1864	Malus_domestica_newGene_449	0.107347	1.51582	0.369234	0	0	0	0	0	0	1.48285	2.15225	1.16702	0	0	0
1865	Malus_domestica_newGene_440	0	0.211624	0	1.59874	3.89574	3.83896	5.60525	8.65807	9.93958	0.109779	0	0.322492	0.195538	0	0
1866	MD15G1411700	4.66738	6.53256	9.59234	9.0941	9.64139	8.90302	13.2636	16.7704	14.965	6.04723	5.492	5.94777	7.13228	5.6418	8.6348
1867	Malus_domestica_newGene_446	3.19111	0.078223	3.70838	2.22954	1.83889	2.01791	1.1139	1.4417	1.28687	0	0.039515	0	1.67427	1.48922	0.750883
1868	MD08G1178500	5.97175	5.80754	11.9704	7.96227	6.63539	7.71342	5.56188	3.44987	4.25729	5.27781	4.74346	3.77227	9.10745	9.19351	9.99449
1869	MD07G1145400	3.59618	0.457315	3.97256	3.05316	3.19751	2.77323	2.49031	2.50019	2.41467	0	0.07738	0	5.73508	6.04841	6.27158
1870	MD14G1078100	1.94219	1.35341	0.739423	3.13169	3.81694	3.81143	0.339202	0.206299	0.520995	0.724693	0.437861	0.472238	2.05273	1.7388	1.35769
1871	MD11G1174700	42.5584	24.3795	36.5684	49.457	85.16	75.7394	43.774	51.3578	31.1703	29.9399	22.4537	22.5765	152.902	90.3668	70.7294
1872	MD13G1219800	3.88356	2.42063	17.0785	9.01946	10.326	7.34264	3.61211	3.56128	2.06685	0	0.38717	0.106897	15.935	20.1296	8.63834
1873	MD01G1168300	1.07633	1.04867	0.868917	2.29923	2.39883	1.90397	2.13063	1.64608	1.80181	1.63441	1.16427	1.02687	1.53794	1.47924	1.08453
1874	MD13G1105100	25.5363	4.71971	12.991	19.4345	12.3157	35.3128	24.3011	26.58	16.4474	3.87528	14.3005	6.79537	40.191	40.591	37.8311
1875	MD13G1135800	1.77993	0.895502	1.40035	1.90987	1.67461	1.20515	3.13877	2.43722	3.42557	0.722029	0.559395	0.469728	1.54433	1.23149	1.33395
1876	MD07G1117500	1.24105	1.068	1.73537	1.4472	0.844368	0.731403	0	0.046467	0	0.922624	0.443639	0.198759	1.20436	2.18982	2.19005
1877	MD17G1017700	6.277	5.14158	9.23255	5.66967	4.55899	5.32951	3.97014	3.2409	2.86547	4.76154	5.01176	5.92736	6.54385	6.70328	7.06201
1878	MD16G1014800	87.6464	118.649	132.083	87.9181	64.9201	62.2012	67.9145	67.3929	65.9614	95.2535	135.53	139.83	64.4867	79.4295	83.3207
1879	MD07G1194300	34.2862	4.12464	6.30229	5.84508	5.01555	3.92333	6.76838	11.257	10.3507	5.41497	5.37026	5.0876	6.61712	8.80118	6.57216
1880	MD11G1298400	3.26071	3.027	2.94798	4.44088	5.37218	4.34076	2.87858	3.36594	3.4206	2.34038	1.52788	0.937001	4.79873	4.88202	3.39784
1881	MD16G1234900	7.425	8.29476	14.495	7.35304	7.25553	6.30281	3.24295	3.1403	2.74455	7.02905	8.19843	8.77746	7.29451	7.76078	6.93541
1882	MD01G1195800	0.920242	0.605428	6.03961	4.89448	4.98163	3.72984	0.199099	0.258272	0	0	0	0	4.36358	8.41215	4.90447
1883	MD06G1189400	26.1977	19.7122	13.8577	31.5907	36.212	27.9026	17.0409	14.1293	11.7996	9.46791	12.5549	6.27385	26.7601	29.367	29.9218
1884	MD15G1244000	2.08005	2.89018	3.38981	3.6356	3.32081	3.732	0.569411	0.697374	0.694011	3.19059	4.50795	3.2257	2.25355	2.80842	1.93249
1885	MD16G1076100	16.3027	20.4536	24.8646	18.196	15.6467	14.8392	3.40937	4.70729	5.15037	11.0604	11.1888	11.4891	14.3827	11.4568	12.5941
1886	MD02G1087200	2.08683	2.69753	2.15917	2.05948	2.00323	2.20451	1.18787	1.11746	1.24281	2.63678	2.54024	2.11361	1.33913	1.32072	1.20787
1887	MD13G1069400	30.3207	43.0105	22.9079	29.9962	27.1762	27.5583	19.0406	18.6984	21.8419	59.4376	63.9948	82.8298	22.6815	22.7907	27.481
1888	MD17G1169600	0.209049	0.195866	1.47642	8.82733	6.46979	1.66607	19.5286	22.9925	21.1462	0.327923	0.231747	0.058718	1.15615	1.42831	2.52322
1889	MD14G1197800	4.2868	3.47458	5.79572	5.16901	8.09717	9.4035	5.31338	6.24288	5.11901	2.85051	2.31021	2.61541	12.343	11.4337	8.35825
1890	MD10G1003400	53.5008	34.1171	23.7427	50.1916	60.9994	40.5162	14.1639	9.09594	8.54948	18.4359	12.2207	8.65201	27.4614	27.538	41.5265
1891	MD12G1074700	3.83399	2.26563	5.26044	6.67384	7.59612	8.0077	3.29776	3.04969	3.12212	1.35317	1.84255	1.51187	5.68596	5.91666	7.18741
1892	MD17G1112300	0.420152	0.335564	0.257149	0.108205	0.039229	0.053487	0.153452	0.190634	0.015981	0.759624	0.389097	0.52483	0.217932	0.115282	0.137078
1893	MD01G1167900	1.00913	0.881814	0.456435	1.15868	1.97772	1.45885	0.920772	0.835368	0.534204	0.508234	0.647706	0.402122	1.3792	1.09487	1.48955
1894	MD09G1041500	0.07054	0.036967	0	0.074328	0.164183	0.404118	0.685943	1.01179	0.607813	0	0	0.023643	0.335179	0.208426	0.329588
1895	Malus_domestica_newGene_10429	10.9722	6.71241	5.8546	19.8447	14.5736	16.7731	9.83057	8.78317	6.04105	9.61062	4.19717	3.5448	17.0445	13.581	10.1661
1896	MD09G1013100	6.3431	7.33704	3.47567	7.56369	7.48381	7.70926	5.06315	3.94214	4.5007	9.51728	6.86477	8.54356	5.03497	4.50115	3.81252
1897	MD10G1048700	1.12581	0.50133	0.84574	0	0.046708	0	2.47048	2.3171	2.52152	0.345519	0.30056	0.274849	2.85426	4.23365	3.79862
1898	MD15G1039300	19.1025	20.4371	21.1077	15.9729	12.2594	10.8796	29.4383	28.1275	30.2493	22.0862	19.384	21.427	10.7794	11.9609	12.8272
1899	MD14G1192300	4.32953	5.57629	3.79066	6.5667	7.88545	8.73987	6.35285	6.02897	5.47137	3.96891	2.64541	2.51224	5.9343	7.25399	7.29788
1900	MD00G1101100	0.466271	0.52513	0.44365	0.430936	0.642303	0.411072	0.669023	0.347119	0.503659	0.093004	0.178059	0.092615	0.787347	0.517782	0.703655
1901	MD11G1310900	7.66423	28.6107	16.6075	25.0209	18.6724	23.2831	0	0.299989	0.329236	19.8125	15.6397	12.3187	9.17381	15.5445	11.4245
1902	MD03G1286400	20.8808	22.66	17.4574	12.9931	12.1766	10.9822	16.5207	15.4088	16.7577	21.7457	23.3701	23.1818	16.5223	17.2526	15.926
1903	MD15G1067000	5.97853	1.00479	0.581857	0	0.082688	0.054325	0	0	0.06853	3.16252	3.56581	1.76275	0.141027	0.0906	0
1904	MD16G1231900	24.0043	11.2912	15.6448	33.5752	31.4268	36.0484	6.77287	6.82736	5.31721	6.76152	2.97417	3.48188	14.7399	16.6443	12.3862
1905	MD09G1262400	55.856	68.0039	53.8993	55.6507	58.73	59.764	110.251	124.892	127.271	63.355	78.084	94.0882	57.2877	62.0878	72.4918
1906	MD02G1064800	180.62	260.999	159.936	121.003	103.353	105.437	262.052	235.145	201.403	293.31	249.615	270.449	101.297	104.574	126.393
1907	MD06G1122400	5.78387	4.42635	4.69588	7.86705	7.71542	7.9388	5.02848	4.63312	4.26048	3.01466	2.90306	2.78771	7.08911	6.19343	4.87623
1908	Malus_domestica_newGene_10516	1.63819	4.25989	0.862566	0.562064	0.82386	0.806422	3.4997	3.50051	5.12496	2.68114	3.36566	3.23848	0.367605	0.270491	0.798336
1909	MD11G1272000	2.42091	3.9097	3.38217	3.4073	2.59276	2.21305	0.501494	1.08087	0.292454	4.04359	3.56338	2.4714	0.904784	1.00385	1.10153
1910	MD09G1126700	0.731619	0.220881	0.408847	0.660916	1.56075	1.61744	1.72752	1.43554	0.94527	0.095627	0.066652	0.034067	1.73772	3.12135	1.76124
1911	MD17G1142500	1.18479	1.36383	2.26187	4.57054	4.81626	2.98741	1.75175	1.0283	1.23805	0.837052	0.863873	0.487162	1.75031	2.03775	2.03317
1912	MD08G1080800	1.98785	2.93028	2.01433	3.02532	1.52493	2.35494	2.2816	1.4881	1.13588	2.49025	2.49008	2.61875	1.58961	1.65542	1.27599
1913	MD15G1076600	28.5653	41.4153	41.974	71.7589	79.9234	81.1097	22.8288	27.1061	21.1917	39.4115	37.3618	31.1731	59.5771	46.347	48.4354
1914	MD07G1037300	9.2449	7.91345	12.5443	14.898	15.8695	16.723	9.37994	8.44199	8.16619	4.35891	4.00602	3.30105	16.5575	17.2668	15.2029
1915	MD06G1024100	0.752148	0.802195	0.856014	0.478715	0.354022	0.690279	0.781805	0.825789	1.42596	1.05847	1.19455	0.950585	0.896165	0.426661	1.11764
1916	MD12G1093500	5.19192	5.86249	1.75208	5.18946	5.41833	6.18184	2.67419	1.48981	1.64785	7.68829	6.99774	5.46854	3.82058	2.90349	1.48411
1917	MD06G1014700	1.81417	2.75726	2.77234	2.63803	2.28081	1.72652	1.27566	1.71807	1.98786	2.94254	2.91969	2.28527	1.45687	1.23866	1.38638
1918	MD08G1087900	246.861	317.707	208.6	269.197	184.842	209.092	103.69	82.5002	74.5139	304.516	202.629	164.418	125.684	138.122	160.984
1919	MD13G1126600	7.28353	2.19901	9.78134	6.73701	8.69511	7.37177	3.65042	5.85572	7.32806	1.60708	1.076	1.39239	12.7188	9.84087	14.682
1920	MD17G1272900	0	0	0	0	0	0	0	0	0	27.696	36.2289	31.1023	0	0	0
1921	MD09G1088000	4.89431	3.58315	1.11264	16.8358	23.5578	22.492	2.74143	2.3489	4.95708	4.24832	1.90068	2.84912	66.1557	55.4756	53.2288
1922	MD03G1022800	1.3785	0.90461	0.724469	1.33409	1.53588	0.883403	1.03613	1.21378	1.00181	0.52467	0.200656	0.174584	2.08892	2.03801	2.16566
1923	MD02G1269400	5.08287	18.5084	2.63104	0	0.161499	0.046641	21.8188	22.4497	23.2307	21.3831	20.705	19.1701	0	0.0644	0.06812
1924	Malus_domestica_newGene_10729	0.272503	0.774697	0.402063	0.933045	1.11579	0.975138	0	0	0	0.560786	0.826184	0.389534	0.563395	0.311632	0.521431
1925	MD11G1004100	8.00682	0.761276	1.67155	0.358724	0.399629	0.201944	0.056061	0.15009	0	2.49759	0.593265	0.744074	0.704678	0.560069	0.285635
1926	MD17G1134000	3.5742	2.56079	6.83071	3.18716	3.00369	3.13285	4.25846	4.51159	5.5671	1.2803	1.75287	1.32557	6.00121	6.76292	7.74247
1927	MD14G1042400	13.0212	19.6085	14.5917	19.604	17.4121	18.1176	17.952	19.1098	19.5778	19.7765	23.7583	19.6586	10.5307	11.1254	9.75684
1928	MD15G1327600	3.83703	1.62355	5.23342	1.27164	1.40481	1.01062	1.20941	1.00859	1.28538	0.880919	0.941539	0.565634	5.29018	5.53169	5.65184
1929	MD16G1273000	0.395406	2.34898	0	0	0	0	0	0	0	1.38634	1.75379	1.67425	0	0	0
1930	MD00G1057700	8.86218	4.75631	40.3789	31.102	36.964	31.0314	16.2367	15.4499	15.0543	0.193845	0.174592	0.413609	29.8034	44.9014	35.3273
1931	MD01G1139700	0	0.022661	0.161544	0.420097	0.82395	1.19887	0	0.078717	0.095971	0	0	0.025002	1.30591	0.879022	0.294364
1932	MD03G1280500	1.48572	1.27106	3.11956	1.93067	2.07188	2.59456	2.78643	3.19803	2.57549	1.23485	1.07453	0.854517	2.57046	3.10904	2.78759
1933	MD03G1165200	10.7757	14.0961	7.85918	17.9952	16.6634	16.3499	17.7386	17.704	16.8649	13.7098	14.8667	15.3034	5.91331	5.79245	6.09527
1934	MD02G1032500	3.70131	2.36579	6.58739	5.11501	7.56067	6.73046	4.95662	5.1773	6.78788	1.68802	2.00795	1.79856	6.40427	9.02042	5.82775
1935	MD10G1300600	20.0813	29.4196	19.6124	24.6592	23.5971	26.7594	30.9953	31.3308	39.6818	30.0729	22.6521	21.6942	18.7863	15.307	16.6931
1936	MD02G1282700	20.2351	17.3459	12.8169	3.98814	3.98489	6.10686	33.1006	29.0073	24.8359	10.8774	15.3725	14.1243	34.8542	25.0063	45.0898
1937	MD12G1226400	1.20146	0.698991	0.496909	0.489046	0.529189	0.527419	0.565077	0.549914	0.470759	1.96135	0.709001	0.675201	0.441665	0.726684	0.699803
1938	MD07G1110800	10.2682	15.1677	12.2599	10.6384	9.88753	8.16409	6.66483	6.70802	7.80808	15.177	16.6735	17.3546	5.54029	8.62593	7.8742
1939	MD10G1011400	2.86914	0.870978	2.74357	1.72175	1.74497	1.38514	0	0	0	0.569599	0.835106	1.07167	5.88741	7.40319	5.84212
1940	MD11G1093700	4.46599	7.34625	2.46975	1.55256	1.56298	1.11034	1.82402	2.20027	1.64752	9.80671	6.8374	4.63123	0.075136	0.054972	0.120441
1941	MD15G1285400	1.35042	1.18323	0.729231	1.44415	1.51423	1.48766	1.94917	2.03989	1.31214	0.784022	0.511813	0.563357	1.23637	0.939437	1.00883
1942	MD01G1212500	0.433579	0.051128	0.352372	0.341375	0.351858	0.262857	0.091601	0.102098	0.102456	0.032163	0.094925	0.023415	0.309306	0.307187	0.37357
1943	MD09G1043300	5.33462	1.75671	4.08769	2.47825	5.58019	4.674	2.02608	2.48657	1.97823	1.70726	1.30156	1.50063	1.33309	1.68887	1.89543
1944	MD17G1096100	21.12	21.1261	23.2531	49.8134	49.6166	53.7646	53.2883	42.8243	46.0344	11.2076	13.3659	11.5987	32.0482	26.5792	33.6784
1945	MD16G1186700	8.01933	3.03907	8.46044	16.2868	12.5696	13.5187	7.8285	8.76439	7.96458	3.64328	2.9026	1.84405	7.87893	9.18998	8.1911
1946	MD03G1204400	0.767881	1.38097	1.05832	0.529545	0.159262	0.14511	0	0.074708	0	1.17131	1.18413	1.95788	0.572395	0.643139	0.504383
1947	MD13G1104300	11.0053	13.3995	11.2326	10.5942	8.35681	9.10649	14.6955	14.7832	15.2315	13.1248	13.8936	14.6232	6.79078	6.08074	8.68209
1948	MD10G1014800	4.35708	2.14237	2.09719	4.94937	4.07755	2.52706	3.50162	4.08031	3.46277	1.16463	0.946217	0.404417	2.39371	2.51104	5.99596
1949	MD10G1314200	2.0638	0.484693	0.910313	0.964098	1.04772	2.67507	2.06709	2.32296	1.41576	0.701799	1.46427	0.753716	2.77585	3.47503	3.77284
1950	MD12G1044600	5.99818	4.58878	7.89262	3.9846	3.24129	3.65136	3.8905	2.44166	2.45334	5.06233	3.92286	4.37762	4.6569	7.10965	6.78778
1951	MD16G1254200	0.336017	0.649661	0.174803	0.874087	1.13934	0.74762	0.283144	0.227964	0.063016	0.556998	0.771767	0.58871	0.212461	0.145451	0.17364
1952	MD10G1336500	2.26922	3.17654	1.36745	2.06565	1.43203	1.39839	0.531959	0.49798	0.306545	4.1109	3.04808	0.891382	1.59004	1.40977	1.54449
1953	MD05G1293100	7.60299	10.8354	10.1158	9.55398	10.93	8.71844	1.33732	1.44058	0.883703	14.5396	5.44361	7.23549	5.50172	5.91996	4.972
1954	Malus_domestica_newGene_2043	0.195463	0.38722	0.143814	0.556056	0.434543	0.926669	1.76672	1.55644	2.65301	0.584867	0.438593	0.144891	0.043212	0	0
1955	Malus_domestica_newGene_2041	11.8842	8.24427	19.8	8.21734	7.66701	8.00058	34.4346	48.0491	53.7491	8.52422	7.58059	7.62675	18.0484	13.5828	18.1203
1956	Malus_domestica_newGene_2040	0.250221	0.516041	0.23753	1.00572	0.863214	1.32635	0.199849	0.318489	0.183948	0.454505	0.515195	0.35372	0.371276	0.182299	0.303346
1957	Malus_domestica_newGene_8197	1.42788	2.06294	1.26967	1.21716	1.01873	1.15902	2.54963	2.85246	2.16131	1.62755	1.57828	1.38056	0.918269	1.10515	1.00195
1958	MD14G1207900	1.02222	0.596123	0.748891	1.59343	1.53207	1.69432	0.746439	0.525766	0.5193	0.5396	0.341086	0.277555	1.1939	0.602	0.948734
1959	Malus_domestica_newGene_8192	0.567192	0.263288	2.70343	2.11473	2.10278	2.10672	0.431723	0.280908	0.584085	0.373285	0.532678	0.10774	1.99404	2.18459	2.0863
1960	MD02G1189000	3.70502	1.67588	3.4143	2.67489	2.86887	2.76324	2.37096	2.05557	1.93051	1.50165	1.47243	0.994738	4.23893	3.67301	2.47355
1961	MD04G1148200	15.3047	25.243	15.5242	14.6276	13.8711	11.613	14.2416	14.5966	14.1102	22.4294	26.3791	26.8387	13.8059	14.2251	12.7387
1962	Malus_domestica_newGene_8198	1.92035	1.78547	2.737	4.43097	2.66443	4.83795	4.90436	6.19291	7.32431	1.7421	3.56687	3.19804	3.3608	2.85777	3.3887
1963	MD15G1405200	0.340599	0	1.90578	2.05561	2.47044	2.09923	1.11154	1.39449	1.78632	0	0	0	2.19435	1.70412	1.82773
1964	MD05G1137100	2.54089	1.96187	2.18283	2.8339	2.56832	3.13264	0	0	0	3.02603	3.07849	2.63713	2.42607	1.07333	2.44073
1965	MD15G1411600	69.8267	65.3032	233.349	227.519	313.477	327.594	135.147	176.571	156.357	5.87933	7.39585	5.23165	239.432	339.746	263.147
1966	MD04G1191700	3.98029	11.6809	3.73033	7.15033	8.12263	5.71532	8.87814	8.42823	6.85822	7.88459	12.2144	4.84069	4.71604	3.08674	3.50433
1967	MD13G1001200	0.19476	0.082046	0.23213	0.370748	0.247191	0.280483	0.452404	0.299944	0.281669	0.105086	0.082257	0.015849	0.277244	0.106726	0.331371
1968	MD16G1254800	1.22971	0.347539	1.54985	0.576246	0.253838	0.538794	1.34308	1.53626	2.18374	0.53355	0.674077	0.600868	1.36239	1.49863	0.932491
1969	MD12G1172700	4.58746	0.719576	2.87256	1.06648	0.823678	0.910622	1.71571	1.39454	1.20555	0.330152	0.260208	0.194638	6.14514	4.93576	4.93861
1970	MD05G1032700	1.90975	1.24861	1.40126	1.09347	0.977375	1.17356	0.875264	0.399109	0.423613	2.04436	1.10256	0.718287	0.888692	1.5213	0.55603
1971	MD14G1070200	34.2035	33.9434	12.4775	13.0848	11.6493	15.2827	25.329	23.3916	23.68	74.0818	48.4246	49.4895	17.2263	12.6325	13.6428
1972	MD10G1019600	0.647964	0.165065	1.17057	0.151135	0	0.123275	0	0	0	0.122721	0	0	1.26576	2.15763	1.72185
1973	MD09G1092700	0.505861	2.24734	2.56716	3.39976	5.3172	3.18763	0.718227	0.892331	1.6939	1.28287	0.873524	0.850586	3.33663	2.6861	2.96844
1974	MD00G1007700	16.2449	16.2256	16.5659	15.9007	15.8955	14.6925	7.66818	7.68395	7.85198	25.8762	20.7407	15.7336	12.1369	16.5135	13.9257
1975	MD02G1264900	1.06034	0.67668	0.969985	1.51958	2.04956	2.50037	0.39138	0.517031	0	0.920039	0.506606	0.438363	1.20189	0.561567	0
1976	MD12G1185700	6.6554	8.14076	3.80969	3.70728	2.79203	2.18312	4.80602	3.10963	4.08655	8.58943	6.55211	5.33585	2.4738	2.50383	2.01997
1977	MD12G1175600	1.54125	9.36682	1.92658	8.05127	5.19773	6.24166	4.72203	7.22162	8.09903	7.10054	8.46475	9.43486	0	0.26062	0
1978	MD17G1114400	4.9465	6.29988	8.9614	5.67174	3.94896	4.07977	1.49654	1.67543	1.98018	5.92173	5.99865	6.90684	3.51521	3.15732	4.50314
1979	MD02G1031100	8.74808	7.0953	3.76445	8.03772	5.36311	10.541	12.4619	6.90744	8.2017	8.64757	6.72938	2.99454	4.81538	6.13763	3.03349
1980	MD03G1204900	2.48845	1.70116	1.47617	3.61051	3.45331	3.72315	0.905665	0.95104	0.633413	0.086543	1.00177	1.26311	2.11193	1.79589	2.0024
1981	MD04G1070300	17.637	15.9058	18.4386	30.3445	20.1072	34.9994	19.2435	12.2418	13.5513	11.6483	8.1091	6.55149	22.239	25.2376	14.0046
1982	MD14G1215900	3.88375	3.40146	5.67854	3.51387	3.29065	2.82143	2.20842	1.91249	2.33747	2.85635	2.68706	2.69324	3.41955	5.29951	4.23682
1983	MD11G1271400	1.97893	0.758253	8.91157	6.87094	7.67936	4.11309	0.92887	0.849057	0.721354	0.558798	0.415363	0.285454	5.66652	8.36461	7.79077
1984	MD17G1048900	1.35175	1.08995	0.907641	1.54197	1.41046	2.19252	1.01687	1.28194	1.08246	0.632125	0.671047	0.40806	1.96726	2.19737	1.4431
1985	MD02G1282100	12.7827	22.606	11.5379	21.8235	21.1118	19.0695	18.4872	18.9956	18.5841	22.5117	21.4368	24.1519	8.26358	7.05975	9.08827
1986	MD07G1299200	24.7068	19.6883	22.545	34.0644	35.2504	51.3583	13.9037	12.7968	13.2733	22.4152	17.0997	17.9297	39.1601	32.5632	28.7114
1987	MD07G1023800	27.288	27.4347	24.1262	21.6124	15.8526	24.3704	2.46741	2.69001	3.9979	33.7433	40.8482	29.0352	17.2267	5.04134	16.784
1988	MD12G1183200	0.810989	0.936971	0.62719	1.03296	0.655497	0.998851	0.226675	0.712261	0.774192	1.52604	1.79928	1.33937	0.4264	0.470631	1.11228
1989	MD05G1213200	1.64434	0.107802	1.99788	2.74077	2.06897	2.19211	1.55096	2.0978	1.82235	0	0	0.015456	1.88346	1.54543	2.5436
1990	MD07G1020400	8.30929	5.67525	6.11892	1.56351	1.04919	0.774429	8.24182	7.18918	8.94999	11.1994	7.09574	7.33784	5.17652	5.5372	5.51591
1991	MD14G1169900	1.6258	1.08336	1.64548	2.01005	1.65917	1.74511	0	0	0	0.985473	1.21882	1.12473	2.77378	2.26832	3.16811
1992	MD10G1050700	5.73095	7.52367	5.86325	5.23536	5.15853	5.07804	8.73853	7.75045	8.49203	6.46107	7.88996	7.85965	4.27383	2.52002	4.82662
1993	MD07G1002500	15.0571	8.59281	11.5064	14.6031	8.94581	11.4533	6.1247	4.25511	5.33473	9.12817	4.94123	6.36776	7.39731	10.6506	8.80522
1994	MD03G1233500	1.55469	0.166768	2.30681	2.05252	1.58127	1.89584	2.10264	2.11409	2.53609	0.028456	0	0	1.53844	1.37111	1.76106
1995	MD11G1006300	3.0575	2.90716	4.62464	1.92575	2.61059	2.69082	1.34119	1.10601	1.11853	3.04839	2.01727	2.03605	3.57788	2.97155	3.82471
1996	MD05G1137700	0.963749	1.91654	1.05801	1.18606	0.990379	1.19215	0	0	0	1.20728	1.6486	1.5432	2.14804	2.32376	2.1226
1997	MD04G1039600	8.16853	6.26784	6.59679	7.01659	7.31342	7.33977	7.80248	5.7917	6.40239	6.94268	5.25717	4.36935	23.7845	10.8292	6.92085
1998	MD15G1006400	0.151733	0.194916	0.148051	0.941417	1.16777	0.590659	0.130453	0.221611	0.073725	0.069383	0	0.113986	0.271733	0.503513	0.407583
[truncated: 13,557 more rows]
