# Supplementary material for: Transcriptome Analysis of the Effects of Grafting Interstocks on Apple Rootstocks and Scions
Source: Int J Mol Sci. 2023 Jan 2;24(1):807. doi: 10.3390/ijms24010807 (PMC9821396; doi:10.3390/ijms24010807)
Supplement: Supplementary file 1 [file ijms-24-00807-s001.zip › ijms-2049849-supplementary/ijms-2049849-supplementary tables and figures/Table S12.xlsx]

## Sheet: Sheet1
	Table S12 The qRT-PCR primer sequence information
No.	Gene name	Forward (5′-3′)	Reverse (5′-3′)
2	NADH	CGTCGTCCGCTCCTTCAACTTC	GTGTCCTCATTCTCGTCGTCATCG
3	AGL12	TGTGCTGTGTGATGCTGAGATTGG	GCGACCCTTTGGTGGCTAGTTC
4	AGL24	CTTCGGATTTGGGGCTTTGTTTGC	TGACCATAGAGATTGAGCGGAGAGG
5	NCED1	GTGGCGAACCTCTGTTTCTTCCC	GCAGCTCCGACTTCCACTTCTTC
6	qActin	TGACCGAATGAGCAAGGAAATTACT	TACTCAGCTTTGGCAATCCACATC
