# Supplementary material for: Transcriptome Analysis of the Effects of Grafting Interstocks on Apple Rootstocks and Scions
Source: Int J Mol Sci. 2023 Jan 2;24(1):807. doi: 10.3390/ijms24010807 (PMC9821396; doi:10.3390/ijms24010807)
Supplement: Supplementary file 1 [file ijms-24-00807-s001.zip › ijms-2049849-supplementary/ijms-2049849-supplementary tables and figures/Table S2.xlsx]

## Sheet: Sheet1
Table S2 Analysis of the new genes
No.	#GeneID	COG_class	COG_class_annotation	GO_annotation	KEGG_annotation	KOG_class	KOG_class_annotation	Pfam_annotation	Swissprot_annotation	TrEMBL_annotation	eggNOG_class	eggNOG_class_annotation	nr_annotation
1	Malus_domestica_newGene_8019	--	--	--	--	--	--	--	--	Uncharacterized protein OS=Malus domestica OX=3750 GN=DVH24_022616 PE=4 SV=1	S	Function unknown	LOW QUALITY PROTEIN: uncharacterized protein LOC103440042 [Malus domestica]
2	Malus_domestica_newGene_587	--	--	--	K22419|4.31e-21|aip:107620095|K22419 Delta4-3-oxosteroid 5beta-reductase [EC:1.3.1.3] | (RefSeq) 3-oxo-Delta(4,5)-steroid 5-beta-reductase	--	--	--	--	Uncharacterized protein OS=Malus baccata OX=106549 GN=C1H46_031825 PE=4 SV=1	S	Function unknown	hypothetical protein C1H46_031825 [Malus baccata]
3	Malus_domestica_newGene_3714	--	--	--	K03231|2.45e-18|mtr:MTR_5g037350|K03231 elongation factor 1-alpha | (RefSeq) elongation factor 1-alpha	--	--	--	--	Uncharacterized protein OS=Malus baccata OX=106549 GN=C1H46_033950 PE=4 SV=1	S	Function unknown	hypothetical protein C1H46_033950 [Malus baccata]
4	Malus_domestica_newGene_7356	--	--	--	--	--	--	--	--	Uncharacterized protein OS=Malus baccata OX=106549 GN=C1H46_029798 PE=4 SV=1	E	Amino acid transport and metabolism	hypothetical protein C1H46_029798 [Malus baccata]
5	Malus_domestica_newGene_5221	--	--	--	K10573|8.47e-14|aof:109821867|K10573 ubiquitin-conjugating enzyme E2 A [EC:2.3.2.23] | (RefSeq) ubiquitin-conjugating enzyme E2 7-like	[O]	Posttranslational modification, protein turnover, chaperones	--	Ubiquitin-conjugating enzyme E2 1 OS=Arabidopsis thaliana OX=3702 GN=UBC1 PE=1 SV=1	Uncharacterized protein OS=Malus baccata OX=106549 GN=C1H46_002617 PE=4 SV=1	O	Posttranslational modification, protein turnover, chaperones	hypothetical protein C1H46_002617 [Malus baccata]
6	Malus_domestica_newGene_6382	--	--	Molecular Function: protein dimerization activity (GO:0046983);;	--	--	--	--	--	BHLH domain-containing protein OS=Malus baccata OX=106549 GN=C1H46_000736 PE=4 SV=1	--	--	hypothetical protein C1H46_000736 [Malus baccata]
7	Malus_domestica_newGene_4669	[X]	Mobilome: prophages, transposons	Molecular Function: iron ion binding (GO:0005506);; Molecular Function: oxidoreductase activity, acting on paired donors, with incorporation or reduction of molecular oxygen (GO:0016705);; Molecular Function: L-ascorbic acid binding (GO:0031418);;	K14766|1.72e-74|nau:109227645|K14766 nucleolar protein 14 | (RefSeq) mitotic apparatus protein p62-like	[R]	General function prediction only	Reverse transcriptase (RNA-dependent DNA polymerase)	--	Uncharacterized protein OS=Malus domestica OX=3750 GN=DVH24_022612 PE=4 SV=1	S	Function unknown	hypothetical protein DVH24_022612 [Malus domestica]
8	Malus_domestica_newGene_3166	--	--	Cellular Component: Golgi transport complex (GO:0017119);;	--	--	--	--	--	Component of oligomeric Golgi complex 8 OS=Malus baccata OX=106549 GN=C1H46_003114 PE=3 SV=1	S	Function unknown	leucine-rich repeat extensin-like protein 1 [Malus domestica]
9	Malus_domestica_newGene_10754	--	--	--	--	--	--	--	--	Uncharacterized protein OS=Malus domestica OX=3750 GN=DVH24_001198 PE=4 SV=1	--	--	hypothetical protein DVH24_001198 [Malus domestica]
10	Malus_domestica_newGene_34	--	--	Molecular Function: ubiquitin-protein transferase activity (GO:0004842);; Molecular Function: metal ion binding (GO:0046872);;	--	--	--	--	--	E3 ubiquitin-protein ligase ARI7 OS=Pyrus ussuriensis x Pyrus communis OX=2448454 GN=D8674_025126 PE=3 SV=1	S	Function unknown	E3 ubiquitin-protein ligase ARI7 [Pyrus ussuriensis x Pyrus communis]
11	Malus_domestica_newGene_5581	--	--	Molecular Function: thiol-dependent ubiquitin-specific protease activity (GO:0004843);; Biological Process: protein deubiquitination (GO:0016579);;	K15235|3.01e-134|mdm:103422682|K15235 josephin [EC:3.4.19.12] | (RefSeq) josephin-like protein	[R]	General function prediction only	Josephin	Josephin-like protein OS=Arabidopsis thaliana OX=3702 GN=At2g29640 PE=2 SV=1	Ubiquitinyl hydrolase 1 OS=Malus baccata OX=106549 GN=C1H46_013501 PE=4 SV=1	S	Function unknown	josephin-like protein [Malus domestica]
12	Malus_domestica_newGene_5563	--	--	--	--	--	--	--	--	Uncharacterized protein OS=Malus baccata OX=106549 GN=C1H46_001470 PE=4 SV=1	--	--	hypothetical protein C1H46_001470 [Malus baccata]
13	Malus_domestica_newGene_3219	--	--	--	--	--	--	--	--	Uncharacterized protein OS=Malus baccata OX=106549 GN=C1H46_031664 PE=4 SV=1	--	--	hypothetical protein C1H46_031664 [Malus baccata]
14	Malus_domestica_newGene_9654	--	--	--	--	--	--	--	--	Uncharacterized protein OS=Malus domestica OX=3750 GN=DVH24_010971 PE=4 SV=1	--	--	hypothetical protein DVH24_010971 [Malus domestica]
15	Malus_domestica_newGene_6463	--	--	Cellular Component: integral component of membrane (GO:0016021);;	K23565|4.30e-10|mdm:108172918|K23565 ER membrane protein complex subunit 4 | (RefSeq) uncharacterized protein LOC108172918 isoform X1	--	--	--	--	Uncharacterized protein OS=Malus baccata OX=106549 GN=C1H46_016986 PE=4 SV=1	--	--	hypothetical protein C1H46_016986 [Malus baccata]
16	Malus_domestica_newGene_169	[Q]	Secondary metabolites biosynthesis, transport and catabolism	Molecular Function: oxidoreductase activity (GO:0016491);; Molecular Function: metal ion binding (GO:0046872);;	--	[QR]	--	non-haem dioxygenase in morphine synthesis N-terminal	--	Fe2OG dioxygenase domain-containing protein OS=Malus domestica OX=3750 GN=DVH24_001216 PE=3 SV=1	Q	Secondary metabolites biosynthesis, transport and catabolism	2-oxoglutarate-Fe(II) type oxidoreductase hxnY-like isoform X2 [Malus domestica]
17	Malus_domestica_newGene_5111	--	--	--	--	--	--	--	--	Uncharacterized protein OS=Malus domestica OX=3750 GN=DVH24_039986 PE=4 SV=1	--	--	hypothetical protein DVH24_039986 [Malus domestica]
18	Malus_domestica_newGene_5973	--	--	Cellular Component: integral component of membrane (GO:0016021);;	K01537|1.53e-43|pavi:110773092|K01537 P-type Ca2+ transporter type 2C [EC:7.2.2.10] | (RefSeq) putative calcium-transporting ATPase 11, plasma membrane-type isoform X1	--	--	--	--	Uncharacterized protein OS=Malus baccata OX=106549 GN=C1H46_036935 PE=4 SV=1	S	Function unknown	hypothetical protein C1H46_036935 [Malus baccata]
19	Malus_domestica_newGene_6785	--	--	--	--	--	--	--	--	Uncharacterized protein OS=Malus baccata OX=106549 GN=C1H46_028217 PE=4 SV=1	--	--	hypothetical protein C1H46_028217 [Malus baccata]
20	Malus_domestica_newGene_10117	--	--	--	--	--	--	--	--	Uncharacterized protein OS=Malus domestica OX=3750 GN=DVH24_039986 PE=4 SV=1	--	--	hypothetical protein DVH24_039986 [Malus domestica]
21	Malus_domestica_newGene_11788	--	--	Molecular Function: ADP binding (GO:0043531);;	K13459|1.29e-15|pavi:110754394|K13459 disease resistance protein RPS2 | (RefSeq) disease resistance protein At4g27190-like	--	--	--	--	NB-ARC domain-containing disease resistance protein (Fragment) OS=Prunus dulcis OX=3755 GN=Prudu_012320 PE=4 SV=1	T	Signal transduction mechanisms	NB-ARC domain-containing disease resistance protein, partial [Prunus dulcis]
22	Malus_domestica_newGene_6830	--	--	Biological Process: protein transport (GO:0015031);; Cellular Component: membrane (GO:0016020);;	K22419|3.80e-31|aip:107620095|K22419 Delta4-3-oxosteroid 5beta-reductase [EC:1.3.1.3] | (RefSeq) 3-oxo-Delta(4,5)-steroid 5-beta-reductase	--	--	--	--	MHD domain-containing protein OS=Malus domestica OX=3750 GN=DVH24_041473 PE=4 SV=1	S	Function unknown	hypothetical protein DVH24_041473 [Malus domestica]
23	Malus_domestica_newGene_4697	--	--	--	K18857|2.23e-08|mdm:103435799|K18857 alcohol dehydrogenase class-P [EC:1.1.1.1] | (RefSeq) alcohol dehydrogenase-like	--	--	--	Alcohol dehydrogenase 1 OS=Cenchrus americanus OX=4543 GN=ADH1 PE=2 SV=1	Uncharacterized protein (Fragment) OS=Malus domestica OX=3750 GN=DVH24_002461 PE=4 SV=1	--	--	hypothetical protein DVH24_002461, partial [Malus domestica]
24	Malus_domestica_newGene_10445	--	--	--	K11699|7.68e-72|mdm:103452960|K11699 RNA-dependent RNA polymerase [EC:2.7.7.48] | (RefSeq) probable RNA-dependent RNA polymerase 3	--	--	--	--	Uncharacterized protein OS=Malus baccata OX=106549 GN=C1H46_035464 PE=4 SV=1	--	--	uncharacterized protein LOC103406921 isoform X3 [Malus domestica]
25	Malus_domestica_newGene_3103	--	--	Molecular Function: ADP binding (GO:0043531);;	--	--	--	--	--	NB-ARC domain-containing protein OS=Malus baccata OX=106549 GN=C1H46_029484 PE=4 SV=1	--	--	hypothetical protein C1H46_029484 [Malus baccata]
26	Malus_domestica_newGene_10699	--	--	--	--	--	--	--	--	Uncharacterized protein OS=Malus domestica OX=3750 GN=DVH24_037242 PE=4 SV=1	--	--	hypothetical protein DVH24_037242 [Malus domestica]
27	Malus_domestica_newGene_1787	--	--	Molecular Function: zinc ion binding (GO:0008270);;	--	--	--	--	--	MuDRA-like transposase OS=Cucumis melo var. makuwa OX=1194695 GN=E5676_scaffold469G00140 PE=4 SV=1	S	Function unknown	uncharacterized protein LOC114825432 [Malus domestica]
28	Malus_domestica_newGene_4698	--	--	--	--	--	--	--	--	Uncharacterized protein OS=Malus baccata OX=106549 GN=C1H46_002645 PE=4 SV=1	--	--	hypothetical protein C1H46_002645 [Malus baccata]
29	Malus_domestica_newGene_688	--	--	--	--	--	--	--	--	Uncharacterized protein OS=Malus domestica OX=3750 GN=DVH24_023783 PE=4 SV=1	--	--	hypothetical protein DVH24_023783 [Malus domestica]
30	Malus_domestica_newGene_3387	--	--	--	--	--	--	--	--	Uncharacterized protein OS=Malus domestica OX=3750 GN=DVH24_039386 PE=4 SV=1	--	--	hypothetical protein DVH24_039386 [Malus domestica]
31	Malus_domestica_newGene_4391	--	--	--	--	--	--	--	--	Circumsporozoite protein-like isoform X1 OS=Prunus yedoensis var. nudiflora OX=2094558 GN=Pyn_10353 PE=4 SV=1	S	Function unknown	circumsporozoite protein-like isoform X1 [Prunus yedoensis var. nudiflora]
32	Malus_domestica_newGene_9956	--	--	--	--	--	--	--	--	Uncharacterized protein OS=Malus domestica OX=3750 GN=DVH24_039986 PE=4 SV=1	--	--	hypothetical protein DVH24_039986 [Malus domestica]
33	Malus_domestica_newGene_3161	--	--	Molecular Function: iron ion binding (GO:0005506);; Molecular Function: oxidoreductase activity, acting on paired donors, with incorporation or reduction of molecular oxygen (GO:0016705);; Molecular Function: L-ascorbic acid binding (GO:0031418);;	K14766|3.25e-39|nau:109227645|K14766 nucleolar protein 14 | (RefSeq) mitotic apparatus protein p62-like	--	--	Reverse transcriptase (RNA-dependent DNA polymerase)	--	Uncharacterized protein OS=Malus domestica OX=3750 GN=DVH24_022612 PE=4 SV=1	S	Function unknown	hypothetical protein DVH24_022612 [Malus domestica]
34	Malus_domestica_newGene_4072	--	--	--	--	--	--	--	--	Uncharacterized protein OS=Malus domestica OX=3750 GN=DVH24_001198 PE=4 SV=1	--	--	hypothetical protein DVH24_001198 [Malus domestica]
35	Malus_domestica_newGene_3697	--	--	--	--	--	--	--	--	Uncharacterized protein OS=Malus baccata OX=106549 GN=C1H46_011090 PE=4 SV=1	--	--	hypothetical protein C1H46_011090 [Malus baccata]
36	Malus_domestica_newGene_1016	--	--	Molecular Function: catalytic activity (GO:0003824);; Biological Process: oxidation-reduction process (GO:0055114);;	K00088|1.67e-32|mdm:103435364|K00088 IMP dehydrogenase [EC:1.1.1.205] | (RefSeq) inosine-5'-monophosphate dehydrogenase 2-like isoform X1	[F]	Nucleotide transport and metabolism	IMP dehydrogenase / GMP reductase domain	Inosine-5'-monophosphate dehydrogenase 2 OS=Arabidopsis thaliana OX=3702 GN=At1g16350 PE=1 SV=1	IMPDH domain-containing protein OS=Malus domestica OX=3750 GN=DVH24_042120 PE=4 SV=1	F	Nucleotide transport and metabolism	hypothetical protein DVH24_042120 [Malus domestica]
37	Malus_domestica_newGene_7049	--	--	Molecular Function: iron ion binding (GO:0005506);; Molecular Function: oxidoreductase activity, acting on paired donors, with incorporation or reduction of molecular oxygen (GO:0016705);; Molecular Function: L-ascorbic acid binding (GO:0031418);;	K14766|1.16e-35|nau:109227645|K14766 nucleolar protein 14 | (RefSeq) mitotic apparatus protein p62-like	--	--	Reverse transcriptase (RNA-dependent DNA polymerase)	--	Uncharacterized protein OS=Malus domestica OX=3750 GN=DVH24_022612 PE=4 SV=1	S	Function unknown	hypothetical protein DVH24_022612 [Malus domestica]
38	Malus_domestica_newGene_10153	--	--	--	K22419|6.62e-25|aip:107620095|K22419 Delta4-3-oxosteroid 5beta-reductase [EC:1.3.1.3] | (RefSeq) 3-oxo-Delta(4,5)-steroid 5-beta-reductase	--	--	--	--	Uncharacterized protein OS=Malus baccata OX=106549 GN=C1H46_003295 PE=4 SV=1	S	Function unknown	hypothetical protein C1H46_003295 [Malus baccata]
39	Malus_domestica_newGene_9915	--	--	Cellular Component: exocyst (GO:0000145);; Biological Process: exocytosis (GO:0006887);; Biological Process: protein transport (GO:0015031);;	K07195|1.07e-16|mdm:103442418|K07195 exocyst complex component 7 | (RefSeq) exocyst complex component EXO70E2-like isoform X1	--	--	--	--	Exocyst subunit Exo70 family protein OS=Malus baccata OX=106549 GN=C1H46_039545 PE=3 SV=1	U	Intracellular trafficking, secretion, and vesicular transport	hypothetical protein C1H46_039545 [Malus baccata]
40	Malus_domestica_newGene_3869	--	--	--	--	--	--	--	--	Uncharacterized protein OS=Malus baccata OX=106549 GN=C1H46_003252 PE=4 SV=1	--	--	hypothetical protein C1H46_003252 [Malus baccata]
41	Malus_domestica_newGene_3279	--	--	--	--	--	--	--	--	Uncharacterized protein OS=Malus domestica OX=3750 GN=DVH24_042134 PE=4 SV=1	--	--	hypothetical protein DVH24_042134 [Malus domestica]
42	Malus_domestica_newGene_11758	--	--	Biological Process: signal transduction (GO:0007165);;	K16225|2.13e-21|csat:104760397|K16225 probable WRKY transcription factor 52 | (RefSeq) disease resistance protein RRS1-like	--	--	--	Disease resistance protein RUN1 OS=Vitis rotundifolia OX=103349 GN=RUN1 PE=1 SV=1	TMV resistance protein N-like OS=Pyrus ussuriensis x Pyrus communis OX=2448454 GN=D8674_001503 PE=4 SV=1	--	--	TMV resistance protein N-like [Malus domestica]
43	Malus_domestica_newGene_2982	[X]	Mobilome: prophages, transposons	Molecular Function: iron ion binding (GO:0005506);; Molecular Function: oxidoreductase activity, acting on paired donors, with incorporation or reduction of molecular oxygen (GO:0016705);; Molecular Function: L-ascorbic acid binding (GO:0031418);;	K14766|6.55e-75|nau:109227645|K14766 nucleolar protein 14 | (RefSeq) mitotic apparatus protein p62-like	[R]	General function prediction only	Reverse transcriptase (RNA-dependent DNA polymerase)	--	Uncharacterized protein OS=Malus domestica OX=3750 GN=DVH24_022612 PE=4 SV=1	S	Function unknown	hypothetical protein DVH24_022612 [Malus domestica]
44	Malus_domestica_newGene_3904	--	--	Biological Process: polysaccharide biosynthetic process (GO:0000271);; Cellular Component: P-body (GO:0000932);; Cellular Component: cellular_component (GO:0005575);; Cellular Component: intracellular (GO:0005622);; Cellular Component: obsolete cell (GO:0005623);; Cellular Component: cytoplasm (GO:0005737);; Cellular Component: cytosol (GO:0005829);; Biological Process: carbohydrate metabolic pro…	--	--	--	--	--	Pectinesterase/pectinesterase inhibitor 34 OS=Pyrus ussuriensis x Pyrus communis OX=2448454 GN=D8674_005967 PE=4 SV=1	K	Transcription	pectinesterase/pectinesterase inhibitor 34 [Pyrus ussuriensis x Pyrus communis]
45	Malus_domestica_newGene_5365	--	--	--	--	--	--	--	--	Uncharacterized protein OS=Malus domestica OX=3750 GN=DVH24_017144 PE=4 SV=1	--	--	hypothetical protein DVH24_017144 [Malus domestica]
46	Malus_domestica_newGene_9324	--	--	Cellular Component: endoplasmic reticulum (GO:0005783);; Cellular Component: integral component of membrane (GO:0016021);;	--	[S]	Function unknown	Ribosome associated membrane protein RAMP4	--	Uncharacterized protein OS=Malus domestica OX=3750 GN=DVH24_025101 PE=3 SV=1	U	Intracellular trafficking, secretion, and vesicular transport	stress-associated endoplasmic reticulum protein 2-like [Malus domestica]
47	Malus_domestica_newGene_2727	--	--	--	--	--	--	--	--	Uncharacterized protein OS=Malus domestica OX=3750 GN=DVH24_001198 PE=4 SV=1	--	--	hypothetical protein DVH24_001198 [Malus domestica]
48	Malus_domestica_newGene_1659	--	--	--	--	--	--	--	--	Uncharacterized protein OS=Malus baccata OX=106549 GN=C1H46_003258 PE=4 SV=1	L	Replication, recombination and repair	zinc finger BED domain-containing protein RICESLEEPER 1-like [Malus domestica]
49	Malus_domestica_newGene_10074	--	--	--	--	--	--	--	--	Uncharacterized protein OS=Malus baccata OX=106549 GN=C1H46_012898 PE=4 SV=1	--	--	--
50	Malus_domestica_newGene_3993	--	--	--	--	--	--	--	--	Uncharacterized protein OS=Malus baccata OX=106549 GN=C1H46_001696 PE=4 SV=1	--	--	hypothetical protein C1H46_001696 [Malus baccata]
51	Malus_domestica_newGene_10072	--	--	--	--	--	--	--	--	Uncharacterized protein OS=Malus domestica OX=3750 GN=DVH24_001198 PE=4 SV=1	--	--	hypothetical protein DVH24_001198 [Malus domestica]
52	Malus_domestica_newGene_1187	--	--	--	--	--	--	--	--	Uncharacterized protein OS=Malus baccata OX=106549 GN=C1H46_027790 PE=4 SV=1	--	--	uncharacterized protein LOC114825124 [Malus domestica]
53	Malus_domestica_newGene_5459	--	--	Biological Process: protein transport (GO:0015031);; Cellular Component: membrane (GO:0016020);;	K22419|8.01e-32|aip:107620095|K22419 Delta4-3-oxosteroid 5beta-reductase [EC:1.3.1.3] | (RefSeq) 3-oxo-Delta(4,5)-steroid 5-beta-reductase	--	--	--	--	MHD domain-containing protein OS=Malus domestica OX=3750 GN=DVH24_041473 PE=4 SV=1	S	Function unknown	hypothetical protein DVH24_041473 [Malus domestica]
54	Malus_domestica_newGene_10647	--	--	Molecular Function: nucleic acid binding (GO:0003676);; Molecular Function: RNA-DNA hybrid ribonuclease activity (GO:0004523);;	--	--	--	Reverse transcriptase-like	--	RNase H domain-containing protein OS=Malus domestica OX=3750 GN=DVH24_002034 PE=4 SV=1	--	--	hypothetical protein DVH24_002034 [Malus domestica]
55	Malus_domestica_newGene_5086	--	--	--	--	--	--	4F5 protein related disordered region	--	4F5 domain-containing protein OS=Pyrus ussuriensis x Pyrus communis OX=2448454 GN=D8674_027099 PE=3 SV=1	--	--	putative SERF-like protein [Malus domestica]
56	Malus_domestica_newGene_7741	--	--	--	--	--	--	--	--	Uncharacterized protein OS=Malus domestica OX=3750 GN=DVH24_039986 PE=4 SV=1	--	--	hypothetical protein DVH24_039986 [Malus domestica]
57	Malus_domestica_newGene_8945	--	--	--	--	--	--	--	--	Uncharacterized protein OS=Malus baccata OX=106549 GN=C1H46_001470 PE=4 SV=1	S	Function unknown	hypothetical protein C1H46_001470 [Malus baccata]
58	Malus_domestica_newGene_10484	--	--	--	--	--	--	--	--	Uncharacterized protein OS=Malus domestica OX=3750 GN=DVH24_039350 PE=4 SV=1	--	--	hypothetical protein DVH24_039350 [Malus domestica]
59	Malus_domestica_newGene_812	--	--	--	--	--	--	--	--	Uncharacterized protein OS=Malus domestica OX=3750 GN=DVH24_037944 PE=4 SV=1	--	--	uncharacterized protein LOC103436594 [Malus domestica]
60	Malus_domestica_newGene_11014	--	--	Cellular Component: integral component of membrane (GO:0016021);;	--	--	--	--	--	Uncharacterized protein OS=Malus baccata OX=106549 GN=C1H46_014126 PE=4 SV=1	--	--	uncharacterized protein LOC108169898 [Malus domestica]
61	Malus_domestica_newGene_8703	--	--	--	--	--	--	--	--	Uncharacterized protein OS=Malus domestica OX=3750 GN=DVH24_039986 PE=4 SV=1	--	--	hypothetical protein DVH24_039986 [Malus domestica]
62	Malus_domestica_newGene_9267	--	--	--	--	--	--	--	--	Uncharacterized protein OS=Malus domestica OX=3750 PE=4 SV=1	--	--	hypothetical protein [Malus domestica]
63	Malus_domestica_newGene_4966	--	--	--	--	--	--	--	--	Uncharacterized protein OS=Malus domestica OX=3750 GN=DVH24_014660 PE=4 SV=1	S	Function unknown	hypothetical protein DVH24_014660 [Malus domestica]
64	Malus_domestica_newGene_9303	--	--	--	--	--	--	--	--	Uncharacterized protein OS=Malus baccata OX=106549 GN=C1H46_036205 PE=4 SV=1	--	--	--
65	Malus_domestica_newGene_8843	--	--	Biological Process: protein transport (GO:0015031);; Cellular Component: membrane (GO:0016020);;	K22419|3.96e-29|aip:107620095|K22419 Delta4-3-oxosteroid 5beta-reductase [EC:1.3.1.3] | (RefSeq) 3-oxo-Delta(4,5)-steroid 5-beta-reductase	--	--	--	--	MHD domain-containing protein OS=Malus domestica OX=3750 GN=DVH24_041473 PE=4 SV=1	S	Function unknown	hypothetical protein DVH24_041473 [Malus domestica]
66	Malus_domestica_newGene_2293	--	--	Molecular Function: hydrolase activity, hydrolyzing O-glycosyl compounds (GO:0004553);; Biological Process: carbohydrate metabolic process (GO:0005975);;	K22279|4.43e-28|pxb:103945826|K22279 vicianin beta-glucosidase [EC:3.2.1.119] | (RefSeq) vicianin hydrolase-like	[G]	Carbohydrate transport and metabolism	--	Vicianin hydrolase (Fragment) OS=Vicia sativa subsp. nigra OX=3909 PE=1 SV=1	Uncharacterized protein OS=Malus domestica OX=3750 GN=DVH24_016191 PE=3 SV=1	G	Carbohydrate transport and metabolism	hypothetical protein DVH24_016191 [Malus domestica]
67	Malus_domestica_newGene_4693	--	--	--	--	--	--	--	--	--	--	--	uncharacterized protein LOC114826236 [Malus domestica]
68	Malus_domestica_newGene_3102	--	--	--	--	--	--	--	--	Uncharacterized protein OS=Malus domestica OX=3750 GN=DVH24_001198 PE=4 SV=1	--	--	hypothetical protein DVH24_001198 [Malus domestica]
69	Malus_domestica_newGene_186	--	--	--	--	--	--	--	--	Uncharacterized protein OS=Malus baccata OX=106549 GN=C1H46_018852 PE=4 SV=1	--	--	hypothetical protein C1H46_018852 [Malus baccata]
70	Malus_domestica_newGene_8873	--	--	Biological Process: protein transport (GO:0015031);; Cellular Component: membrane (GO:0016020);;	K22419|1.05e-29|aip:107620095|K22419 Delta4-3-oxosteroid 5beta-reductase [EC:1.3.1.3] | (RefSeq) 3-oxo-Delta(4,5)-steroid 5-beta-reductase	--	--	--	--	MHD domain-containing protein OS=Malus domestica OX=3750 GN=DVH24_041473 PE=4 SV=1	S	Function unknown	hypothetical protein DVH24_041473 [Malus domestica]
71	Malus_domestica_newGene_10625	--	--	--	--	--	--	--	--	Uncharacterized protein OS=Malus baccata OX=106549 GN=C1H46_001470 PE=4 SV=1	--	--	hypothetical protein C1H46_001470 [Malus baccata]
72	Malus_domestica_newGene_722	[X]	Mobilome: prophages, transposons	Molecular Function: iron ion binding (GO:0005506);; Molecular Function: oxidoreductase activity, acting on paired donors, with incorporation or reduction of molecular oxygen (GO:0016705);; Molecular Function: L-ascorbic acid binding (GO:0031418);;	K14766|2.06e-75|nau:109227645|K14766 nucleolar protein 14 | (RefSeq) mitotic apparatus protein p62-like	[R]	General function prediction only	Reverse transcriptase (RNA-dependent DNA polymerase)	--	Uncharacterized protein OS=Malus domestica OX=3750 GN=DVH24_022612 PE=4 SV=1	S	Function unknown	hypothetical protein DVH24_022612 [Malus domestica]
73	Malus_domestica_newGene_11264	--	--	--	--	--	--	F-box associated	F-box protein CPR1 OS=Arabidopsis thaliana OX=3702 GN=CPR1 PE=1 SV=2	FBA_3 domain-containing protein OS=Malus baccata OX=106549 GN=C1H46_017689 PE=4 SV=1	--	--	hypothetical protein C1H46_017689 [Malus baccata]
74	Malus_domestica_newGene_2796	--	--	--	--	--	--	--	--	Uncharacterized protein OS=Malus baccata OX=106549 GN=C1H46_024564 PE=4 SV=1	--	--	hypothetical protein C1H46_024564 [Malus baccata]
75	Malus_domestica_newGene_2138	--	--	--	K22419|2.78e-22|aip:107620095|K22419 Delta4-3-oxosteroid 5beta-reductase [EC:1.3.1.3] | (RefSeq) 3-oxo-Delta(4,5)-steroid 5-beta-reductase	--	--	--	--	Uncharacterized protein OS=Malus baccata OX=106549 GN=C1H46_003295 PE=4 SV=1	S	Function unknown	hypothetical protein C1H46_003295 [Malus baccata]
76	Malus_domestica_newGene_6558	--	--	--	K01490|3.58e-12|mtr:MTR_8g469750|K01490 AMP deaminase [EC:3.5.4.6] | (RefSeq) adenosine/AMP deaminase	--	--	--	--	Uncharacterized protein OS=Malus domestica OX=3750 PE=4 SV=1	S	Function unknown	hypothetical protein [Malus domestica]
77	Malus_domestica_newGene_4958	--	--	--	K04125|1.57e-47|boe:106319842|K04125 gibberellin 2beta-dioxygenase [EC:1.14.11.13] | (RefSeq) gibberellin 2-beta-dioxygenase 7	[R]	General function prediction only	--	RNA-directed DNA polymerase homolog OS=Oenothera berteroana OX=3950 PE=4 SV=1	Reverse transcriptase domain-containing protein OS=Malus baccata OX=106549 GN=C1H46_031106 PE=4 SV=1	H	Coenzyme transport and metabolism	hypothetical protein C1H46_031106 [Malus baccata]
78	Malus_domestica_newGene_6350	--	--	Molecular Function: zinc ion binding (GO:0008270);;	--	--	--	--	--	RING-type domain-containing protein OS=Malus domestica OX=3750 GN=DVH24_005087 PE=4 SV=1	O	Posttranslational modification, protein turnover, chaperones	hypothetical protein DVH24_005087 [Malus domestica]
79	Malus_domestica_newGene_10984	--	--	--	--	--	--	--	--	Uncharacterized protein OS=Malus domestica OX=3750 GN=DVH24_001198 PE=4 SV=1	--	--	hypothetical protein DVH24_001198 [Malus domestica]
80	Malus_domestica_newGene_2440	--	--	Biological Process: tRNA processing (GO:0008033);; Molecular Function: flavin adenine dinucleotide binding (GO:0050660);;	K03495|5.76e-37|mdm:103438776|K03495 tRNA uridine 5-carboxymethylaminomethyl modification enzyme | (RefSeq) LOW QUALITY PROTEIN: uncharacterized protein LOC103438776	--	--	--	--	Uncharacterized protein OS=Malus baccata OX=106549 GN=C1H46_026737 PE=4 SV=1	J	Translation, ribosomal structure and biogenesis	hypothetical protein C1H46_026737 [Malus baccata]
81	Malus_domestica_newGene_10990	--	--	--	--	--	--	--	--	Uncharacterized protein OS=Malus baccata OX=106549 GN=C1H46_000617 PE=4 SV=1	--	--	hypothetical protein C1H46_000617 [Malus baccata]
82	Malus_domestica_newGene_7756	--	--	--	--	--	--	--	--	Uncharacterized protein OS=Malus domestica OX=3750 GN=DVH24_039986 PE=4 SV=1	--	--	hypothetical protein DVH24_039986 [Malus domestica]
83	Malus_domestica_newGene_7768	--	--	--	K03231|1.02e-17|mtr:MTR_5g037350|K03231 elongation factor 1-alpha | (RefSeq) elongation factor 1-alpha	--	--	--	--	Uncharacterized protein OS=Malus baccata OX=106549 GN=C1H46_033950 PE=4 SV=1	S	Function unknown	hypothetical protein C1H46_033950 [Malus baccata]
84	Malus_domestica_newGene_9845	--	--	Biological Process: signal transduction (GO:0007165);; Molecular Function: ADP binding (GO:0043531);;	K08852|1.48e-07|egr:104437208|K08852 serine/threonine-protein kinase/endoribonuclease IRE1 [EC:2.7.11.1 3.1.26.-] | (RefSeq) uncharacterized protein LOC104437208	--	--	Leucine rich repeat	Disease resistance protein Roq1 OS=Nicotiana benthamiana OX=4100 GN=ROQ1 PE=1 SV=1	ADP-ribosyl cyclase/cyclic ADP-ribose hydrolase OS=Malus baccata OX=106549 GN=C1H46_030756 PE=4 SV=1	T	Signal transduction mechanisms	PREDICTED: disease resistance protein RPP4-like isoform X1 [Pyrus x bretschneideri]
85	Malus_domestica_newGene_3818	--	--	--	--	--	--	--	--	Uncharacterized protein OS=Malus domestica OX=3750 GN=DVH24_016465 PE=4 SV=1	--	--	hypothetical protein DVH24_016465 [Malus domestica]
86	Malus_domestica_newGene_1924	--	--	--	--	--	--	--	--	Uncharacterized protein (Fragment) OS=Malus domestica OX=3750 GN=DVH24_008119 PE=4 SV=1	--	--	hypothetical protein DVH24_008119, partial [Malus domestica]
87	Malus_domestica_newGene_1453	--	--	--	--	--	--	--	--	Uncharacterized protein OS=Corchorus capsularis OX=210143 GN=CCACVL1_22724 PE=4 SV=1	--	--	hypothetical protein CCACVL1_22724 [Corchorus capsularis]
88	Malus_domestica_newGene_1290	--	--	--	--	--	--	--	--	Uncharacterized protein OS=Malus baccata OX=106549 GN=C1H46_000366 PE=4 SV=1	--	--	hypothetical protein C1H46_000366 [Malus baccata]
89	Malus_domestica_newGene_9557	--	--	--	--	--	--	PPR repeat	--	Uncharacterized protein (Fragment) OS=Malus domestica OX=3750 GN=DVH24_013474 PE=4 SV=1	S	Function unknown	hypothetical protein DVH24_013474, partial [Malus domestica]
90	Malus_domestica_newGene_3970	--	--	Cellular Component: nucleotide-excision repair complex (GO:0000109);; Molecular Function: nucleotide binding (GO:0000166);; Biological Process: pyrimidine dimer repair by nucleotide-excision repair (GO:0000720);; Molecular Function: molecular_function (GO:0003674);; Molecular Function: nucleic acid binding (GO:0003676);; Molecular Function: DNA binding (GO:0003677);; Molecular Function: DNA helic…	K15083|9.19e-17|mdm:103404830|K15083 DNA repair protein RAD16 | (RefSeq) DNA repair protein RAD16	--	--	--	--	Uncharacterized protein OS=Malus baccata OX=106549 GN=C1H46_027372 PE=3 SV=1	L	Replication, recombination and repair	hypothetical protein C1H46_027372 [Malus baccata]
91	Malus_domestica_newGene_9147	[X]	Mobilome: prophages, transposons	--	K10400|3.83e-109|nta:107781469|K10400 kinesin family member 15 | (RefSeq) phragmoplast orienting kinesin-1-like	[R]	General function prediction only	Reverse transcriptase (RNA-dependent DNA polymerase)	--	T4.15 protein OS=Malus x robusta OX=1184610 GN=T4.15 PE=4 SV=1	S	Function unknown	T4.15 [Malus x robusta]
92	Malus_domestica_newGene_6938	--	--	--	K03231|2.94e-18|mtr:MTR_5g037350|K03231 elongation factor 1-alpha | (RefSeq) elongation factor 1-alpha	--	--	--	--	Uncharacterized protein OS=Malus baccata OX=106549 GN=C1H46_033950 PE=4 SV=1	S	Function unknown	hypothetical protein C1H46_033950 [Malus baccata]
93	Malus_domestica_newGene_7624	--	--	Molecular Function: protein dimerization activity (GO:0046983);;	--	--	--	--	--	BHLH domain-containing protein OS=Malus baccata OX=106549 GN=C1H46_000736 PE=4 SV=1	--	--	hypothetical protein C1H46_000736 [Malus baccata]
94	Malus_domestica_newGene_6866	--	--	--	--	--	--	--	--	Uncharacterized protein OS=Malus baccata OX=106549 GN=C1H46_012898 PE=4 SV=1	--	--	--
95	Malus_domestica_newGene_3329	--	--	--	--	--	--	--	--	Uncharacterized protein OS=Malus baccata OX=106549 GN=C1H46_026874 PE=4 SV=1	--	--	hypothetical protein C1H46_026874 [Malus baccata]
96	Malus_domestica_newGene_1241	--	--	--	--	--	--	F-box-like	Putative F-box protein At1g12190 OS=Arabidopsis thaliana OX=3702 GN=At1g12190 PE=4 SV=1	Uncharacterized protein OS=Malus domestica OX=3750 GN=DVH24_010388 PE=4 SV=1	--	--	uncharacterized protein LOC103409174 [Malus domestica]
97	Malus_domestica_newGene_1019	--	--	--	--	--	--	--	--	Uncharacterized protein OS=Malus domestica OX=3750 PE=4 SV=1	--	--	hypothetical protein [Malus domestica]
98	Malus_domestica_newGene_4773	--	--	--	--	--	--	--	--	Uncharacterized protein OS=Malus baccata OX=106549 GN=C1H46_035350 PE=4 SV=1	--	--	hypothetical protein C1H46_035350 [Malus baccata]
99	Malus_domestica_newGene_7205	--	--	--	K03231|4.01e-18|mtr:MTR_5g037350|K03231 elongation factor 1-alpha | (RefSeq) elongation factor 1-alpha	--	--	--	--	Uncharacterized protein OS=Malus baccata OX=106549 GN=C1H46_033950 PE=4 SV=1	S	Function unknown	hypothetical protein C1H46_033950 [Malus baccata]
100	Malus_domestica_newGene_9591	--	--	--	--	--	--	--	--	gag_pre-integrs domain-containing protein OS=Malus baccata OX=106549 GN=C1H46_004013 PE=4 SV=1	L	Replication, recombination and repair	hypothetical protein C1H46_004013 [Malus baccata]
101	Malus_domestica_newGene_7902	--	--	Molecular Function: protein kinase activity (GO:0004672);; Molecular Function: ATP binding (GO:0005524);;	K08832|2.50e-61|pxb:103941933|K08832 serine/threonine-protein kinase SRPK3 [EC:2.7.11.1] | (RefSeq) SRSF protein kinase 1-like	[T]	Signal transduction mechanisms	--	--	Protein kinase domain-containing protein OS=Malus domestica OX=3750 GN=DVH24_019828 PE=4 SV=1	T	Signal transduction mechanisms	serine/threonine-protein kinase SRPK-like [Malus domestica]
102	Malus_domestica_newGene_378	--	--	--	--	--	--	--	--	Uncharacterized protein OS=Malus baccata OX=106549 GN=C1H46_035575 PE=4 SV=1	--	--	hypothetical protein C1H46_035575 [Malus baccata]
103	Malus_domestica_newGene_11358	--	--	--	K14561|4.18e-17|mdm:103436106|K14561 U3 small nucleolar ribonucleoprotein protein IMP4 | (RefSeq) U3 small nucleolar ribonucleoprotein protein IMP4	[A]	RNA processing and modification	--	--	Brix domain-containing protein OS=Malus domestica OX=3750 GN=DVH24_037746 PE=4 SV=1	--	--	U3 small nucleolar ribonucleoprotein imp4-like [Thalictrum thalictroides]
104	Malus_domestica_newGene_911	--	--	--	K15198|1.14e-19|mtr:MTR_8g091830|K15198 transcription factor TFIIIB component B'' | (RefSeq) myb-like DNA-binding domain protein	--	--	--	--	Uncharacterized protein OS=Malus baccata OX=106549 GN=C1H46_025042 PE=4 SV=1	S	Function unknown	hypothetical protein C1H46_025042 [Malus baccata]
105	Malus_domestica_newGene_4640	--	--	--	--	--	--	--	--	Uncharacterized protein OS=Malus domestica OX=3750 GN=DVH24_001198 PE=4 SV=1	--	--	hypothetical protein DVH24_001198 [Malus domestica]
106	Malus_domestica_newGene_4643	[X]	Mobilome: prophages, transposons	Molecular Function: iron ion binding (GO:0005506);; Molecular Function: oxidoreductase activity, acting on paired donors, with incorporation or reduction of molecular oxygen (GO:0016705);; Molecular Function: L-ascorbic acid binding (GO:0031418);;	K14766|3.59e-76|nau:109227645|K14766 nucleolar protein 14 | (RefSeq) mitotic apparatus protein p62-like	[R]	General function prediction only	Reverse transcriptase (RNA-dependent DNA polymerase)	--	Uncharacterized protein OS=Malus domestica OX=3750 GN=DVH24_022612 PE=4 SV=1	S	Function unknown	hypothetical protein DVH24_022612 [Malus domestica]
107	Malus_domestica_newGene_3677	--	--	--	--	--	--	--	--	Myb_DNA-bind_3 domain-containing protein OS=Pyrus ussuriensis x Pyrus communis OX=2448454 GN=D8674_004645 PE=4 SV=1	--	--	PREDICTED: uncharacterized protein LOC103941369 [Pyrus x bretschneideri]
108	Malus_domestica_newGene_3552	--	--	Biological Process: protein transport (GO:0015031);; Cellular Component: membrane (GO:0016020);;	K22419|3.80e-31|aip:107620095|K22419 Delta4-3-oxosteroid 5beta-reductase [EC:1.3.1.3] | (RefSeq) 3-oxo-Delta(4,5)-steroid 5-beta-reductase	--	--	--	--	MHD domain-containing protein OS=Malus domestica OX=3750 GN=DVH24_041473 PE=4 SV=1	S	Function unknown	hypothetical protein DVH24_041473 [Malus domestica]
109	Malus_domestica_newGene_10664	--	--	--	--	--	--	--	--	Uncharacterized protein OS=Malus domestica OX=3750 GN=DVH24_026441 PE=4 SV=1	--	--	hypothetical protein DVH24_026441 [Malus domestica]
110	Malus_domestica_newGene_1168	--	--	--	--	--	--	--	--	Uncharacterized protein OS=Malus domestica OX=3750 GN=DVH24_034006 PE=4 SV=1	--	--	hypothetical protein DVH24_034006 [Malus domestica]
111	Malus_domestica_newGene_2839	--	--	--	--	--	--	--	--	Uncharacterized protein OS=Malus domestica OX=3750 GN=DVH24_001198 PE=4 SV=1	--	--	hypothetical protein DVH24_001198 [Malus domestica]
112	Malus_domestica_newGene_11203	--	--	Molecular Function: nucleic acid binding (GO:0003676);; Biological Process: DNA integration (GO:0015074);;	K11593|1.59e-17|dct:110097550|K11593 eukaryotic translation initiation factor 2C | (RefSeq) protein argonaute 1A-like	[R]	General function prediction only	--	--	Integrase catalytic domain-containing protein OS=Malus baccata OX=106549 GN=C1H46_018590 PE=4 SV=1	L	Replication, recombination and repair	hypothetical protein C1H46_018590 [Malus baccata]
113	Malus_domestica_newGene_2285	--	--	--	--	--	--	--	--	T4.13 protein OS=Malus x robusta OX=1184610 GN=T4.13 PE=4 SV=1	--	--	T4.13 [Malus x robusta]
114	Malus_domestica_newGene_6639	--	--	Molecular Function: nucleoside-triphosphate diphosphatase activity (GO:0047429);;	K06287|1.23e-13|pxb:103932820|K06287 septum formation protein | (RefSeq) maf-like protein DDB_G0281937	--	--	--	--	Uncharacterized protein (Fragment) OS=Malus baccata OX=106549 GN=C1H46_023631 PE=4 SV=1	D	Cell cycle control, cell division, chromosome partitioning	PREDICTED: maf-like protein DDB_G0281937 [Pyrus x bretschneideri]
115	Malus_domestica_newGene_3749	--	--	--	--	--	--	--	--	Uncharacterized protein OS=Malus baccata OX=106549 GN=C1H46_030140 PE=4 SV=1	--	--	hypothetical protein C1H46_030140 [Malus baccata]
116	Malus_domestica_newGene_5458	--	--	--	--	--	--	--	--	Uncharacterized protein OS=Malus domestica OX=3750 GN=DVH24_001198 PE=4 SV=1	--	--	hypothetical protein DVH24_001198 [Malus domestica]
117	Malus_domestica_newGene_9116	--	--	--	--	--	--	--	--	Uncharacterized protein OS=Malus domestica OX=3750 GN=DVH24_016426 PE=4 SV=1	--	--	hypothetical protein DVH24_016426 [Malus domestica]
118	Malus_domestica_newGene_1127	--	--	Molecular Function: zinc ion binding (GO:0008270);;	K17086|1.39e-20|fve:101300290|K17086 transmembrane 9 superfamily member 2/4 | (RefSeq) uncharacterized LOC101300290	--	--	SWIM zinc finger	--	SWIM-type domain-containing protein OS=Pyrus ussuriensis x Pyrus communis OX=2448454 GN=D8674_035567 PE=4 SV=1	--	--	uncharacterized protein LOC108169768 [Malus domestica]
119	Malus_domestica_newGene_4901	--	--	--	--	--	--	--	--	Uncharacterized protein OS=Malus domestica OX=3750 GN=DVH24_034337 PE=4 SV=1	S	Function unknown	hypothetical protein DVH24_034337 [Malus domestica]
120	Malus_domestica_newGene_5758	--	--	Molecular Function: iron ion binding (GO:0005506);; Molecular Function: oxidoreductase activity, acting on paired donors, with incorporation or reduction of molecular oxygen (GO:0016705);; Molecular Function: L-ascorbic acid binding (GO:0031418);;	K14766|2.01e-71|nau:109227645|K14766 nucleolar protein 14 | (RefSeq) mitotic apparatus protein p62-like	--	--	Reverse transcriptase (RNA-dependent DNA polymerase)	--	Uncharacterized protein OS=Malus domestica OX=3750 GN=DVH24_022612 PE=4 SV=1	S	Function unknown	hypothetical protein DVH24_022612 [Malus domestica]
121	Malus_domestica_newGene_8135	--	--	--	--	--	--	--	--	Uncharacterized protein OS=Malus domestica OX=3750 GN=DVH24_003900 PE=4 SV=1	--	--	hypothetical protein DVH24_003900 [Malus domestica]
122	Malus_domestica_newGene_2445	--	--	Molecular Function: iron ion binding (GO:0005506);; Molecular Function: oxidoreductase activity, acting on paired donors, with incorporation or reduction of molecular oxygen (GO:0016705);; Molecular Function: L-ascorbic acid binding (GO:0031418);;	K14766|1.15e-65|nau:109227645|K14766 nucleolar protein 14 | (RefSeq) mitotic apparatus protein p62-like	--	--	Reverse transcriptase (RNA-dependent DNA polymerase)	--	Uncharacterized protein OS=Malus domestica OX=3750 GN=DVH24_022612 PE=4 SV=1	S	Function unknown	hypothetical protein DVH24_022612 [Malus domestica]
123	Malus_domestica_newGene_11193	--	--	--	--	--	--	--	--	Uncharacterized protein OS=Malus domestica OX=3750 GN=DVH24_001198 PE=4 SV=1	--	--	hypothetical protein DVH24_001198 [Malus domestica]
124	Malus_domestica_newGene_11654	--	--	Cellular Component: mitochondrial respiratory chain complex III (GO:0005750);; Biological Process: mitochondrial electron transport, ubiquinol to cytochrome c (GO:0006122);;	--	--	--	--	--	Uncharacterized protein OS=Malus baccata OX=106549 GN=C1H46_040176 PE=3 SV=1	--	--	hypothetical protein C1H46_040176 [Malus baccata]
125	Malus_domestica_newGene_7541	--	--	--	--	--	--	--	--	Uncharacterized protein OS=Malus baccata OX=106549 GN=C1H46_030140 PE=4 SV=1	S	Function unknown	hypothetical protein C1H46_030140 [Malus baccata]
126	Malus_domestica_newGene_10010	--	--	--	--	--	--	--	--	Uncharacterized protein OS=Malus domestica OX=3750 GN=DVH24_001198 PE=4 SV=1	--	--	hypothetical protein DVH24_001198 [Malus domestica]
127	Malus_domestica_newGene_5191	--	--	--	--	--	--	--	--	Uncharacterized protein OS=Malus domestica OX=3750 GN=DVH24_021904 PE=4 SV=1	--	--	hypothetical protein DVH24_021904 [Malus domestica]
128	Malus_domestica_newGene_2105	--	--	Cellular Component: integral component of membrane (GO:0016021);;	--	--	--	--	--	Uncharacterized protein OS=Malus baccata OX=106549 GN=C1H46_023871 PE=4 SV=1	--	--	uncharacterized protein LOC114825377 [Malus domestica]
129	Malus_domestica_newGene_625	[F]	Nucleotide transport and metabolism	Molecular Function: nucleotide binding (GO:0000166);; Molecular Function: molecular_function (GO:0003674);; Molecular Function: catalytic activity (GO:0003824);; Molecular Function: phosphoribosylformylglycinamidine synthase activity (GO:0004642);; Molecular Function: binding (GO:0005488);; Molecular Function: ATP binding (GO:0005524);; Cellular Component: cellular_component (GO:0005575);; Cellul…	K01952|5.99e-71|pxb:103960346|K01952 phosphoribosylformylglycinamidine synthase [EC:6.3.5.3] | (RefSeq) probable phosphoribosylformylglycinamidine synthase, chloroplastic/mitochondrial	[F]	Nucleotide transport and metabolism	--	Probable phosphoribosylformylglycinamidine synthase, chloroplastic/mitochondrial OS=Arabidopsis thaliana OX=3702 GN=At1g74260 PE=2 SV=3	Uncharacterized protein OS=Prunus yedoensis var. nudiflora OX=2094558 GN=Pyn_20191 PE=4 SV=1	F	Nucleotide transport and metabolism	hypothetical protein Pyn_20191 [Prunus yedoensis var. nudiflora]
130	Malus_domestica_newGene_2337	--	--	--	--	--	--	--	--	Uncharacterized protein OS=Malus domestica OX=3750 GN=DVH24_001198 PE=4 SV=1	--	--	hypothetical protein DVH24_001198 [Malus domestica]
131	Malus_domestica_newGene_790	--	--	--	--	--	--	--	--	Uncharacterized protein OS=Pyrus ussuriensis x Pyrus communis OX=2448454 GN=D8674_025118 PE=4 SV=1	--	--	uncharacterized protein LOC114819197 [Malus domestica]
132	Malus_domestica_newGene_11325	--	--	Molecular Function: DNA binding (GO:0003677);; Cellular Component: nucleus (GO:0005634);; Biological Process: regulation of transcription, DNA-templated (GO:0006355);;	--	--	--	No apical meristem (NAM) protein	--	NAC domain-containing protein OS=Pyrus ussuriensis x Pyrus communis OX=2448454 GN=D8674_023214 PE=4 SV=1	K	Transcription	hypothetical protein D8674_023214 [Pyrus ussuriensis x Pyrus communis]
133	Malus_domestica_newGene_5954	--	--	Biological Process: protein transport (GO:0015031);; Cellular Component: membrane (GO:0016020);;	K15255|1.48e-30|nta:107801064|K15255 ATP-dependent DNA helicase PIF1 [EC:3.6.4.12] | (RefSeq) uncharacterized LOC107801064	--	--	--	--	MHD domain-containing protein OS=Malus domestica OX=3750 GN=DVH24_041473 PE=4 SV=1	S	Function unknown	hypothetical protein DVH24_041473 [Malus domestica]
134	Malus_domestica_newGene_3353	--	--	Biological Process: cellular glucose homeostasis (GO:0001678);; Molecular Function: molecular_function (GO:0003674);; Molecular Function: DNA-binding transcription factor activity (GO:0003700);; Molecular Function: binding (GO:0005488);; Molecular Function: protein binding (GO:0005515);; Cellular Component: cellular_component (GO:0005575);; Cellular Component: intracellular (GO:0005622);; Cellula…	--	--	--	--	--	Uncharacterized protein OS=Malus domestica OX=3750 GN=DVH24_020910 PE=4 SV=1	K	Transcription	hypothetical protein DVH24_020910 [Malus domestica]
135	Malus_domestica_newGene_6270	--	--	--	K14300|1.88e-47|pda:103721930|K14300 nuclear pore complex protein Nup133 | (RefSeq) LOW QUALITY PROTEIN: nuclear pore complex protein NUP133	--	--	Domain of unknown function (DUF4218)	--	PREDICTED: transposon CACTA (Fragment) OS=Prunus dulcis OX=3755 GN=ALMOND_2B005548 PE=4 SV=1	S	Function unknown	uncharacterized protein LOC114820155 [Malus domestica]
136	Malus_domestica_newGene_10943	--	--	--	--	--	--	--	--	Uncharacterized protein OS=Malus domestica OX=3750 GN=DVH24_001198 PE=4 SV=1	--	--	hypothetical protein DVH24_001198 [Malus domestica]
137	Malus_domestica_newGene_11780	--	--	--	--	[R]	General function prediction only	--	--	Uncharacterized protein OS=Malus baccata OX=106549 GN=C1H46_030182 PE=4 SV=1	L	Replication, recombination and repair	hypothetical protein C1H46_030182 [Malus baccata]
138	Malus_domestica_newGene_3411	--	--	--	--	--	--	--	--	LRRNT_2 domain-containing protein OS=Malus domestica OX=3750 GN=DVH24_022762 PE=4 SV=1	E	Amino acid transport and metabolism	hypothetical protein DVH24_022762 [Malus domestica]
139	Malus_domestica_newGene_11783	[P]	Inorganic ion transport and metabolism	Molecular Function: secondary active sulfate transmembrane transporter activity (GO:0008271);; Cellular Component: chloroplast (GO:0009507);; Cellular Component: integral component of membrane (GO:0016021);;	K17471|2.30e-120|mdm:103432413|K17471 sulfate transporter 3 | (RefSeq) sulfate transporter 3.1	[P]	Inorganic ion transport and metabolism	Sulfate permease family	Sulfate transporter 3.1 OS=Arabidopsis thaliana OX=3702 GN=SULTR3;1 PE=2 SV=1	Sulfate transporter 3.1-like OS=Pyrus ussuriensis x Pyrus communis OX=2448454 GN=D8674_022725 PE=4 SV=1	P	Inorganic ion transport and metabolism	sulfate transporter 3.1-like [Malus domestica]
140	Malus_domestica_newGene_4988	--	--	Biological Process: signal transduction (GO:0007165);; Cellular Component: integral component of membrane (GO:0016021);;	K13459|2.32e-43|vvi:100265494|K13459 disease resistance protein RPS2 | (RefSeq) probable disease resistance protein At1g52660	--	--	TIR domain	Disease resistance protein RPV1 OS=Vitis rotundifolia OX=103349 GN=RPV1 PE=1 SV=1	TIR domain-containing protein OS=Malus domestica OX=3750 GN=DVH24_034639 PE=4 SV=1	--	--	hypothetical protein DVH24_034639 [Malus domestica]
141	Malus_domestica_newGene_11186	--	--	Cellular Component: integral component of membrane (GO:0016021);;	--	--	--	--	--	Uncharacterized protein (Fragment) OS=Malus domestica OX=3750 GN=DVH24_014517 PE=4 SV=1	--	--	hypothetical protein DVH24_014517, partial [Malus domestica]
142	Malus_domestica_newGene_8780	--	--	--	--	--	--	--	--	Uncharacterized protein OS=Malus baccata OX=106549 GN=C1H46_038253 PE=4 SV=1	--	--	hypothetical protein C1H46_038253 [Malus baccata]
143	Malus_domestica_newGene_6563	--	--	--	--	--	--	--	--	Uncharacterized protein OS=Malus baccata OX=106549 GN=C1H46_030140 PE=4 SV=1	S	Function unknown	hypothetical protein C1H46_030140 [Malus baccata]
144	Malus_domestica_newGene_7428	--	--	--	--	--	--	Vacuolar protein sorting-associated protein 26	--	--	--	--	--
145	Malus_domestica_newGene_10200	--	--	--	--	--	--	--	--	--	A	RNA processing and modification	--
146	Malus_domestica_newGene_270	--	--	--	--	--	--	--	--	Uncharacterized protein OS=Malus domestica OX=3750 GN=DVH24_034006 PE=4 SV=1	--	--	hypothetical protein DVH24_034006 [Malus domestica]
147	Malus_domestica_newGene_5718	--	--	--	K10400|1.24e-54|nta:107781469|K10400 kinesin family member 15 | (RefSeq) phragmoplast orienting kinesin-1-like	--	--	Endonuclease/Exonuclease/phosphatase family	--	T4.15 protein OS=Malus x robusta OX=1184610 GN=T4.15 PE=4 SV=1	S	Function unknown	T4.15 [Malus x robusta]
148	Malus_domestica_newGene_2612	--	--	Molecular Function: nucleotidyltransferase activity (GO:0016779);;	--	--	--	--	--	Uncharacterized protein OS=Pyrus ussuriensis x Pyrus communis OX=2448454 GN=D8674_030855 PE=4 SV=1	--	--	hypothetical protein D8674_030855 [Pyrus ussuriensis x Pyrus communis]
149	Malus_domestica_newGene_7357	--	--	Molecular Function: protein dimerization activity (GO:0046983);;	K21437|5.86e-20|ccav:112523844|K21437 ankyrin repeat domain-containing protein 13 | (RefSeq) uncharacterized protein LOC112523844	[L]	Replication, recombination and repair	hAT family C-terminal dimerisation region	Putative AC transposase OS=Zea mays OX=4577 PE=2 SV=2	Dimer_Tnp_hAT domain-containing protein OS=Malus baccata OX=106549 GN=C1H46_040763 PE=4 SV=1	E	Amino acid transport and metabolism	hypothetical protein C1H46_040763 [Malus baccata]
150	Malus_domestica_newGene_7733	--	--	--	--	--	--	--	--	Uncharacterized protein OS=Malus baccata OX=106549 GN=C1H46_004936 PE=4 SV=1	--	--	hypothetical protein C1H46_004936 [Malus baccata]
151	Malus_domestica_newGene_4903	--	--	--	--	--	--	--	--	Uncharacterized protein OS=Malus domestica OX=3750 GN=DVH24_039986 PE=4 SV=1	--	--	hypothetical protein DVH24_039986 [Malus domestica]
152	Malus_domestica_newGene_10101	--	--	--	K13458|2.56e-16|mdm:103439674|K13458 disease resistance protein | (RefSeq) cysteine and histidine-rich domain-containing protein RAR1-like	--	--	--	Cysteine and histidine-rich domain-containing protein RAR1 OS=Arabidopsis thaliana OX=3702 GN=RAR1 PE=1 SV=1	Rar OS=Malus hupehensis OX=106556 PE=2 SV=1	T	Signal transduction mechanisms	cysteine and histidine-rich domain-containing protein RAR1-like [Malus domestica]
153	Malus_domestica_newGene_5779	--	--	Molecular Function: catalytic activity (GO:0003824);; Biological Process: proteolysis (GO:0006508);; Molecular Function: metal ion binding (GO:0046872);;	--	--	--	--	--	M16C_associated domain-containing protein OS=Malus domestica OX=3750 GN=DVH24_021614 PE=4 SV=1	--	--	hypothetical protein DVH24_021614 [Malus domestica]
154	Malus_domestica_newGene_10473	--	--	Cellular Component: ribonuclease MRP complex (GO:0000172);; Biological Process: tRNA 5'-leader removal (GO:0001682);; Cellular Component: nucleolar ribonuclease P complex (GO:0005655);;	K01164|3.55e-24|pxb:103956881|K01164 ribonuclease P/MRP protein subunit POP1 [EC:3.1.26.5] | (RefSeq) uncharacterized protein C05D11.9-like isoform X1	[A]	RNA processing and modification	--	--	POP1 domain-containing protein OS=Malus baccata OX=106549 GN=C1H46_036420 PE=4 SV=1	A	RNA processing and modification	hypothetical protein C1H46_036420 [Malus baccata]
155	Malus_domestica_newGene_3460	--	--	Molecular Function: protein phosphatase inhibitor activity (GO:0004864);; Biological Process: defense response (GO:0006952);; Biological Process: response to biotic stimulus (GO:0009607);; Biological Process: abscisic acid-activated signaling pathway (GO:0009738);; Molecular Function: abscisic acid binding (GO:0010427);; Molecular Function: signaling receptor activity (GO:0038023);;	K05387|1.05e-14|peq:110030824|K05387 glutamate receptor, ionotropic, plant | (RefSeq) LOW QUALITY PROTEIN: glutamate receptor 2.3-like	--	--	Pathogenesis-related protein Bet v 1 family	Major strawberry allergen Fra a 1-3 OS=Fragaria ananassa OX=3747 GN=FRAA3 PE=1 SV=1	Major allergen Mal d 1-like OS=Pyrus ussuriensis x Pyrus communis OX=2448454 GN=D8674_034232 PE=3 SV=1	S	Function unknown	major allergen Mal d 1-like [Malus domestica]
156	Malus_domestica_newGene_8987	--	--	--	--	--	--	--	--	Uncharacterized protein OS=Malus domestica OX=3750 GN=DVH24_001198 PE=4 SV=1	--	--	hypothetical protein DVH24_001198 [Malus domestica]
157	Malus_domestica_newGene_586	--	--	Cellular Component: integral component of membrane (GO:0016021);;	--	--	--	--	--	Uncharacterized protein OS=Malus baccata OX=106549 GN=C1H46_020373 PE=4 SV=1	--	--	hypothetical protein C1H46_020373 [Malus baccata]
158	Malus_domestica_newGene_8571	--	--	--	--	--	--	--	--	Uncharacterized protein OS=Malus domestica OX=3750 GN=DVH24_029610 PE=4 SV=1	--	--	hypothetical protein DVH24_029610 [Malus domestica]
159	Malus_domestica_newGene_2784	--	--	--	K22419|9.81e-21|aip:107620095|K22419 Delta4-3-oxosteroid 5beta-reductase [EC:1.3.1.3] | (RefSeq) 3-oxo-Delta(4,5)-steroid 5-beta-reductase	--	--	--	--	Uncharacterized protein OS=Malus baccata OX=106549 GN=C1H46_003295 PE=4 SV=1	S	Function unknown	hypothetical protein C1H46_003295 [Malus baccata]
160	Malus_domestica_newGene_6128	--	--	--	--	--	--	--	--	Uncharacterized protein OS=Malus domestica OX=3750 GN=DVH24_034006 PE=4 SV=1	--	--	hypothetical protein DVH24_034006 [Malus domestica]
161	Malus_domestica_newGene_3745	--	--	Molecular Function: DNA binding (GO:0003677);; Molecular Function: protein dimerization activity (GO:0046983);;	K19984|8.94e-59|psom:113272286|K19984 exocyst complex component 5 | (RefSeq) uncharacterized protein LOC113272286	[L]	Replication, recombination and repair	--	Putative AC transposase OS=Zea mays OX=4577 PE=2 SV=2	BED-type domain-containing protein OS=Pyrus ussuriensis x Pyrus communis OX=2448454 GN=D8674_010232 PE=4 SV=1	L	Replication, recombination and repair	hypothetical protein D8674_010232 [Pyrus ussuriensis x Pyrus communis]
162	Malus_domestica_newGene_2186	--	--	Cellular Component: integral component of membrane (GO:0016021);;	--	--	--	Hsp20/alpha crystallin family	--	SHSP domain-containing protein OS=Malus baccata OX=106549 GN=C1H46_039428 PE=4 SV=1	--	--	uncharacterized protein LOC103409744 [Malus domestica]
163	Malus_domestica_newGene_11556	--	--	Cellular Component: integral component of membrane (GO:0016021);;	--	--	--	--	--	Uncharacterized protein OS=Malus domestica OX=3750 GN=DVH24_040462 PE=4 SV=1	--	--	hypothetical protein DVH24_040462 [Malus domestica]
164	Malus_domestica_newGene_6620	--	--	Molecular Function: nucleic acid binding (GO:0003676);; Molecular Function: zinc ion binding (GO:0008270);;	--	--	--	--	--	CCHC-type domain-containing protein OS=Malus baccata OX=106549 GN=C1H46_014756 PE=4 SV=1	U	Intracellular trafficking, secretion, and vesicular transport	PREDICTED: uncharacterized protein LOC108865510 [Pyrus x bretschneideri]
165	Malus_domestica_newGene_6927	--	--	Biological Process: signal transduction (GO:0007165);; Molecular Function: ADP binding (GO:0043531);;	K16225|4.06e-20|ath:AT5G45260|K16225 probable WRKY transcription factor 52 | (RefSeq) RRS1; Disease resistance protein (TIR-NBS-LRR class)	--	--	--	Disease resistance protein Roq1 OS=Nicotiana benthamiana OX=4100 GN=ROQ1 PE=1 SV=1	ADP-ribosyl cyclase/cyclic ADP-ribose hydrolase OS=Pyrus ussuriensis x Pyrus communis OX=2448454 GN=D8674_030737 PE=4 SV=1	--	--	PREDICTED: TMV resistance protein N-like, partial [Pyrus x bretschneideri]
166	Malus_domestica_newGene_3716	--	--	--	--	--	--	--	--	Uncharacterized protein OS=Malus baccata OX=106549 GN=C1H46_040238 PE=4 SV=1	--	--	hypothetical protein C1H46_040238 [Malus baccata]
167	Malus_domestica_newGene_2212	--	--	--	--	--	--	--	--	Reverse transcriptase Ty1/copia-type domain-containing protein OS=Malus baccata OX=106549 GN=C1H46_030308 PE=4 SV=1	--	--	hypothetical protein C1H46_030308 [Malus baccata]
168	Malus_domestica_newGene_2528	--	--	--	K12355|7.82e-11|gab:108485106|K12355 coniferyl-aldehyde dehydrogenase [EC:1.2.1.68] | (RefSeq) aldehyde dehydrogenase family 2 member C4-like	--	--	--	--	Retrotrans_gag domain-containing protein OS=Malus baccata OX=106549 GN=C1H46_023203 PE=4 SV=1	L	Replication, recombination and repair	hypothetical protein C1H46_023203 [Malus baccata]
169	Malus_domestica_newGene_6338	--	--	Molecular Function: DNA binding (GO:0003677);; Cellular Component: nucleus (GO:0005634);;	K14491|4.26e-09|csat:104789939|K14491 two-component response regulator ARR-B family | (RefSeq) two-component response regulator ARR14-like	--	--	MYB-CC type transfactor, LHEQLE motif	Myb family transcription factor PHL5 OS=Arabidopsis thaliana OX=3702 GN=PHL5 PE=2 SV=1	Protein PHR1-LIKE 1-like OS=Pyrus ussuriensis x Pyrus communis OX=2448454 GN=D8674_008949 PE=3 SV=1	K	Transcription	protein PHR1-LIKE 1-like [Pyrus ussuriensis x Pyrus communis]
170	Malus_domestica_newGene_9528	--	--	--	--	--	--	--	--	Uncharacterized protein OS=Malus domestica OX=3750 GN=DVH24_001197 PE=4 SV=1	--	--	hypothetical protein DVH24_001197 [Malus domestica]
171	Malus_domestica_newGene_6856	--	--	--	--	--	--	--	--	Uncharacterized protein OS=Malus baccata OX=106549 GN=C1H46_031634 PE=4 SV=1	--	--	hypothetical protein C1H46_031634 [Malus baccata]
172	Malus_domestica_newGene_7139	--	--	--	K00913|2.07e-16|mdm:114825442|K00913 inositol-1,3,4-trisphosphate 5/6-kinase / inositol-tetrakisphosphate 1-kinase [EC:2.7.1.159 2.7.1.134] | (RefSeq) inositol-tetrakisphosphate 1-kinase 3-like	--	--	--	--	--	--	--	inositol-tetrakisphosphate 1-kinase 3-like [Malus domestica]
173	Malus_domestica_newGene_7747	--	--	Molecular Function: ADP binding (GO:0043531);;	--	--	--	--	--	NB-ARC domain-containing protein OS=Malus baccata OX=106549 GN=C1H46_029484 PE=4 SV=1	--	--	hypothetical protein C1H46_029484 [Malus baccata]
174	Malus_domestica_newGene_3786	--	--	Molecular Function: protein serine/threonine phosphatase activity (GO:0004722);;	--	--	--	--	--	PPM-type phosphatase domain-containing protein OS=Malus domestica OX=3750 GN=DVH24_038308 PE=4 SV=1	T	Signal transduction mechanisms	hypothetical protein DVH24_038308 [Malus domestica]
175	Malus_domestica_newGene_8776	--	--	Cellular Component: integral component of membrane (GO:0016021);;	--	--	--	--	--	Uncharacterized protein OS=Malus baccata OX=106549 GN=C1H46_000123 PE=4 SV=1	--	--	hypothetical protein C1H46_000123 [Malus baccata]
176	Malus_domestica_newGene_8275	--	--	--	--	--	--	--	--	Uncharacterized protein OS=Malus domestica OX=3750 GN=DVH24_026432 PE=4 SV=1	S	Function unknown	hypothetical protein DVH24_026432 [Malus domestica]
177	Malus_domestica_newGene_1496	--	--	Molecular Function: nucleic acid binding (GO:0003676);; Molecular Function: RNA-DNA hybrid ribonuclease activity (GO:0004523);; Molecular Function: ubiquitin-protein transferase activity (GO:0004842);; Molecular Function: metal ion binding (GO:0046872);;	--	--	--	--	--	Uncharacterized protein OS=Pyrus ussuriensis x Pyrus communis OX=2448454 GN=D8674_006450 PE=3 SV=1	--	--	--
178	Malus_domestica_newGene_9364	[R]	General function prediction only	Biological Process: signal transduction (GO:0007165);; Molecular Function: ADP binding (GO:0043531);;	K00695|2.29e-127|mtr:MTR_6g478030|K00695 sucrose synthase [EC:2.4.1.13] | (RefSeq) sucrose synthase	--	--	TIR domain	Disease resistance protein RPV1 OS=Vitis rotundifolia OX=103349 GN=RPV1 PE=1 SV=1	ADP-ribosyl cyclase/cyclic ADP-ribose hydrolase OS=Malus baccata OX=106549 GN=C1H46_030769 PE=4 SV=1	T	Signal transduction mechanisms	PREDICTED: TMV resistance protein N-like [Pyrus x bretschneideri]
179	Malus_domestica_newGene_7946	--	--	Molecular Function: serine-type endopeptidase activity (GO:0004252);;	--	--	--	--	Subtilisin-like protease SBT4.4 OS=Arabidopsis thaliana OX=3702 GN=SBT4.4 PE=2 SV=1	Cucumisin-like OS=Pyrus ussuriensis x Pyrus communis OX=2448454 GN=D8674_040442 PE=3 SV=1	O	Posttranslational modification, protein turnover, chaperones	subtilisin-like protease SBT4.12 [Malus domestica]
180	Malus_domestica_newGene_9632	--	--	Cellular Component: integral component of membrane (GO:0016021);;	--	--	--	--	--	Uncharacterized protein OS=Malus baccata OX=106549 GN=C1H46_027307 PE=4 SV=1	L	Replication, recombination and repair	hypothetical protein C1H46_027307 [Malus baccata]
181	Malus_domestica_newGene_7602	--	--	Molecular Function: DNA binding (GO:0003677);; Molecular Function: transposase activity (GO:0004803);; Biological Process: transposition, DNA-mediated (GO:0006313);; Molecular Function: zinc ion binding (GO:0008270);;	K17086|9.28e-37|fve:101300290|K17086 transmembrane 9 superfamily member 2/4 | (RefSeq) uncharacterized LOC101300290	--	--	MULE transposase domain	--	PREDICTED: transposon OS=Prunus dulcis OX=3755 GN=ALMOND_2B031986 PE=4 SV=1	--	--	uncharacterized protein LOC112202402 [Rosa chinensis]
182	Malus_domestica_newGene_9042	--	--	Molecular Function: serine-type endopeptidase inhibitor activity (GO:0004867);; Biological Process: response to wounding (GO:0009611);;	--	--	--	Potato inhibitor I family	--	Uncharacterized protein OS=Malus baccata OX=106549 GN=C1H46_015682 PE=3 SV=1	S	Function unknown	hypothetical protein C1H46_015682 [Malus baccata]
183	Malus_domestica_newGene_6562	[X]	Mobilome: prophages, transposons	Molecular Function: RNA-directed DNA polymerase activity (GO:0003964);;	K14766|1.53e-69|nau:109227645|K14766 nucleolar protein 14 | (RefSeq) mitotic apparatus protein p62-like	[R]	General function prediction only	Reverse transcriptase (RNA-dependent DNA polymerase)	--	Putative RNA-directed DNA polymerase (Reverse transcriptase) OS=Malus domestica OX=3750 PE=4 SV=1	S	Function unknown	putative RNA-directed DNA polymerase (Reverse transcriptase) [Malus domestica]
184	Malus_domestica_newGene_5297	--	--	Cellular Component: integral component of membrane (GO:0016021);;	--	--	--	--	--	Uncharacterized protein OS=Malus domestica OX=3750 GN=DVH24_017425 PE=4 SV=1	--	--	hypothetical protein DVH24_017425 [Malus domestica]
185	Malus_domestica_newGene_3765	--	--	--	--	--	--	--	--	Retrotrans_gag domain-containing protein OS=Malus baccata OX=106549 GN=C1H46_043598 PE=4 SV=1	L	Replication, recombination and repair	hypothetical protein C1H46_043598 [Malus baccata]
186	Malus_domestica_newGene_4572	--	--	Biological Process: DNA synthesis involved in DNA repair (GO:0000731);; Molecular Function: molecular_function (GO:0003674);; Molecular Function: catalytic activity (GO:0003824);; Cellular Component: cellular_component (GO:0005575);; Cellular Component: intracellular (GO:0005622);; Cellular Component: obsolete cell (GO:0005623);; Cellular Component: nucleus (GO:0005634);; Biological Process: nucl…	K07478|6.23e-51|mdm:103449283|K07478 putative ATPase | (RefSeq) LOW QUALITY PROTEIN: ATPase WRNIP1	--	--	Myb/SANT-like DNA-binding domain	--	Myb_DNA-bind_3 domain-containing protein OS=Malus baccata OX=106549 GN=C1H46_024530 PE=4 SV=1	L	Replication, recombination and repair	uncharacterized protein LOC114827353 [Malus domestica]
187	Malus_domestica_newGene_5405	--	--	--	K10047|5.25e-11|pop:18106030|K10047 inositol-phosphate phosphatase / L-galactose 1-phosphate phosphatase [EC:3.1.3.25 3.1.3.93] | (RefSeq) putative MO25-like protein At5g47540	[S]	Function unknown	--	Putative MO25-like protein At4g17270 OS=Arabidopsis thaliana OX=3702 GN=At4g17270 PE=2 SV=1	Uncharacterized protein OS=Malus baccata OX=106549 GN=C1H46_027755 PE=3 SV=1	S	Function unknown	hypothetical protein C1H46_027755 [Malus baccata]
188	Malus_domestica_newGene_7958	--	--	--	--	--	--	--	--	Uncharacterized protein OS=Malus domestica OX=3750 GN=DVH24_015104 PE=4 SV=1	--	--	hypothetical protein DVH24_015104 [Malus domestica]
189	Malus_domestica_newGene_1202	--	--	Biological Process: protein transport (GO:0015031);; Cellular Component: membrane (GO:0016020);;	K22419|1.28e-30|aip:107620095|K22419 Delta4-3-oxosteroid 5beta-reductase [EC:1.3.1.3] | (RefSeq) 3-oxo-Delta(4,5)-steroid 5-beta-reductase	--	--	--	--	MHD domain-containing protein OS=Malus domestica OX=3750 GN=DVH24_041473 PE=4 SV=1	S	Function unknown	hypothetical protein DVH24_041473 [Malus domestica]
190	Malus_domestica_newGene_5833	--	--	Molecular Function: cytochrome-b5 reductase activity, acting on NAD(P)H (GO:0004128);; Cellular Component: integral component of membrane (GO:0016021);;	K00326|2.14e-44|pxb:103937386|K00326 cytochrome-b5 reductase [EC:1.6.2.2] | (RefSeq) NADH--cytochrome b5 reductase 1-like	[HC]	--	Oxidoreductase FAD-binding domain	NADH--cytochrome b5 reductase 1 OS=Arabidopsis thaliana OX=3702 GN=CBR1 PE=1 SV=1	NADH-cytochrome b5 reductase OS=Pyrus ussuriensis x Pyrus communis OX=2448454 GN=D8674_006055 PE=3 SV=1	--	--	PREDICTED: NADH--cytochrome b5 reductase 1-like [Pyrus x bretschneideri]
191	Malus_domestica_newGene_2690	--	--	--	--	--	--	--	--	Uncharacterized protein OS=Malus baccata OX=106549 GN=C1H46_008654 PE=4 SV=1	L	Replication, recombination and repair	uncharacterized protein LOC114826482 [Malus domestica]
192	Malus_domestica_newGene_7604	--	--	Molecular Function: nucleic acid binding (GO:0003676);; Biological Process: DNA integration (GO:0015074);;	K01303|0.0|fve:101311565|K01303 acylaminoacyl-peptidase [EC:3.4.19.1] | (RefSeq) uncharacterized LOC101311565	[R]	General function prediction only	RNase H-like domain found in reverse transcriptase	Uncharacterized mitochondrial protein AtMg00750 OS=Arabidopsis thaliana OX=3702 GN=AtMg00750 PE=4 SV=1	Endonuclease OS=Malus baccata OX=106549 GN=C1H46_015737 PE=4 SV=1	L	Replication, recombination and repair	hypothetical protein C1H46_015737 [Malus baccata]
193	Malus_domestica_newGene_9272	--	--	Cellular Component: integral component of membrane (GO:0016021);;	--	--	--	--	LIMR family protein Os06g0128200 OS=Oryza sativa subsp. japonica OX=39947 GN=Os06g0128200 PE=2 SV=1	LIMR family protein OS=Vitis vinifera OX=29760 GN=VvCHDp000653_1 PE=4 SV=1	--	--	uncharacterized protein LOC108171255 [Malus domestica]
194	Malus_domestica_newGene_10405	--	--	--	--	--	--	--	--	Uncharacterized protein OS=Malus baccata OX=106549 GN=C1H46_039862 PE=4 SV=1	--	--	hypothetical protein C1H46_039862 [Malus baccata]
195	Malus_domestica_newGene_9107	--	--	--	--	--	--	--	--	Uncharacterized protein OS=Malus domestica OX=3750 GN=DVH24_023332 PE=4 SV=1	--	--	uncharacterized protein LOC114823705 [Malus domestica]
196	Malus_domestica_newGene_776	--	--	--	--	--	--	--	--	Uncharacterized protein OS=Malus domestica OX=3750 GN=DVH24_001198 PE=4 SV=1	--	--	hypothetical protein DVH24_001198 [Malus domestica]
197	Malus_domestica_newGene_8279	--	--	--	--	--	--	--	--	Uncharacterized protein OS=Malus baccata OX=106549 GN=C1H46_038704 PE=4 SV=1	--	--	hypothetical protein C1H46_038704 [Malus baccata]
198	Malus_domestica_newGene_561	--	--	Molecular Function: GTP binding (GO:0005525);;	--	--	--	--	--	Uncharacterized protein OS=Malus domestica OX=3750 GN=DVH24_036006 PE=4 SV=1	--	--	hypothetical protein DVH24_036006 [Malus domestica]
199	Malus_domestica_newGene_2653	--	--	--	--	--	--	--	--	Uncharacterized protein OS=Malus domestica OX=3750 GN=DVH24_001198 PE=4 SV=1	--	--	hypothetical protein DVH24_001198 [Malus domestica]
200	Malus_domestica_newGene_5519	--	--	Cellular Component: histone acetyltransferase complex (GO:0000123);; Biological Process: platelet degranulation (GO:0002576);; Cellular Component: cellular_component (GO:0005575);; Cellular Component: extracellular region (GO:0005576);; Cellular Component: intracellular (GO:0005622);; Cellular Component: obsolete cell (GO:0005623);; Cellular Component: nucleus (GO:0005634);; Cellular Component: n…	K22184|3.85e-35|mdm:103447572|K22184 bromodomain-containing protein 9 | (RefSeq) uncharacterized protein LOC103447572	--	--	--	--	Bromo domain-containing protein OS=Malus baccata OX=106549 GN=C1H46_018916 PE=4 SV=1	S	Function unknown	uncharacterized protein LOC103447572 [Malus domestica]
201	Malus_domestica_newGene_1498	--	--	Molecular Function: molecular_function (GO:0003674);; Molecular Function: transporter activity (GO:0005215);; Molecular Function: dicarboxylic acid transmembrane transporter activity (GO:0005310);; Molecular Function: organic acid transmembrane transporter activity (GO:0005342);; Cellular Component: cellular_component (GO:0005575);; Cellular Component: intracellular (GO:0005622);; Cellular Compon…	--	--	--	--	--	Uncharacterized protein OS=Malus domestica OX=3750 GN=DVH24_011165 PE=4 SV=1	S	Function unknown	hypothetical protein DVH24_011165 [Malus domestica]
202	Malus_domestica_newGene_3857	--	--	Molecular Function: protein dimerization activity (GO:0046983);;	--	--	--	--	--	BHLH domain-containing protein OS=Malus baccata OX=106549 GN=C1H46_000736 PE=4 SV=1	--	--	hypothetical protein C1H46_000736 [Malus baccata]
203	Malus_domestica_newGene_1946	--	--	--	--	--	--	--	--	Uncharacterized protein OS=Malus domestica OX=3750 GN=DVH24_039986 PE=4 SV=1	--	--	hypothetical protein DVH24_039986 [Malus domestica]
204	Malus_domestica_newGene_143	--	--	--	K22419|1.58e-20|aip:107620095|K22419 Delta4-3-oxosteroid 5beta-reductase [EC:1.3.1.3] | (RefSeq) 3-oxo-Delta(4,5)-steroid 5-beta-reductase	--	--	--	--	Uncharacterized protein OS=Malus baccata OX=106549 GN=C1H46_031825 PE=4 SV=1	S	Function unknown	hypothetical protein C1H46_031825 [Malus baccata]
205	Malus_domestica_newGene_5901	--	--	--	--	--	--	--	--	Uncharacterized protein OS=Malus baccata OX=106549 GN=C1H46_045930 PE=4 SV=1	--	--	hypothetical protein C1H46_045930 [Malus baccata]
206	Malus_domestica_newGene_1696	--	--	--	K01303|1.48e-32|fve:101311565|K01303 acylaminoacyl-peptidase [EC:3.4.19.1] | (RefSeq) uncharacterized LOC101311565	[R]	General function prediction only	Reverse transcriptase (RNA-dependent DNA polymerase)	--	Endonuclease OS=Malus baccata OX=106549 GN=C1H46_011200 PE=4 SV=1	L	Replication, recombination and repair	hypothetical protein C1H46_011200 [Malus baccata]
207	Malus_domestica_newGene_11844	--	--	Molecular Function: nucleic acid binding (GO:0003676);; Molecular Function: zinc ion binding (GO:0008270);; Biological Process: DNA integration (GO:0015074);;	--	[R]	General function prediction only	GAG-pre-integrase domain	Retrovirus-related Pol polyprotein from transposon RE2 OS=Arabidopsis thaliana OX=3702 GN=RE2 PE=4 SV=1	Uncharacterized protein OS=Malus baccata OX=106549 GN=C1H46_044597 PE=4 SV=1	O	Posttranslational modification, protein turnover, chaperones	hypothetical protein C1H46_044597 [Malus baccata]
208	Malus_domestica_newGene_503	--	--	--	K03231|5.70e-18|mtr:MTR_5g037350|K03231 elongation factor 1-alpha | (RefSeq) elongation factor 1-alpha	--	--	--	--	Uncharacterized protein OS=Malus baccata OX=106549 GN=C1H46_033950 PE=4 SV=1	S	Function unknown	hypothetical protein C1H46_033950 [Malus baccata]
209	Malus_domestica_newGene_7777	--	--	--	--	--	--	--	--	Uncharacterized protein OS=Malus baccata OX=106549 GN=C1H46_000214 PE=4 SV=1	--	--	hypothetical protein C1H46_000214 [Malus baccata]
210	Malus_domestica_newGene_10691	--	--	Molecular Function: DNA binding (GO:0003677);; Cellular Component: nucleus (GO:0005634);;	--	--	--	--	--	Uncharacterized protein OS=Malus domestica OX=3750 GN=DVH24_026382 PE=4 SV=1	--	--	hypothetical protein DVH24_026382 [Malus domestica]
211	Malus_domestica_newGene_4110	--	--	--	--	--	--	--	--	Uncharacterized protein OS=Malus domestica OX=3750 GN=DVH24_000618 PE=4 SV=1	--	--	uncharacterized protein LOC103443336 [Malus domestica]
212	Malus_domestica_newGene_9875	--	--	--	--	--	--	--	--	Uncharacterized protein OS=Malus domestica OX=3750 GN=DVH24_037730 PE=3 SV=1	--	--	glycine-rich cell wall structural protein 1.0-like [Malus domestica]
213	Malus_domestica_newGene_5794	--	--	--	--	--	--	--	--	Uncharacterized protein OS=Pyrus ussuriensis x Pyrus communis OX=2448454 GN=D8674_020275 PE=4 SV=1	C	Energy production and conversion	uncharacterized protein LOC103415895 [Malus domestica]
214	Malus_domestica_newGene_5680	--	--	--	--	--	--	--	--	Uncharacterized protein OS=Malus baccata OX=106549 GN=C1H46_036053 PE=4 SV=1	--	--	hypothetical protein C1H46_036053 [Malus baccata]
215	Malus_domestica_newGene_448	--	--	--	--	--	--	--	--	Uncharacterized protein OS=Malus domestica OX=3750 GN=DVH24_036673 PE=4 SV=1	--	--	hypothetical protein DVH24_036673 [Malus domestica]
216	Malus_domestica_newGene_7566	--	--	--	--	--	--	--	--	Uncharacterized protein OS=Trifolium pratense OX=57577 GN=L195_g045731 PE=4 SV=1	--	--	hypothetical protein L195_g045731 [Trifolium pratense]
217	Malus_domestica_newGene_10423	[X]	Mobilome: prophages, transposons	Molecular Function: iron ion binding (GO:0005506);; Molecular Function: oxidoreductase activity, acting on paired donors, with incorporation or reduction of molecular oxygen (GO:0016705);; Molecular Function: L-ascorbic acid binding (GO:0031418);;	K14766|5.39e-76|nau:109227645|K14766 nucleolar protein 14 | (RefSeq) mitotic apparatus protein p62-like	[R]	General function prediction only	Reverse transcriptase (RNA-dependent DNA polymerase)	--	Uncharacterized protein OS=Malus domestica OX=3750 GN=DVH24_022612 PE=4 SV=1	S	Function unknown	hypothetical protein DVH24_022612 [Malus domestica]
218	Malus_domestica_newGene_2250	--	--	--	--	--	--	--	--	Uncharacterized protein OS=Malus domestica OX=3750 GN=DVH24_022797 PE=4 SV=1	--	--	hypothetical protein DVH24_022797 [Malus domestica]
219	Malus_domestica_newGene_10032	--	--	Molecular Function: transferase activity (GO:0016740);;	K12930|3.85e-10|mdm:103440008|K12930 anthocyanidin 3-O-glucosyltransferase [EC:2.4.1.115] | (RefSeq) anthocyanidin 3-O-glucosyltransferase 2-like	--	--	--	--	UDP-glycose flavonoid 3-O-glycosyltransferase (Fragment) OS=Malus domestica OX=3750 GN=UFGT PE=4 SV=1	--	--	UDP-glycose flavonoid 3-O-glycosyltransferase, partial [Malus domestica]
220	Malus_domestica_newGene_10377	--	--	--	--	--	--	--	--	Uncharacterized protein OS=Malus domestica OX=3750 GN=DVH24_001195 PE=4 SV=1	--	--	hypothetical protein DVH24_001195 [Malus domestica]
221	Malus_domestica_newGene_5320	--	--	--	--	--	--	--	--	Uncharacterized protein OS=Pyrus ussuriensis x Pyrus communis OX=2448454 GN=D8674_021328 PE=4 SV=1	--	--	hypothetical protein D8674_021328 [Pyrus ussuriensis x Pyrus communis]
222	Malus_domestica_newGene_9573	--	--	--	--	--	--	--	--	Uncharacterized protein OS=Malus baccata OX=106549 GN=C1H46_024564 PE=4 SV=1	--	--	hypothetical protein C1H46_024564 [Malus baccata]
223	Malus_domestica_newGene_2262	--	--	Molecular Function: cysteine-type peptidase activity (GO:0008234);;	--	--	--	Ulp1 protease family, C-terminal catalytic domain	--	ULP_PROTEASE domain-containing protein OS=Malus domestica OX=3750 GN=DVH24_041726 PE=3 SV=1	--	--	hypothetical protein DVH24_041726 [Malus domestica]
224	Malus_domestica_newGene_11385	--	--	Cellular Component: nucleus (GO:0005634);; Biological Process: regulation of transcription, DNA-templated (GO:0006355);; Molecular Function: zinc ion binding (GO:0008270);;	K17604|2.18e-15|dosa:Os01t0852650-00|K17604 zinc finger SWIM domain-containing protein 3 | (RefSeq) Os01g0852650; FAR1 DNA binding domain domain containing protein.	--	--	--	Protein FAR1-RELATED SEQUENCE 3 OS=Arabidopsis thaliana OX=3702 GN=FRS3 PE=1 SV=2	Protein FAR1-RELATED SEQUENCE OS=Pyrus ussuriensis x Pyrus communis OX=2448454 GN=D8674_038694 PE=3 SV=1	S	Function unknown	protein FAR1-RELATED SEQUENCE 5-like [Pyrus ussuriensis x Pyrus communis]
225	Malus_domestica_newGene_2614	--	--	Cellular Component: integral component of membrane (GO:0016021);;	--	--	--	--	--	Uncharacterized protein OS=Malus domestica OX=3750 GN=DVH24_029909 PE=4 SV=1	--	--	hypothetical protein DVH24_029909 [Malus domestica]
226	Malus_domestica_newGene_6321	--	--	Molecular Function: ADP binding (GO:0043531);;	--	--	--	--	--	NB-ARC domain-containing protein OS=Malus baccata OX=106549 GN=C1H46_029484 PE=4 SV=1	--	--	hypothetical protein C1H46_029484 [Malus baccata]
227	Malus_domestica_newGene_11123	--	--	--	--	--	--	--	--	Uncharacterized protein OS=Malus domestica OX=3750 GN=DVH24_005592 PE=4 SV=1	--	--	protein CLAVATA 3 [Malus domestica]
228	Malus_domestica_newGene_4865	--	--	Molecular Function: DNA binding (GO:0003677);; Molecular Function: protein dimerization activity (GO:0046983);;	K19984|4.20e-26|zju:107432880|K19984 exocyst complex component 5 | (RefSeq) exocyst complex component SEC10b-like	--	--	Protein of unknown function (DUF 659)	--	BED-type domain-containing protein (Fragment) OS=Prunus persica OX=3760 GN=PRUPE_ppa025737mg PE=4 SV=1	S	Function unknown	uncharacterized protein LOC117621726 [Prunus dulcis]
229	Malus_domestica_newGene_6448	--	--	Molecular Function: DNA binding (GO:0003677);; Molecular Function: protein dimerization activity (GO:0046983);;	--	[L]	Replication, recombination and repair	hAT family C-terminal dimerisation region	Putative AC transposase OS=Zea mays OX=4577 PE=2 SV=2	Zinc finger BED domain-containing protein RICESLEEPER 1-like OS=Pyrus ussuriensis x Pyrus communis OX=2448454 GN=D8674_028241 PE=4 SV=1	E	Amino acid transport and metabolism	zinc finger BED domain-containing protein RICESLEEPER 1-like [Pyrus ussuriensis x Pyrus communis]
230	Malus_domestica_newGene_6285	--	--	--	--	--	--	--	--	Uncharacterized protein OS=Malus domestica OX=3750 GN=DVH24_039986 PE=4 SV=1	--	--	hypothetical protein DVH24_039986 [Malus domestica]
231	Malus_domestica_newGene_6781	[J]	Translation, ribosomal structure and biogenesis	Molecular Function: molecular_function (GO:0003674);; Molecular Function: catalytic activity (GO:0003824);; Molecular Function: amidase activity (GO:0004040);; Cellular Component: cellular_component (GO:0005575);; Cellular Component: intracellular (GO:0005622);; Cellular Component: obsolete cell (GO:0005623);; Cellular Component: nucleus (GO:0005634);; Cellular Component: nucleoplasm (GO:0005654)…	K01426|5.04e-102|pxb:103941918|K01426 amidase [EC:3.5.1.4] | (RefSeq) amidase 1-like	--	--	Amidase	Amidase 1 OS=Arabidopsis thaliana OX=3702 GN=AMI1 PE=1 SV=1	Uncharacterized protein OS=Malus baccata OX=106549 GN=C1H46_036074 PE=3 SV=1	J	Translation, ribosomal structure and biogenesis	amidase 1-like [Malus domestica]
232	Malus_domestica_newGene_4573	--	--	Cellular Component: integral component of membrane (GO:0016021);;	K14318|9.32e-11|aof:109831087|K14318 nuclear pore complex protein Nup88 | (RefSeq) LOW QUALITY PROTEIN: nuclear pore complex protein NUP88	--	--	DDE superfamily endonuclease	--	DDE Tnp4 domain-containing protein OS=Malus baccata OX=106549 GN=C1H46_034426 PE=3 SV=1	L	Replication, recombination and repair	hypothetical protein C1H46_034426 [Malus baccata]
233	Malus_domestica_newGene_9112	--	--	--	--	--	--	--	--	Uncharacterized protein OS=Malus baccata OX=106549 GN=C1H46_022280 PE=4 SV=1	--	--	hypothetical protein C1H46_022280 [Malus baccata]
234	Malus_domestica_newGene_2180	--	--	--	--	--	--	--	--	Uncharacterized protein OS=Malus baccata OX=106549 GN=C1H46_025520 PE=4 SV=1	--	--	hypothetical protein C1H46_025520 [Malus baccata]
235	Malus_domestica_newGene_7002	--	--	Cellular Component: integral component of membrane (GO:0016021);;	--	--	--	--	--	Fasciclin-like arabinogalactan protein 21 OS=Pyrus ussuriensis x Pyrus communis OX=2448454 GN=D8674_035755 PE=3 SV=1	S	Function unknown	fasciclin-like arabinogalactan protein 21 [Pyrus ussuriensis x Pyrus communis]
236	Malus_domestica_newGene_2923	--	--	Cellular Component: nucleus (GO:0005634);; Biological Process: U6 snRNA 3'-end processing (GO:0034477);; Molecular Function: poly(U)-specific exoribonuclease activity, producing 3' uridine cyclic phosphate ends (GO:1990838);;	K23093|9.92e-101|mdm:103420608|K23093 U6 snRNA phosphodiesterase [EC:3.1.4.-] | (RefSeq) U6 snRNA phosphodiesterase-like isoform X3	[S]	Function unknown	Uncharacterised conserved protein	--	U6 snRNA phosphodiesterase OS=Malus domestica OX=3750 GN=DVH24_024515 PE=3 SV=1	J	Translation, ribosomal structure and biogenesis	U6 snRNA phosphodiesterase-like isoform X2 [Malus domestica]
237	Malus_domestica_newGene_3547	--	--	--	--	--	--	--	--	Uncharacterized protein OS=Malus baccata OX=106549 GN=C1H46_011536 PE=4 SV=1	G	Carbohydrate transport and metabolism	hypothetical protein C1H46_011536 [Malus baccata]
238	Malus_domestica_newGene_5351	--	--	--	--	--	--	--	--	--	--	--	uncharacterized protein LOC114827776 [Malus domestica]
239	Malus_domestica_newGene_517	--	--	--	--	--	--	--	--	Uncharacterized protein OS=Malus baccata OX=106549 GN=C1H46_001469 PE=4 SV=1	--	--	hypothetical protein C1H46_001469 [Malus baccata]
240	Malus_domestica_newGene_2296	--	--	--	K15255|2.01e-50|mtr:MTR_0003s0410|K15255 ATP-dependent DNA helicase PIF1 [EC:3.6.4.12] | (RefSeq) PIF1-like helicase	[R]	General function prediction only	RNase H-like domain found in reverse transcriptase	Uncharacterized mitochondrial protein AtMg00860 OS=Arabidopsis thaliana OX=3702 GN=AtMg00860 PE=4 SV=1	Endonuclease OS=Malus baccata OX=106549 GN=C1H46_011676 PE=4 SV=1	L	Replication, recombination and repair	hypothetical protein C1H46_011676 [Malus baccata]
241	Malus_domestica_newGene_3361	--	--	--	K04564|8.34e-07|mdm:108172535|K04564 superoxide dismutase, Fe-Mn family [EC:1.15.1.1] | (RefSeq) 6-phosphofructo-2-kinase/fructose-2, 6-bisphosphatase-like	--	--	--	--	Uncharacterized protein OS=Malus domestica OX=3750 GN=DVH24_020921 PE=4 SV=1	S	Function unknown	uncharacterized protein LOC114819944 [Malus domestica]
242	Malus_domestica_newGene_2263	--	--	--	--	--	--	--	--	Uncharacterized protein OS=Malus baccata OX=106549 GN=C1H46_011509 PE=4 SV=1	--	--	uncharacterized protein LOC114825421 [Malus domestica]
243	Malus_domestica_newGene_9581	--	--	--	--	--	--	--	--	Uncharacterized protein OS=Malus domestica OX=3750 GN=DVH24_034006 PE=4 SV=1	--	--	hypothetical protein DVH24_034006 [Malus domestica]
244	Malus_domestica_newGene_301	--	--	--	K15255|1.36e-13|nta:107801064|K15255 ATP-dependent DNA helicase PIF1 [EC:3.6.4.12] | (RefSeq) uncharacterized LOC107801064	--	--	--	--	Reverse transcriptase domain-containing protein OS=Malus baccata OX=106549 GN=C1H46_003965 PE=4 SV=1	S	Function unknown	hypothetical protein C1H46_003965 [Malus baccata]
245	Malus_domestica_newGene_6523	--	--	Biological Process: RNA processing (GO:0006396);;	--	--	--	--	--	NRDE2-like protein OS=Pyrus ussuriensis x Pyrus communis OX=2448454 GN=D8674_010765 PE=3 SV=1	S	Function unknown	uncharacterized protein LOC114819923 [Malus domestica]
246	Malus_domestica_newGene_1155	--	--	--	--	--	--	--	--	Uncharacterized protein OS=Malus domestica OX=3750 GN=DVH24_034006 PE=4 SV=1	--	--	hypothetical protein DVH24_034006 [Malus domestica]
247	Malus_domestica_newGene_7943	--	--	--	--	[R]	General function prediction only	Reverse transcriptase (RNA-dependent DNA polymerase)	--	RNA-directed DNA polymerase OS=Pyrus ussuriensis x Pyrus communis OX=2448454 GN=D8674_017560 PE=4 SV=1	L	Replication, recombination and repair	uncharacterized protein LOC114826316 [Malus domestica]
248	Malus_domestica_newGene_3204	[X]	Mobilome: prophages, transposons	Molecular Function: iron ion binding (GO:0005506);; Molecular Function: oxidoreductase activity, acting on paired donors, with incorporation or reduction of molecular oxygen (GO:0016705);; Molecular Function: L-ascorbic acid binding (GO:0031418);;	K14766|5.34e-77|nau:109227645|K14766 nucleolar protein 14 | (RefSeq) mitotic apparatus protein p62-like	[R]	General function prediction only	Reverse transcriptase (RNA-dependent DNA polymerase)	--	Uncharacterized protein OS=Malus domestica OX=3750 GN=DVH24_022612 PE=4 SV=1	S	Function unknown	hypothetical protein DVH24_022612 [Malus domestica]
249	Malus_domestica_newGene_549	[R]	General function prediction only	Cellular Component: cell wall (GO:0005618);; Molecular Function: manganese ion binding (GO:0030145);; Molecular Function: nutrient reservoir activity (GO:0045735);; Cellular Component: apoplast (GO:0048046);;	--	--	--	Cupin	Germin-like protein 5-1 OS=Oryza sativa subsp. japonica OX=39947 GN=Os05g0277500 PE=2 SV=1	Germin-like protein OS=Malus domestica OX=3750 GN=DVH24_015019 PE=3 SV=1	S	Function unknown	germin-like protein 5-1 [Malus domestica]
250	Malus_domestica_newGene_5688	--	--	--	--	--	--	--	--	Uncharacterized protein OS=Pyrus ussuriensis x Pyrus communis OX=2448454 GN=D8674_010471 PE=4 SV=1	--	--	hypothetical protein D8674_010471 [Pyrus ussuriensis x Pyrus communis]
251	Malus_domestica_newGene_327	--	--	Biological Process: protein transport (GO:0015031);; Cellular Component: membrane (GO:0016020);;	K22419|1.96e-30|aip:107620095|K22419 Delta4-3-oxosteroid 5beta-reductase [EC:1.3.1.3] | (RefSeq) 3-oxo-Delta(4,5)-steroid 5-beta-reductase	--	--	Reverse transcriptase (RNA-dependent DNA polymerase)	--	MHD domain-containing protein OS=Malus domestica OX=3750 GN=DVH24_041473 PE=4 SV=1	S	Function unknown	hypothetical protein DVH24_041473 [Malus domestica]
252	Malus_domestica_newGene_2547	--	--	--	--	--	--	--	--	Uncharacterized protein OS=Malus domestica OX=3750 PE=4 SV=1	--	--	hypothetical protein [Malus domestica]
253	Malus_domestica_newGene_1166	--	--	--	--	--	--	--	--	Uncharacterized protein OS=Malus baccata OX=106549 GN=C1H46_022280 PE=4 SV=1	--	--	hypothetical protein C1H46_022280 [Malus baccata]
254	Malus_domestica_newGene_10044	--	--	--	--	[D]	Cell cycle control, cell division, chromosome partitioning	--	--	Helitron_like_N domain-containing protein OS=Malus baccata OX=106549 GN=C1H46_016702 PE=4 SV=1	D	Cell cycle control, cell division, chromosome partitioning	uncharacterized protein LOC103405083 [Malus domestica]
255	Malus_domestica_newGene_5195	--	--	--	--	--	--	--	--	Uncharacterized protein OS=Malus baccata OX=106549 GN=C1H46_011719 PE=4 SV=1	--	--	uncharacterized protein LOC108171668 [Malus domestica]
256	Malus_domestica_newGene_4302	--	--	--	--	--	--	--	--	Uncharacterized protein OS=Malus domestica OX=3750 GN=DVH24_013101 PE=4 SV=1	--	--	hypothetical protein DVH24_013101 [Malus domestica]
257	Malus_domestica_newGene_9260	[J]	Translation, ribosomal structure and biogenesis	Cellular Component: integral component of membrane (GO:0016021);;	--	--	--	Bacterial PH domain	--	bPH_2 domain-containing protein OS=Malus domestica OX=3750 GN=DVH24_007149 PE=4 SV=1	S	Function unknown	hypothetical protein DVH24_007149 [Malus domestica]
258	Malus_domestica_newGene_6816	--	--	--	--	--	--	--	--	Uncharacterized protein OS=Malus domestica OX=3750 GN=DVH24_034006 PE=4 SV=1	--	--	hypothetical protein DVH24_034006 [Malus domestica]
259	Malus_domestica_newGene_7962	--	--	--	--	--	--	--	--	DUF1985 domain-containing protein OS=Pyrus ussuriensis x Pyrus communis OX=2448454 GN=D8674_011849 PE=4 SV=1	--	--	hypothetical protein D8674_011849 [Pyrus ussuriensis x Pyrus communis]
260	Malus_domestica_newGene_6100	--	--	Molecular Function: DNA binding (GO:0003677);; Molecular Function: protein dimerization activity (GO:0046983);;	--	--	--	BED zinc finger	--	BED-type domain-containing protein (Fragment) OS=Prunus persica OX=3760 GN=PRUPE_ppa025737mg PE=4 SV=1	S	Function unknown	uncharacterized protein LOC117621726 [Prunus dulcis]
261	Malus_domestica_newGene_3203	--	--	--	--	--	--	--	--	Uncharacterized protein OS=Malus domestica OX=3750 GN=DVH24_021386 PE=4 SV=1	--	--	hypothetical protein DVH24_021386 [Malus domestica]
262	Malus_domestica_newGene_2814	--	--	--	--	--	--	--	--	Uncharacterized protein OS=Malus domestica OX=3750 GN=DVH24_024014 PE=4 SV=1	--	--	hypothetical protein DVH24_024014 [Malus domestica]
263	Malus_domestica_newGene_9656	--	--	Cellular Component: integral component of membrane (GO:0016021);;	--	--	--	--	--	Formin-like protein OS=Malus baccata OX=106549 GN=C1H46_004934 PE=3 SV=1	--	--	hypothetical protein C1H46_004934 [Malus baccata]
264	Malus_domestica_newGene_6912	--	--	Molecular Function: methyltransferase activity (GO:0008168);;	K08241|8.28e-11|fve:101291918|K08241 jasmonate O-methyltransferase [EC:2.1.1.141] | (RefSeq) jasmonate O-methyltransferase-like	--	--	SAM dependent carboxyl methyltransferase	Loganic acid O-methyltransferase OS=Catharanthus roseus OX=4058 GN=LAMT PE=1 SV=1	Uncharacterized protein OS=Malus baccata OX=106549 GN=C1H46_023995 PE=4 SV=1	S	Function unknown	hypothetical protein C1H46_023995 [Malus baccata]
265	Malus_domestica_newGene_1903	--	--	Cellular Component: integral component of membrane (GO:0016021);; Molecular Function: transmembrane transporter activity (GO:0022857);;	--	[R]	General function prediction only	--	Monosaccharide-sensing protein 1 OS=Arabidopsis thaliana OX=3702 GN=MSSP1 PE=1 SV=2	Uncharacterized protein OS=Malus baccata OX=106549 GN=C1H46_025375 PE=4 SV=1	U	Intracellular trafficking, secretion, and vesicular transport	hypothetical protein C1H46_025375 [Malus baccata]
266	Malus_domestica_newGene_5910	--	--	Molecular Function: cellulase activity (GO:0008810);; Biological Process: cellulose catabolic process (GO:0030245);;	K09571|7.20e-06|bna:106435913|K09571 FK506-binding protein 4/5 [EC:5.2.1.8] | (RefSeq) LOW QUALITY PROTEIN: 70 kDa peptidyl-prolyl isomerase-like	--	--	--	--	Endoglucanase OS=Pyrus ussuriensis x Pyrus communis OX=2448454 GN=D8674_020567 PE=3 SV=1	L	Replication, recombination and repair	endoglucanase 14-like [Pyrus ussuriensis x Pyrus communis]
267	Malus_domestica_newGene_10157	--	--	Cellular Component: integral component of membrane (GO:0016021);;	--	--	--	--	--	Uncharacterized protein OS=Malus baccata OX=106549 GN=C1H46_025360 PE=4 SV=1	--	--	hypothetical protein C1H46_025360 [Malus baccata]
268	Malus_domestica_newGene_11321	--	--	--	--	--	--	--	--	Uncharacterized protein OS=Malus domestica OX=3750 PE=4 SV=1	--	--	hypothetical protein [Malus domestica]
269	Malus_domestica_newGene_2444	--	--	--	--	--	--	--	--	Uncharacterized protein OS=Malus domestica OX=3750 GN=DVH24_004069 PE=4 SV=1	--	--	hypothetical protein DVH24_004069 [Malus domestica]
270	Malus_domestica_newGene_11815	--	--	--	--	--	--	--	--	Uncharacterized protein OS=Malus domestica OX=3750 GN=DVH24_034006 PE=4 SV=1	--	--	hypothetical protein DVH24_034006 [Malus domestica]
271	Malus_domestica_newGene_9913	--	--	--	--	--	--	--	--	Uncharacterized protein OS=Malus domestica OX=3750 GN=DVH24_001198 PE=4 SV=1	--	--	hypothetical protein DVH24_001198 [Malus domestica]
272	Malus_domestica_newGene_11894	--	--	Molecular Function: iron ion binding (GO:0005506);; Molecular Function: oxidoreductase activity, acting on paired donors, with incorporation or reduction of molecular oxygen (GO:0016705);; Molecular Function: L-ascorbic acid binding (GO:0031418);;	K14766|1.13e-35|nau:109227645|K14766 nucleolar protein 14 | (RefSeq) mitotic apparatus protein p62-like	--	--	Reverse transcriptase (RNA-dependent DNA polymerase)	--	Uncharacterized protein OS=Malus domestica OX=3750 GN=DVH24_022612 PE=4 SV=1	S	Function unknown	hypothetical protein DVH24_022612 [Malus domestica]
273	Malus_domestica_newGene_5262	--	--	--	--	--	--	--	--	Uncharacterized protein OS=Malus domestica OX=3750 GN=DVH24_034006 PE=4 SV=1	--	--	hypothetical protein DVH24_034006 [Malus domestica]
274	Malus_domestica_newGene_10171	--	--	--	--	--	--	--	--	DDE Tnp4 domain-containing protein OS=Pyrus ussuriensis x Pyrus communis OX=2448454 GN=D8674_013544 PE=3 SV=1	L	Replication, recombination and repair	PREDICTED: uncharacterized protein LOC103940543 [Pyrus x bretschneideri]
275	Malus_domestica_newGene_1483	--	--	--	--	--	--	--	--	Uncharacterized protein OS=Malus baccata OX=106549 GN=C1H46_023186 PE=4 SV=1	S	Function unknown	hypothetical protein C1H46_023186 [Malus baccata]
276	Malus_domestica_newGene_956	--	--	--	--	--	--	--	--	Uncharacterized protein OS=Malus domestica OX=3750 GN=DVH24_001198 PE=4 SV=1	--	--	hypothetical protein DVH24_001198 [Malus domestica]
277	Malus_domestica_newGene_4759	--	--	Molecular Function: ADP binding (GO:0043531);;	--	--	--	--	--	NB-ARC domain-containing protein OS=Malus baccata OX=106549 GN=C1H46_029484 PE=4 SV=1	--	--	hypothetical protein C1H46_029484 [Malus baccata]
278	Malus_domestica_newGene_1046	--	--	--	K23222|4.42e-32|oeu:111367135|K23222 nuclease HARBI1 [EC:3.1.-.-] | (RefSeq) uncharacterized protein LOC111367135 isoform X1	[L]	Replication, recombination and repair	--	--	Uncharacterized protein OS=Pyrus ussuriensis x Pyrus communis OX=2448454 GN=D8674_025895 PE=4 SV=1	L	Replication, recombination and repair	PREDICTED: uncharacterized protein LOC103962122 [Pyrus x bretschneideri]
279	Malus_domestica_newGene_3715	--	--	--	--	--	--	--	--	Uncharacterized protein OS=Malus baccata OX=106549 GN=C1H46_040238 PE=4 SV=1	--	--	hypothetical protein C1H46_040238 [Malus baccata]
280	Malus_domestica_newGene_3807	--	--	Biological Process: transition metal ion transport (GO:0000041);; Molecular Function: molecular_function (GO:0003674);; Molecular Function: catalytic activity (GO:0003824);; Molecular Function: transporter activity (GO:0005215);; Molecular Function: manganese ion transmembrane transporter activity (GO:0005384);; Molecular Function: calcium transmembrane transporter activity, phosphorylative mecha…	--	--	--	--	--	--	P	Inorganic ion transport and metabolism	--
281	Malus_domestica_newGene_5810	--	--	Molecular Function: nucleic acid binding (GO:0003676);; Molecular Function: RNA-directed DNA polymerase activity (GO:0003964);; Molecular Function: RNA-DNA hybrid ribonuclease activity (GO:0004523);;	--	--	--	Reverse transcriptase-like	--	Putative ribonuclease H-like domain, reverse transcriptase zinc-binding domain-containing protein OS=Rosa chinensis OX=74649 GN=RchiOBHm_Chr2g0146161 PE=4 SV=1	E	Amino acid transport and metabolism	putative ribonuclease H-like domain, reverse transcriptase zinc-binding domain-containing protein [Rosa chinensis]
282	Malus_domestica_newGene_5657	--	--	--	--	--	--	--	--	Uncharacterized protein OS=Malus baccata OX=106549 GN=C1H46_012898 PE=4 SV=1	--	--	--
283	Malus_domestica_newGene_3439	--	--	--	--	--	--	--	--	Uncharacterized protein OS=Malus domestica OX=3750 GN=DVH24_001198 PE=4 SV=1	--	--	hypothetical protein DVH24_001198 [Malus domestica]
284	Malus_domestica_newGene_10600	--	--	--	--	--	--	--	--	Uncharacterized protein OS=Malus domestica OX=3750 GN=DVH24_018354 PE=4 SV=1	--	--	PREDICTED: uncharacterized protein LOC108865380 [Pyrus x bretschneideri]
285	Malus_domestica_newGene_6282	--	--	Molecular Function: lanosterol synthase activity (GO:0000250);; Cellular Component: lipid droplet (GO:0005811);; Biological Process: triterpenoid biosynthetic process (GO:0016104);; Molecular Function: beta-amyrin synthase activity (GO:0042300);;	K01853|3.83e-40|pxb:103937092|K01853 cycloartenol synthase [EC:5.4.99.8] | (RefSeq) cycloartenol synthase 2-like	[I]	Lipid transport and metabolism	--	Cycloartenol synthase OS=Glycyrrhiza glabra OX=49827 GN=GgCAS1 PE=1 SV=1	Terpene cyclase/mutase family member OS=Malus domestica OX=3750 GN=DVH24_018731 PE=3 SV=1	I	Lipid transport and metabolism	hypothetical protein DVH24_018731 [Malus domestica]
286	Malus_domestica_newGene_5906	--	--	Molecular Function: molecular_function (GO:0003674);; Molecular Function: catalytic activity (GO:0003824);; Cellular Component: cellular_component (GO:0005575);; Cellular Component: intracellular (GO:0005622);; Cellular Component: obsolete cell (GO:0005623);; Cellular Component: cytoplasm (GO:0005737);; Cellular Component: Golgi apparatus (GO:0005794);; Biological Process: carbohydrate metabolic …	--	--	--	--	--	--	S	Function unknown	--
287	Malus_domestica_newGene_11302	--	--	Cellular Component: integral component of membrane (GO:0016021);; Molecular Function: protein dimerization activity (GO:0046983);;	--	--	--	--	--	Disease resistance TIR-NBS-LRR class protein OS=Prunus dulcis OX=3755 GN=Prudu_013579 PE=4 SV=1	S	Function unknown	zinc finger MYM-type protein 1-like [Malus domestica]
288	Malus_domestica_newGene_4975	--	--	--	--	--	--	--	--	Uncharacterized protein OS=Pyrus ussuriensis x Pyrus communis OX=2448454 GN=D8674_010756 PE=4 SV=1	--	--	hypothetical protein D8674_010756 [Pyrus ussuriensis x Pyrus communis]
289	Malus_domestica_newGene_8862	--	--	Biological Process: floral organ abscission (GO:0010227);;	--	--	--	--	Protein IDA-LIKE 4 OS=Arabidopsis thaliana OX=3702 GN=IDL4 PE=2 SV=1	Protein IDA-LIKE 4-like OS=Pyrus ussuriensis x Pyrus communis OX=2448454 GN=D8674_013179 PE=4 SV=1	S	Function unknown	protein IDA-LIKE 4-like [Pyrus ussuriensis x Pyrus communis]
290	Malus_domestica_newGene_10727	--	--	--	--	--	--	--	--	Uncharacterized protein OS=Malus baccata OX=106549 GN=C1H46_040238 PE=4 SV=1	--	--	hypothetical protein C1H46_040238 [Malus baccata]
291	Malus_domestica_newGene_7696	--	--	Cellular Component: integral component of membrane (GO:0016021);;	--	--	--	--	--	Uncharacterized protein OS=Malus domestica OX=3750 GN=DVH24_032334 PE=4 SV=1	--	--	hypothetical protein DVH24_032334 [Malus domestica]
292	Malus_domestica_newGene_1163	--	--	Molecular Function: structural constituent of ribosome (GO:0003735);; Molecular Function: zinc ion binding (GO:0008270);;	--	--	--	--	--	Uncharacterized protein OS=Malus domestica OX=3750 GN=DVH24_035166 PE=4 SV=1	--	--	hypothetical protein DVH24_035166 [Malus domestica]
293	Malus_domestica_newGene_8378	--	--	--	--	--	--	--	--	Uncharacterized protein OS=Malus domestica OX=3750 GN=DVH24_034006 PE=4 SV=1	--	--	hypothetical protein DVH24_034006 [Malus domestica]
294	Malus_domestica_newGene_9539	--	--	Molecular Function: zinc ion binding (GO:0008270);;	K17604|3.88e-30|csv:101203656|K17604 zinc finger SWIM domain-containing protein 3 | (RefSeq) uncharacterized protein LOC101203656 isoform X1	--	--	SWIM zinc finger	--	SWIM-type domain-containing protein OS=Malus baccata OX=106549 GN=C1H46_013606 PE=4 SV=1	S	Function unknown	PREDICTED: uncharacterized protein LOC103928705 [Pyrus x bretschneideri]
295	Malus_domestica_newGene_10944	--	--	--	--	--	--	--	--	Uncharacterized protein OS=Malus domestica OX=3750 GN=DVH24_001198 PE=4 SV=1	--	--	hypothetical protein DVH24_001198 [Malus domestica]
296	Malus_domestica_newGene_113	--	--	Molecular Function: cysteine-type peptidase activity (GO:0008234);;	--	--	--	--	--	ULP_PROTEASE domain-containing protein OS=Malus baccata OX=106549 GN=C1H46_038811 PE=3 SV=1	--	--	hypothetical protein C1H46_038811 [Malus baccata]
297	Malus_domestica_newGene_7097	--	--	Molecular Function: ADP binding (GO:0043531);;	--	--	--	--	--	NB-ARC domain-containing protein OS=Malus baccata OX=106549 GN=C1H46_029484 PE=4 SV=1	--	--	hypothetical protein C1H46_029484 [Malus baccata]
298	Malus_domestica_newGene_2598	--	--	--	--	--	--	--	--	Uncharacterized protein OS=Malus baccata OX=106549 GN=C1H46_000366 PE=4 SV=1	--	--	hypothetical protein C1H46_000366 [Malus baccata]
299	Malus_domestica_newGene_1145	--	--	--	--	--	--	--	--	Uncharacterized protein OS=Malus domestica OX=3750 GN=DVH24_001195 PE=4 SV=1	--	--	hypothetical protein DVH24_001195 [Malus domestica]
300	Malus_domestica_newGene_11728	--	--	Molecular Function: solute:proton antiporter activity (GO:0015299);; Cellular Component: integral component of membrane (GO:0016021);;	K14724|2.13e-08|mcha:111018422|K14724 solute carrier family 9 (sodium/hydrogen exchanger), member 8 | (RefSeq) sodium/hydrogen exchanger 2-like	[P]	Inorganic ion transport and metabolism	--	Sodium/hydrogen exchanger 4 OS=Arabidopsis thaliana OX=3702 GN=NHX4 PE=2 SV=2	Uncharacterized protein OS=Malus domestica OX=3750 GN=DVH24_004052 PE=4 SV=1	P	Inorganic ion transport and metabolism	hypothetical protein DVH24_004052 [Malus domestica]
301	Malus_domestica_newGene_6618	--	--	--	--	--	--	--	--	Uncharacterized protein OS=Malus domestica OX=3750 GN=DVH24_004069 PE=4 SV=1	--	--	hypothetical protein DVH24_004069 [Malus domestica]
302	Malus_domestica_newGene_5944	--	--	--	--	--	--	--	--	Uncharacterized protein OS=Malus domestica OX=3750 GN=DVH24_001198 PE=4 SV=1	--	--	hypothetical protein DVH24_001198 [Malus domestica]
303	Malus_domestica_newGene_2933	--	--	--	--	[R]	General function prediction only	RNase H-like domain found in reverse transcriptase	--	RT_RNaseH domain-containing protein (Fragment) OS=Cephalotus follicularis OX=3775 GN=CFOL_v3_28404 PE=4 SV=1	L	Replication, recombination and repair	hypothetical protein CFOL_v3_28404, partial [Cephalotus follicularis]
304	Malus_domestica_newGene_2832	--	--	--	--	--	--	--	--	Uncharacterized protein OS=Malus baccata OX=106549 GN=C1H46_001470 PE=4 SV=1	S	Function unknown	hypothetical protein C1H46_001470 [Malus baccata]
305	Malus_domestica_newGene_11687	--	--	--	K03231|2.94e-18|mtr:MTR_5g037350|K03231 elongation factor 1-alpha | (RefSeq) elongation factor 1-alpha	--	--	--	--	Uncharacterized protein OS=Malus baccata OX=106549 GN=C1H46_033950 PE=4 SV=1	S	Function unknown	hypothetical protein C1H46_033950 [Malus baccata]
306	Malus_domestica_newGene_11410	--	--	--	--	--	--	--	--	Uncharacterized protein OS=Malus baccata OX=106549 GN=C1H46_022280 PE=4 SV=1	--	--	hypothetical protein C1H46_022280 [Malus baccata]
307	Malus_domestica_newGene_9412	--	--	--	K16292|1.16e-09|han:110933040|K16292 KDEL-tailed cysteine endopeptidase [EC:3.4.22.-] | (RefSeq) vignain-like	--	--	--	--	Uncharacterized protein OS=Malus baccata OX=106549 GN=C1H46_022373 PE=4 SV=1	--	--	uncharacterized protein LOC103427610 [Malus domestica]
308	Malus_domestica_newGene_4405	--	--	--	--	--	--	--	--	Uncharacterized protein OS=Malus baccata OX=106549 GN=C1H46_014810 PE=4 SV=1	--	--	hypothetical protein C1H46_014810 [Malus baccata]
309	Malus_domestica_newGene_8546	--	--	--	--	--	--	--	--	Uncharacterized protein OS=Malus baccata OX=106549 GN=C1H46_043189 PE=4 SV=1	--	--	uncharacterized protein LOC114819257, partial [Malus domestica]
310	Malus_domestica_newGene_868	--	--	--	--	--	--	--	--	Uncharacterized protein OS=Malus domestica OX=3750 GN=DVH24_000093 PE=4 SV=1	--	--	hypothetical protein DVH24_000093 [Malus domestica]
311	Malus_domestica_newGene_1189	--	--	--	--	--	--	--	--	Uncharacterized protein OS=Malus baccata OX=106549 GN=C1H46_001925 PE=4 SV=1	--	--	hypothetical protein C1H46_001925 [Malus baccata]
312	Malus_domestica_newGene_10614	--	--	Cellular Component: integral component of membrane (GO:0016021);;	K13519|2.74e-32|adu:107489062|K13519 lysophospholipid acyltransferase [EC:2.3.1.51 2.3.1.23 2.3.1.-] | (RefSeq) lysophospholipid acyltransferase 1-like	[R]	General function prediction only	gag-polypeptide of LTR copia-type	--	DUF4219 domain-containing protein OS=Dendrobium catenatum OX=906689 GN=MA16_Dca021744 PE=4 SV=1	L	Replication, recombination and repair	uncharacterized protein LOC108174378 [Malus domestica]
313	Malus_domestica_newGene_9534	--	--	Molecular Function: ATP binding (GO:0005524);;	--	--	--	--	--	Uncharacterized protein OS=Malus baccata OX=106549 GN=C1H46_038482 PE=4 SV=1	--	--	uncharacterized protein LOC114827332 [Malus domestica]
314	Malus_domestica_newGene_6329	--	--	Molecular Function: ADP binding (GO:0043531);;	--	--	--	--	--	NB-ARC domain-containing protein OS=Malus baccata OX=106549 GN=C1H46_029484 PE=4 SV=1	--	--	hypothetical protein C1H46_029484 [Malus baccata]
315	Malus_domestica_newGene_4678	--	--	Biological Process: protein transport (GO:0015031);; Cellular Component: membrane (GO:0016020);;	K22419|3.35e-32|aip:107620095|K22419 Delta4-3-oxosteroid 5beta-reductase [EC:1.3.1.3] | (RefSeq) 3-oxo-Delta(4,5)-steroid 5-beta-reductase	--	--	--	--	MHD domain-containing protein OS=Malus domestica OX=3750 GN=DVH24_041473 PE=4 SV=1	S	Function unknown	hypothetical protein DVH24_041473 [Malus domestica]
316	Malus_domestica_newGene_1587	--	--	--	--	--	--	--	--	Uncharacterized protein OS=Malus domestica OX=3750 GN=DVH24_011585 PE=4 SV=1	--	--	hypothetical protein DVH24_011585 [Malus domestica]
317	Malus_domestica_newGene_10520	--	--	--	--	--	--	--	--	Uncharacterized protein OS=Malus domestica OX=3750 GN=DVH24_034006 PE=4 SV=1	--	--	hypothetical protein DVH24_034006 [Malus domestica]
318	Malus_domestica_newGene_10009	[X]	Mobilome: prophages, transposons	Molecular Function: iron ion binding (GO:0005506);; Molecular Function: oxidoreductase activity, acting on paired donors, with incorporation or reduction of molecular oxygen (GO:0016705);; Molecular Function: L-ascorbic acid binding (GO:0031418);;	K14766|2.12e-75|nau:109227645|K14766 nucleolar protein 14 | (RefSeq) mitotic apparatus protein p62-like	[R]	General function prediction only	Reverse transcriptase (RNA-dependent DNA polymerase)	--	Uncharacterized protein OS=Malus domestica OX=3750 GN=DVH24_022612 PE=4 SV=1	S	Function unknown	hypothetical protein DVH24_022612 [Malus domestica]
319	Malus_domestica_newGene_6773	--	--	Cellular Component: integral component of membrane (GO:0016021);;	K10532|2.67e-41|pxb:103965300|K10532 heparan-alpha-glucosaminide N-acetyltransferase [EC:2.3.1.78] | (RefSeq) heparan-alpha-glucosaminide N-acetyltransferase	[S]	Function unknown	--	--	Uncharacterized protein OS=Malus domestica OX=3750 GN=DVH24_036616 PE=4 SV=1	S	Function unknown	hypothetical protein DVH24_036616 [Malus domestica]
320	Malus_domestica_newGene_276	--	--	--	--	--	--	--	--	Uncharacterized protein OS=Malus baccata OX=106549 GN=C1H46_045930 PE=4 SV=1	--	--	hypothetical protein C1H46_045930 [Malus baccata]
321	Malus_domestica_newGene_641	--	--	--	--	--	--	--	--	Uncharacterized protein OS=Malus domestica OX=3750 GN=DVH24_034006 PE=4 SV=1	--	--	hypothetical protein DVH24_034006 [Malus domestica]
322	Malus_domestica_newGene_5145	--	--	--	--	--	--	--	--	Uncharacterized protein OS=Malus baccata OX=106549 GN=C1H46_044528 PE=4 SV=1	--	--	hypothetical protein C1H46_044528 [Malus baccata]
323	Malus_domestica_newGene_3181	--	--	--	--	--	--	--	--	Uncharacterized protein OS=Malus domestica OX=3750 GN=DVH24_022797 PE=4 SV=1	--	--	hypothetical protein DVH24_022797 [Malus domestica]
324	Malus_domestica_newGene_11539	--	--	--	--	--	--	--	--	Uncharacterized protein OS=Malus baccata OX=106549 GN=C1H46_000617 PE=4 SV=1	--	--	hypothetical protein C1H46_000617 [Malus baccata]
325	Malus_domestica_newGene_5798	--	--	Cellular Component: integral component of membrane (GO:0016021);;	--	--	--	--	--	Uncharacterized protein OS=Malus domestica OX=3750 GN=DVH24_024923 PE=4 SV=1	--	--	hypothetical protein DVH24_024923 [Malus domestica]
326	Malus_domestica_newGene_68	--	--	Cellular Component: integral component of membrane (GO:0016021);;	--	--	--	--	--	Uncharacterized protein OS=Malus domestica OX=3750 GN=DVH24_007783 PE=4 SV=1	--	--	hypothetical protein DVH24_007783 [Malus domestica]
327	Malus_domestica_newGene_3145	--	--	--	--	--	--	--	--	Uncharacterized protein OS=Malus domestica OX=3750 GN=DVH24_034006 PE=4 SV=1	--	--	hypothetical protein DVH24_034006 [Malus domestica]
328	Malus_domestica_newGene_2167	--	--	Cellular Component: integral component of membrane (GO:0016021);; Molecular Function: metal ion binding (GO:0046872);;	--	--	--	--	--	Uncharacterized protein OS=Malus domestica OX=3750 GN=DVH24_008759 PE=4 SV=1	--	--	uncharacterized protein LOC103438145 [Malus domestica]
329	Malus_domestica_newGene_9347	--	--	Molecular Function: microtubule motor activity (GO:0003777);; Molecular Function: ATP binding (GO:0005524);; Biological Process: microtubule-based movement (GO:0007018);; Molecular Function: microtubule binding (GO:0008017);;	K10400|4.48e-32|pxb:103940760|K10400 kinesin family member 15 | (RefSeq) kinesin-like protein KIN-12C	--	--	--	Kinesin-like protein KIN-12C OS=Arabidopsis thaliana OX=3702 GN=KIN12C PE=1 SV=1	Phragmoplast orienting kinesin-1 OS=Pyrus ussuriensis x Pyrus communis OX=2448454 GN=D8674_016778 PE=3 SV=1	Z	Cytoskeleton	PREDICTED: kinesin-like protein KIN-12C [Pyrus x bretschneideri]
330	Malus_domestica_newGene_1526	--	--	--	--	--	--	--	--	Uncharacterized protein OS=Malus domestica OX=3750 GN=DVH24_010938 PE=4 SV=1	--	--	hypothetical protein DVH24_010938 [Malus domestica]
331	Malus_domestica_newGene_2803	--	--	Cellular Component: mitochondrial inner membrane (GO:0005743);; Cellular Component: integral component of membrane (GO:0016021);;	--	--	--	--	--	UBX domain-containing protein 4 OS=Pyrus ussuriensis x Pyrus communis OX=2448454 GN=D8674_000268 PE=3 SV=1	S	Function unknown	UBX domain-containing protein 4 [Pyrus ussuriensis x Pyrus communis]
332	Malus_domestica_newGene_2102	--	--	--	K22419|2.63e-14|aip:107620095|K22419 Delta4-3-oxosteroid 5beta-reductase [EC:1.3.1.3] | (RefSeq) 3-oxo-Delta(4,5)-steroid 5-beta-reductase	--	--	--	--	Uncharacterized protein OS=Malus baccata OX=106549 GN=C1H46_019897 PE=4 SV=1	S	Function unknown	hypothetical protein C1H46_019897 [Malus baccata]
333	Malus_domestica_newGene_6392	--	--	Cellular Component: integral component of membrane (GO:0016021);;	--	--	--	--	--	Uncharacterized protein OS=Malus baccata OX=106549 GN=C1H46_004586 PE=4 SV=1	--	--	hypothetical protein C1H46_004586 [Malus baccata]
334	Malus_domestica_newGene_4387	--	--	Biological Process: mitochondrial genome maintenance (GO:0000002);; Biological Process: negative regulation of transcription by RNA polymerase II (GO:0000122);; Biological Process: cell activation (GO:0001775);; Biological Process: leukocyte homeostasis (GO:0001776);; Biological Process: regulation of protein phosphorylation (GO:0001932);; Biological Process: negative regulation of protein phosph…	--	[O]	Posttranslational modification, protein turnover, chaperones	--	--	Uncharacterized protein OS=Pyrus ussuriensis x Pyrus communis OX=2448454 GN=D8674_034950 PE=4 SV=1	O	Posttranslational modification, protein turnover, chaperones	hypothetical protein D8674_034950 [Pyrus ussuriensis x Pyrus communis]
335	Malus_domestica_newGene_1699	--	--	--	--	[R]	General function prediction only	Ankyrin repeats (many copies)	--	ANK_REP_REGION domain-containing protein OS=Malus domestica OX=3750 GN=DVH24_009723 PE=4 SV=1	S	Function unknown	poly [ADP-ribose] polymerase tankyrase [Malus domestica]
336	Malus_domestica_newGene_8500	--	--	--	--	--	--	--	--	Uncharacterized protein OS=Malus domestica OX=3750 GN=DVH24_029201 PE=4 SV=1	--	--	uncharacterized protein LOC103400455 [Malus domestica]
337	Malus_domestica_newGene_709	--	--	--	K03648|2.58e-44|bpg:Bathy04g01430|K03648 uracil-DNA glycosylase [EC:3.2.2.27] | (RefSeq) uracil-DNA glycosylase	--	--	YqaJ-like viral recombinase domain	--	YqaJ domain-containing protein OS=Malus baccata OX=106549 GN=C1H46_000870 PE=4 SV=1	S	Function unknown	hypothetical protein C1H46_000870 [Malus baccata]
338	Malus_domestica_newGene_5057	--	--	--	--	--	--	--	--	Uncharacterized protein OS=Malus baccata OX=106549 GN=C1H46_022280 PE=4 SV=1	--	--	hypothetical protein C1H46_022280 [Malus baccata]
339	Malus_domestica_newGene_11680	--	--	--	--	--	--	--	--	Uncharacterized protein OS=Malus baccata OX=106549 GN=C1H46_042892 PE=4 SV=1	L	Replication, recombination and repair	uncharacterized protein LOC114822693 [Malus domestica]
340	Malus_domestica_newGene_787	--	--	Molecular Function: DNA binding (GO:0003677);; Cellular Component: nucleus (GO:0005634);; Biological Process: regulation of transcription, DNA-templated (GO:0006355);;	--	--	--	No apical meristem (NAM) protein	NAC domain-containing protein 86 OS=Arabidopsis thaliana OX=3702 GN=NAC086 PE=2 SV=1	NAC domain-containing protein 7-like OS=Pyrus ussuriensis x Pyrus communis OX=2448454 GN=D8674_025122 PE=4 SV=1	S	Function unknown	NAC domain-containing protein 7-like [Pyrus ussuriensis x Pyrus communis]
341	Malus_domestica_newGene_1700	--	--	Molecular Function: nucleic acid binding (GO:0003676);; Biological Process: DNA integration (GO:0015074);;	--	[R]	General function prediction only	--	--	Integrase catalytic domain-containing protein OS=Pyrus ussuriensis x Pyrus communis OX=2448454 GN=D8674_043037 PE=4 SV=1	K	Transcription	hypothetical protein D8674_043037 [Pyrus ussuriensis x Pyrus communis]
342	Malus_domestica_newGene_4242	--	--	--	--	--	--	--	--	Uncharacterized protein OS=Malus baccata OX=106549 GN=C1H46_023036 PE=4 SV=1	--	--	hypothetical protein C1H46_023036 [Malus baccata]
343	Malus_domestica_newGene_1690	--	--	--	--	--	--	--	--	Uncharacterized protein OS=Malus domestica OX=3750 PE=4 SV=1	--	--	hypothetical protein [Malus domestica]
344	Malus_domestica_newGene_10368	--	--	--	--	--	--	--	--	Uncharacterized protein OS=Malus domestica OX=3750 GN=DVH24_001198 PE=4 SV=1	--	--	hypothetical protein DVH24_001198 [Malus domestica]
345	Malus_domestica_newGene_1000	--	--	--	K09422|2.79e-13|pmum:103335082|K09422 transcription factor MYB, plant | (RefSeq) telomere repeat-binding factor 1 isoform X1	--	--	--	--	Uncharacterized protein OS=Malus baccata OX=106549 GN=C1H46_016048 PE=4 SV=1	--	--	telomere repeat-binding factor 1-like [Malus domestica]
346	Malus_domestica_newGene_2311	--	--	--	--	--	--	--	--	Uncharacterized protein OS=Malus baccata OX=106549 GN=C1H46_040238 PE=4 SV=1	--	--	hypothetical protein C1H46_040238 [Malus baccata]
347	Malus_domestica_newGene_7879	--	--	Biological Process: spindle assembly (GO:0051225);; Cellular Component: HAUS complex (GO:0070652);;	--	--	--	--	--	Uncharacterized protein OS=Malus baccata OX=106549 GN=C1H46_014387 PE=4 SV=1	--	--	hypothetical protein C1H46_014387 [Malus baccata]
348	Malus_domestica_newGene_4369	--	--	--	--	--	--	--	--	Uncharacterized protein OS=Malus domestica OX=3750 GN=DVH24_039986 PE=4 SV=1	--	--	hypothetical protein DVH24_039986 [Malus domestica]
349	Malus_domestica_newGene_11491	--	--	--	--	--	--	--	--	Uncharacterized protein OS=Malus domestica OX=3750 GN=DVH24_038933 PE=4 SV=1	L	Replication, recombination and repair	hypothetical protein DVH24_038933 [Malus domestica]
350	Malus_domestica_newGene_10663	--	--	--	--	--	--	--	--	Uncharacterized protein OS=Malus domestica OX=3750 GN=DVH24_026441 PE=4 SV=1	--	--	uncharacterized protein LOC103401768 [Malus domestica]
351	Malus_domestica_newGene_2574	--	--	--	--	--	--	--	--	Uncharacterized protein OS=Malus domestica OX=3750 GN=DVH24_001198 PE=4 SV=1	--	--	hypothetical protein DVH24_001198 [Malus domestica]
352	Malus_domestica_newGene_6185	--	--	--	K15376|1.15e-06|ccav:112505318|K15376 gephyrin [EC:2.10.1.1 2.7.7.75] | (RefSeq) molybdopterin biosynthesis protein CNX1-like	--	--	--	Retrovirus-related Pol polyprotein from transposon RE1 OS=Arabidopsis thaliana OX=3702 GN=RE1 PE=2 SV=1	Usp domain-containing protein OS=Malus baccata OX=106549 GN=C1H46_030282 PE=4 SV=1	T	Signal transduction mechanisms	hypothetical protein C1H46_030282 [Malus baccata]
353	Malus_domestica_newGene_9827	--	--	--	--	--	--	--	--	Uncharacterized protein OS=Malus baccata OX=106549 GN=C1H46_040238 PE=4 SV=1	--	--	hypothetical protein C1H46_040238 [Malus baccata]
354	Malus_domestica_newGene_394	--	--	--	K03283|1.91e-12|han:110914447|K03283 heat shock 70kDa protein 1/2/6/8 | (RefSeq) heat shock cognate 70 kDa protein-like	--	--	--	--	Reverse transcriptase domain-containing protein OS=Malus baccata OX=106549 GN=C1H46_003965 PE=4 SV=1	S	Function unknown	hypothetical protein C1H46_003965 [Malus baccata]
355	Malus_domestica_newGene_5165	--	--	--	--	--	--	--	--	Uncharacterized protein OS=Malus baccata OX=106549 GN=C1H46_027101 PE=4 SV=1	--	--	hypothetical protein C1H46_027101 [Malus baccata]
356	Malus_domestica_newGene_5089	--	--	--	--	--	--	--	--	Uncharacterized protein OS=Malus baccata OX=106549 GN=C1H46_031634 PE=4 SV=1	--	--	uncharacterized protein LOC114826615 [Malus domestica]
357	Malus_domestica_newGene_6197	--	--	--	--	--	--	--	--	Uncharacterized protein OS=Malus baccata OX=106549 GN=C1H46_005733 PE=4 SV=1	--	--	hypothetical protein C1H46_005733 [Malus baccata]
358	Malus_domestica_newGene_4147	--	--	--	--	--	--	--	--	Uncharacterized protein OS=Malus baccata OX=106549 GN=C1H46_045544 PE=4 SV=1	--	--	hypothetical protein C1H46_045544 [Malus baccata]
359	Malus_domestica_newGene_9871	--	--	--	--	--	--	--	--	Uncharacterized protein OS=Pyrus ussuriensis x Pyrus communis OX=2448454 GN=D8674_018226 PE=4 SV=1	--	--	hypothetical protein D8674_018226 [Pyrus ussuriensis x Pyrus communis]
360	Malus_domestica_newGene_1408	--	--	Molecular Function: protein dimerization activity (GO:0046983);;	K01230|1.83e-25|vvi:100242837|K01230 mannosyl-oligosaccharide alpha-1,2-mannosidase [EC:3.2.1.113] | (RefSeq) mannosyl-oligosaccharide 1,2-alpha-mannosidase MNS1	--	--	hAT family C-terminal dimerisation region	--	Dimer_Tnp_hAT domain-containing protein OS=Malus baccata OX=106549 GN=C1H46_017989 PE=4 SV=1	S	Function unknown	hypothetical protein C1H46_017989 [Malus baccata]
361	Malus_domestica_newGene_6231	--	--	--	--	--	--	--	--	Uncharacterized protein OS=Malus domestica OX=3750 GN=DVH24_001198 PE=4 SV=1	--	--	hypothetical protein DVH24_001198 [Malus domestica]
362	Malus_domestica_newGene_537	--	--	--	--	--	--	--	--	Uncharacterized protein OS=Pyrus ussuriensis x Pyrus communis OX=2448454 GN=D8674_011106 PE=4 SV=1	--	--	uncharacterized protein LOC114824579 [Malus domestica]
363	Malus_domestica_newGene_39	--	--	--	K03231|1.51e-20|mtr:MTR_5g037350|K03231 elongation factor 1-alpha | (RefSeq) elongation factor 1-alpha	--	--	--	--	Uncharacterized protein OS=Malus baccata OX=106549 GN=C1H46_003295 PE=4 SV=1	S	Function unknown	hypothetical protein C1H46_003295 [Malus baccata]
364	Malus_domestica_newGene_9856	--	--	Cellular Component: integral component of membrane (GO:0016021);;	--	--	--	--	--	Uncharacterized protein OS=Malus domestica OX=3750 GN=DVH24_024228 PE=4 SV=1	--	--	hypothetical protein DVH24_024228 [Malus domestica]
365	Malus_domestica_newGene_9695	--	--	--	--	--	--	--	--	Uncharacterized protein OS=Malus domestica OX=3750 GN=DVH24_010822 PE=4 SV=1	--	--	hypothetical protein DVH24_010822 [Malus domestica]
366	Malus_domestica_newGene_6530	--	--	--	--	--	--	--	--	Uncharacterized protein OS=Malus domestica OX=3750 GN=DVH24_004648 PE=4 SV=1	--	--	hypothetical protein DVH24_004648 [Malus domestica]
367	Malus_domestica_newGene_6715	--	--	Molecular Function: protein dimerization activity (GO:0046983);;	--	--	--	hAT family C-terminal dimerisation region	--	Dimer_Tnp_hAT domain-containing protein OS=Malus domestica OX=3750 GN=DVH24_023068 PE=4 SV=1	S	Function unknown	hypothetical protein DVH24_023068 [Malus domestica]
368	Malus_domestica_newGene_9898	--	--	Biological Process: protein transport (GO:0015031);; Cellular Component: membrane (GO:0016020);;	K22419|1.40e-26|aip:107620095|K22419 Delta4-3-oxosteroid 5beta-reductase [EC:1.3.1.3] | (RefSeq) 3-oxo-Delta(4,5)-steroid 5-beta-reductase	--	--	--	--	MHD domain-containing protein OS=Malus domestica OX=3750 GN=DVH24_041473 PE=4 SV=1	S	Function unknown	hypothetical protein DVH24_041473 [Malus domestica]
369	Malus_domestica_newGene_264	--	--	--	--	--	--	--	--	Uncharacterized protein OS=Malus domestica OX=3750 GN=DVH24_013101 PE=4 SV=1	--	--	hypothetical protein DVH24_013101 [Malus domestica]
370	Malus_domestica_newGene_9129	--	--	--	--	--	--	--	--	Uncharacterized protein OS=Malus domestica OX=3750 GN=DVH24_039986 PE=4 SV=1	--	--	hypothetical protein DVH24_039986 [Malus domestica]
371	Malus_domestica_newGene_9823	--	--	--	--	--	--	--	--	Uncharacterized protein OS=Malus domestica OX=3750 GN=DVH24_039986 PE=4 SV=1	--	--	hypothetical protein DVH24_039986 [Malus domestica]
372	Malus_domestica_newGene_1554	--	--	Molecular Function: nucleic acid binding (GO:0003676);; Biological Process: DNA integration (GO:0015074);;	K09571|3.80e-09|bna:106435913|K09571 FK506-binding protein 4/5 [EC:5.2.1.8] | (RefSeq) LOW QUALITY PROTEIN: 70 kDa peptidyl-prolyl isomerase-like	[R]	General function prediction only	--	Retrovirus-related Pol polyprotein from transposon RE2 OS=Arabidopsis thaliana OX=3702 GN=RE2 PE=4 SV=1	Integrase catalytic domain-containing protein OS=Pyrus ussuriensis x Pyrus communis OX=2448454 GN=D8674_011520 PE=4 SV=1	L	Replication, recombination and repair	hypothetical protein D8674_011520 [Pyrus ussuriensis x Pyrus communis]
373	Malus_domestica_newGene_4648	--	--	Biological Process: signal transduction (GO:0007165);;	K13459|7.60e-25|fve:101303600|K13459 disease resistance protein RPS2 | (RefSeq) probable disease resistance protein At4g27220	--	--	TIR domain	TMV resistance protein N OS=Nicotiana glutinosa OX=35889 GN=N PE=1 SV=1	Uncharacterized protein OS=Malus domestica OX=3750 GN=DVH24_009282 PE=4 SV=1	--	--	hypothetical protein DVH24_009282 [Malus domestica]
374	Malus_domestica_newGene_1475	--	--	Molecular Function: pectinesterase activity (GO:0030599);; Biological Process: cell wall modification (GO:0042545);; Molecular Function: aspartyl esterase activity (GO:0045330);;	K01051|3.36e-35|pxb:103953814|K01051 pectinesterase [EC:3.1.1.11] | (RefSeq) putative pectinesterase 63	--	--	Pectinesterase	--	Pectinesterase OS=Pyrus ussuriensis x Pyrus communis OX=2448454 GN=D8674_031890 PE=4 SV=1	--	--	probable pectinesterase 48 isoform X1 [Malus domestica]
375	Malus_domestica_newGene_3781	--	--	Molecular Function: pyruvate dehydrogenase (acetyl-transferring) activity (GO:0004739);; Biological Process: acetyl-CoA biosynthetic process from pyruvate (GO:0006086);;	--	--	--	--	--	Pyruvate dehydrogenase E1 component subunit beta OS=Malus domestica OX=3750 GN=DVH24_025147 PE=4 SV=1	L	Replication, recombination and repair	hypothetical protein DVH24_025147 [Malus domestica]
376	Malus_domestica_newGene_3679	--	--	Molecular Function: DNA binding (GO:0003677);; Molecular Function: metal ion binding (GO:0046872);;	--	--	--	--	--	Plus3 domain-containing protein OS=Malus domestica OX=3750 GN=DVH24_033312 PE=4 SV=1	K	Transcription	hypothetical protein DVH24_033312 [Malus domestica]
377	Malus_domestica_newGene_636	--	--	--	--	--	--	--	--	Uncharacterized protein OS=Malus baccata OX=106549 GN=C1H46_012205 PE=4 SV=1	--	--	hypothetical protein C1H46_012205 [Malus baccata]
378	Malus_domestica_newGene_1238	--	--	Molecular Function: glycerol-3-phosphate dehydrogenase [NAD+] activity (GO:0004367);; Biological Process: carbohydrate metabolic process (GO:0005975);; Biological Process: glycerol-3-phosphate metabolic process (GO:0006072);; Cellular Component: glycerol-3-phosphate dehydrogenase complex (GO:0009331);;	--	--	--	--	--	Glycerol-3-phosphate dehydrogenase (NAD(+)) OS=Malus domestica OX=3750 GN=DVH24_007874 PE=3 SV=1	C	Energy production and conversion	hypothetical protein DVH24_007874 [Malus domestica]
379	Malus_domestica_newGene_3264	--	--	Molecular Function: transferase activity, transferring glycosyl groups (GO:0016757);;	--	[IM]	--	--	--	Uncharacterized protein OS=Malus domestica OX=3750 GN=DVH24_022758 PE=3 SV=1	--	--	uncharacterized protein LOC103439173 isoform X1 [Malus domestica]
380	Malus_domestica_newGene_4467	--	--	--	--	--	--	--	--	Uncharacterized protein OS=Malus domestica OX=3750 PE=4 SV=1	--	--	hypothetical protein [Malus domestica]
381	Malus_domestica_newGene_8931	--	--	--	--	--	--	--	--	Uncharacterized protein OS=Malus domestica OX=3750 GN=DVH24_001198 PE=4 SV=1	--	--	hypothetical protein DVH24_001198 [Malus domestica]
382	Malus_domestica_newGene_934	--	--	--	--	--	--	--	--	Uncharacterized protein OS=Malus baccata OX=106549 GN=C1H46_019920 PE=4 SV=1	--	--	uncharacterized protein LOC108173473 [Malus domestica]
383	Malus_domestica_newGene_745	--	--	--	--	--	--	--	--	Uncharacterized protein OS=Malus baccata OX=106549 GN=C1H46_028446 PE=4 SV=1	--	--	hypothetical protein C1H46_028446 [Malus baccata]
384	Malus_domestica_newGene_1888	--	--	--	--	--	--	--	--	Uncharacterized protein OS=Malus domestica OX=3750 GN=DVH24_008002 PE=4 SV=1	--	--	hypothetical protein DVH24_008002 [Malus domestica]
385	Malus_domestica_newGene_3922	--	--	--	--	--	--	--	Reticulon-like protein B17 OS=Arabidopsis thaliana OX=3702 GN=RTNLB17 PE=2 SV=1	Reticulon domain-containing protein OS=Malus baccata OX=106549 GN=C1H46_010563 PE=4 SV=1	S	Function unknown	hypothetical protein C1H46_010563 [Malus baccata]
386	Malus_domestica_newGene_4928	--	--	--	--	--	--	--	--	Uncharacterized protein OS=Malus domestica OX=3750 GN=DVH24_011946 PE=4 SV=1	S	Function unknown	hypothetical protein DVH24_011946 [Malus domestica]
387	Malus_domestica_newGene_411	--	--	--	--	--	--	--	--	Uncharacterized protein OS=Malus baccata OX=106549 GN=C1H46_030140 PE=4 SV=1	S	Function unknown	hypothetical protein C1H46_030140 [Malus baccata]
388	Malus_domestica_newGene_11534	--	--	Molecular Function: nucleic acid binding (GO:0003676);; Molecular Function: zinc ion binding (GO:0008270);;	--	--	--	--	--	Keratin OS=Pyrus ussuriensis x Pyrus communis OX=2448454 GN=D8674_003521 PE=4 SV=1	L	Replication, recombination and repair	uncharacterized protein DDB_G0283357-like [Malus domestica]
389	Malus_domestica_newGene_7785	--	--	Molecular Function: iron ion binding (GO:0005506);; Molecular Function: oxidoreductase activity, acting on paired donors, with incorporation or reduction of molecular oxygen (GO:0016705);; Molecular Function: L-ascorbic acid binding (GO:0031418);;	K14766|9.87e-52|nau:109227645|K14766 nucleolar protein 14 | (RefSeq) mitotic apparatus protein p62-like	--	--	Reverse transcriptase (RNA-dependent DNA polymerase)	--	Uncharacterized protein OS=Malus domestica OX=3750 GN=DVH24_022612 PE=4 SV=1	S	Function unknown	hypothetical protein DVH24_022612 [Malus domestica]
390	Malus_domestica_newGene_6764	--	--	--	--	--	--	--	--	Uncharacterized protein OS=Malus baccata OX=106549 GN=C1H46_011288 PE=4 SV=1	S	Function unknown	uncharacterized protein LOC103452701 [Malus domestica]
391	Malus_domestica_newGene_9371	--	--	--	--	--	--	--	--	Uncharacterized protein OS=Malus domestica OX=3750 GN=DVH24_017742 PE=4 SV=1	--	--	TMV resistance protein N-like [Malus domestica]
392	Malus_domestica_newGene_5060	[R]	General function prediction only	Biological Process: signal transduction (GO:0007165);; Molecular Function: ADP binding (GO:0043531);;	K00695|1.24e-125|mtr:MTR_6g478030|K00695 sucrose synthase [EC:2.4.1.13] | (RefSeq) sucrose synthase	--	--	TIR domain	Disease resistance protein Roq1 OS=Nicotiana benthamiana OX=4100 GN=ROQ1 PE=1 SV=1	ADP-ribosyl cyclase/cyclic ADP-ribose hydrolase OS=Pyrus ussuriensis x Pyrus communis OX=2448454 GN=D8674_003527 PE=4 SV=1	T	Signal transduction mechanisms	LOW QUALITY PROTEIN: disease resistance-like protein DSC1 [Malus domestica]
393	Malus_domestica_newGene_11155	--	--	Biological Process: signal transduction (GO:0007165);; Molecular Function: ADP binding (GO:0043531);;	K23533|6.83e-07|nto:108943062|K23533 leucine-rich repeat and immunoglobulin-like domain-containing nogo receptor-interacting protein | (RefSeq) disease resistance protein TAO1-like	--	--	--	Disease resistance protein RPP2A OS=Arabidopsis thaliana OX=3702 GN=RPP2A PE=2 SV=1	ADP-ribosyl cyclase/cyclic ADP-ribose hydrolase OS=Pyrus ussuriensis x Pyrus communis OX=2448454 GN=D8674_021145 PE=4 SV=1	T	Signal transduction mechanisms	TMV resistance protein N-like [Malus domestica]
394	Malus_domestica_newGene_10376	--	--	--	--	--	--	--	--	Uncharacterized protein OS=Malus baccata OX=106549 GN=C1H46_040238 PE=4 SV=1	--	--	hypothetical protein C1H46_040238 [Malus baccata]
395	Malus_domestica_newGene_6427	--	--	--	K01490|1.44e-12|mtr:MTR_8g469750|K01490 AMP deaminase [EC:3.5.4.6] | (RefSeq) adenosine/AMP deaminase	--	--	--	--	Uncharacterized protein OS=Malus baccata OX=106549 GN=C1H46_016782 PE=4 SV=1	S	Function unknown	hypothetical protein C1H46_016782 [Malus baccata]
396	Malus_domestica_newGene_6632	--	--	--	--	--	--	--	--	Uncharacterized protein OS=Malus baccata OX=106549 GN=C1H46_003322 PE=4 SV=1	--	--	hypothetical protein C1H46_003322 [Malus baccata]
397	Malus_domestica_newGene_1818	--	--	Biological Process: cell morphogenesis (GO:0000902);; Biological Process: cell morphogenesis involved in differentiation (GO:0000904);; Molecular Function: molecular_function (GO:0003674);; Molecular Function: binding (GO:0005488);; Molecular Function: calcium ion binding (GO:0005509);; Biological Process: biological_process (GO:0008150);; Biological Process: anatomical structure morphogenesis (G…	--	--	--	--	--	Uncharacterized protein OS=Malus baccata OX=106549 GN=C1H46_005057 PE=4 SV=1	T	Signal transduction mechanisms	hypothetical protein C1H46_005057 [Malus baccata]
398	Malus_domestica_newGene_7729	--	--	--	--	--	--	--	--	Uncharacterized protein OS=Malus domestica OX=3750 GN=DVH24_001198 PE=4 SV=1	--	--	hypothetical protein DVH24_001198 [Malus domestica]
399	Malus_domestica_newGene_3582	--	--	--	--	--	--	--	--	Uncharacterized protein OS=Malus domestica OX=3750 GN=DVH24_001198 PE=4 SV=1	--	--	hypothetical protein DVH24_001198 [Malus domestica]
400	Malus_domestica_newGene_3881	--	--	--	--	--	--	--	--	Uncharacterized protein OS=Malus domestica OX=3750 GN=DVH24_001198 PE=4 SV=1	--	--	hypothetical protein DVH24_001198 [Malus domestica]
401	Malus_domestica_newGene_1277	--	--	--	--	--	--	--	--	Uncharacterized protein OS=Rosa chinensis OX=74649 GN=RchiOBHm_Chr5g0050111 PE=4 SV=1	--	--	uncharacterized protein LOC110769479 [Prunus avium]
402	Malus_domestica_newGene_9365	--	--	Biological Process: response to acid chemical (GO:0001101);; Molecular Function: molecular_function (GO:0003674);; Molecular Function: nucleic acid binding (GO:0003676);; Molecular Function: DNA binding (GO:0003677);; Molecular Function: DNA-binding transcription factor activity (GO:0003700);; Molecular Function: binding (GO:0005488);; Biological Process: organic acid metabolic process (GO:000608…	--	--	--	--	--	Uncharacterized protein OS=Malus domestica OX=3750 GN=DVH24_025187 PE=4 SV=1	K	Transcription	uncharacterized protein LOC114822194 [Malus domestica]
403	Malus_domestica_newGene_11805	--	--	--	--	--	--	--	--	Uncharacterized protein OS=Malus domestica OX=3750 GN=DVH24_001198 PE=4 SV=1	--	--	hypothetical protein DVH24_001198 [Malus domestica]
404	Malus_domestica_newGene_4609	--	--	Cellular Component: mitochondrial inner membrane (GO:0005743);; Biological Process: mitochondrial electron transport, ubiquinol to cytochrome c (GO:0006122);; Molecular Function: ubiquinol-cytochrome-c reductase activity (GO:0008121);; Cellular Component: respirasome (GO:0070469);;	K00416|2.26e-48|mdm:103444640|K00416 ubiquinol-cytochrome c reductase subunit 6 | (RefSeq) cytochrome b-c1 complex subunit 6-like	[C]	Energy production and conversion	Ubiquinol-cytochrome C reductase hinge protein	Cytochrome b-c1 complex subunit 6-1, mitochondrial OS=Arabidopsis thaliana OX=3702 GN=QCR6-1 PE=1 SV=1	Cytochrome b-c1 complex subunit 6 OS=Malus domestica OX=3750 GN=DVH24_009375 PE=3 SV=1	C	Energy production and conversion	cytochrome b-c1 complex subunit 6-like [Malus domestica]
405	Malus_domestica_newGene_6447	--	--	Molecular Function: DNA binding (GO:0003677);; Molecular Function: protein dimerization activity (GO:0046983);;	--	--	--	BED zinc finger	--	Zinc finger BED domain-containing protein RICESLEEPER 1-like OS=Pyrus ussuriensis x Pyrus communis OX=2448454 GN=D8674_028241 PE=4 SV=1	S	Function unknown	uncharacterized protein LOC114826280 [Malus domestica]
406	Malus_domestica_newGene_11777	--	--	--	--	--	--	--	--	Uncharacterized protein OS=Malus domestica OX=3750 GN=DVH24_001198 PE=4 SV=1	--	--	hypothetical protein DVH24_001198 [Malus domestica]
407	Malus_domestica_newGene_6431	--	--	--	--	--	--	--	--	Uncharacterized protein OS=Malus domestica OX=3750 GN=DVH24_004859 PE=4 SV=1	--	--	hypothetical protein DVH24_004859 [Malus domestica]
408	Malus_domestica_newGene_4549	--	--	Molecular Function: nucleic acid binding (GO:0003676);; Molecular Function: zinc ion binding (GO:0008270);;	--	[R]	General function prediction only	--	Retrovirus-related Pol polyprotein from transposon RE2 OS=Arabidopsis thaliana OX=3702 GN=RE2 PE=4 SV=1	Uncharacterized protein OS=Malus baccata OX=106549 GN=C1H46_020763 PE=4 SV=1	L	Replication, recombination and repair	hypothetical protein C1H46_020763 [Malus baccata]
409	Malus_domestica_newGene_10138	--	--	--	--	--	--	--	--	Uncharacterized protein OS=Malus domestica OX=3750 GN=DVH24_006707 PE=4 SV=1	--	--	hypothetical protein DVH24_006707 [Malus domestica]
410	Malus_domestica_newGene_4352	--	--	Molecular Function: nucleic acid binding (GO:0003676);; Biological Process: DNA integration (GO:0015074);;	--	[R]	General function prediction only	--	Retrovirus-related Pol polyprotein from transposon RE2 OS=Arabidopsis thaliana OX=3702 GN=RE2 PE=4 SV=1	Integrase catalytic domain-containing protein OS=Pyrus ussuriensis x Pyrus communis OX=2448454 GN=D8674_043037 PE=4 SV=1	--	--	uncharacterized protein LOC114827033 isoform X1 [Malus domestica]
411	Malus_domestica_newGene_2112	--	--	Molecular Function: glutathione peroxidase activity (GO:0004602);; Biological Process: response to oxidative stress (GO:0006979);;	K14190|1.95e-35|pxb:103952371|K14190 GDP-L-galactose phosphorylase [EC:2.7.7.69] | (RefSeq) GDP-L-galactose phosphorylase 2-like isoform X1	--	--	--	--	Glutathione peroxidase OS=Malus domestica OX=3750 GN=DVH24_006715 PE=3 SV=1	S	Function unknown	hypothetical protein DVH24_006715 [Malus domestica]
412	Malus_domestica_newGene_10895	--	--	--	--	--	--	TNP1/EN/SPM transposase	--	Transposase_23 domain-containing protein OS=Malus domestica OX=3750 GN=DVH24_003594 PE=4 SV=1	--	--	hypothetical protein DVH24_003594 [Malus domestica]
413	Malus_domestica_newGene_8825	--	--	Cellular Component: integral component of membrane (GO:0016021);; Molecular Function: transmembrane transporter activity (GO:0022857);;	--	--	--	--	--	MFS domain-containing protein OS=Malus domestica OX=3750 GN=DVH24_013291 PE=4 SV=1	--	--	hypothetical protein DVH24_013291 [Malus domestica]
414	Malus_domestica_newGene_55	--	--	--	K22419|3.03e-17|aip:107620095|K22419 Delta4-3-oxosteroid 5beta-reductase [EC:1.3.1.3] | (RefSeq) 3-oxo-Delta(4,5)-steroid 5-beta-reductase	--	--	--	--	Uncharacterized protein OS=Malus baccata OX=106549 GN=C1H46_031825 PE=4 SV=1	S	Function unknown	hypothetical protein C1H46_031825 [Malus baccata]
415	Malus_domestica_newGene_5856	--	--	--	--	--	--	--	--	Retrotrans_gag domain-containing protein OS=Malus baccata OX=106549 GN=C1H46_042170 PE=4 SV=1	L	Replication, recombination and repair	uncharacterized protein LOC114823479 [Malus domestica]
416	Malus_domestica_newGene_4413	--	--	--	--	--	--	--	--	Uncharacterized protein OS=Malus domestica OX=3750 GN=DVH24_039986 PE=4 SV=1	--	--	hypothetical protein DVH24_039986 [Malus domestica]
417	Malus_domestica_newGene_5465	--	--	Cellular Component: integral component of membrane (GO:0016021);;	--	--	--	--	--	Uncharacterized protein OS=Malus domestica OX=3750 GN=DVH24_021278 PE=4 SV=1	--	--	hypothetical protein DVH24_021278 [Malus domestica]
418	Malus_domestica_newGene_11565	--	--	Molecular Function: DNA binding (GO:0003677);; Molecular Function: calcium ion binding (GO:0005509);; Molecular Function: protein dimerization activity (GO:0046983);;	--	[L]	Replication, recombination and repair	--	Zinc finger BED domain-containing protein DAYSLEEPER OS=Arabidopsis thaliana OX=3702 GN=HAT PE=1 SV=1	Uncharacterized protein OS=Pyrus ussuriensis x Pyrus communis OX=2448454 GN=D8674_019200 PE=4 SV=1	L	Replication, recombination and repair	hypothetical protein D8674_019200 [Pyrus ussuriensis x Pyrus communis]
419	Malus_domestica_newGene_5687	--	--	--	--	--	--	--	--	Uncharacterized protein F18O21_170 OS=Arabidopsis thaliana OX=3702 GN=F18O21_170 PE=4 SV=1	--	--	uncharacterized protein LOC103437764 [Malus domestica]
420	Malus_domestica_newGene_7732	[I]	Lipid transport and metabolism	--	--	[R]	General function prediction only	--	--	Uncharacterized protein OS=Malus baccata OX=106549 GN=C1H46_017021 PE=4 SV=1	--	--	hypothetical protein C1H46_017021 [Malus baccata]
421	Malus_domestica_newGene_3952	--	--	Molecular Function: protein kinase activity (GO:0004672);; Molecular Function: ATP binding (GO:0005524);;	--	--	--	--	Cysteine-rich receptor-like protein kinase 17 OS=Arabidopsis thaliana OX=3702 GN=CRK17 PE=2 SV=2	Protein kinase domain-containing protein OS=Malus domestica OX=3750 GN=DVH24_032266 PE=4 SV=1	T	Signal transduction mechanisms	hypothetical protein DVH24_032266 [Malus domestica]
422	Malus_domestica_newGene_2221	--	--	Molecular Function: nucleic acid binding (GO:0003676);; Biological Process: DNA integration (GO:0015074);;	K03515|4.94e-55|ghi:107894697|K03515 DNA repair protein REV1 [EC:2.7.7.-] | (RefSeq) uncharacterized protein LOC107894697	[R]	General function prediction only	Integrase core domain	--	RmlC-like cupins superfamily protein OS=Prunus dulcis OX=3755 GN=Prudu_146S000700 PE=4 SV=1	L	Replication, recombination and repair	RmlC-like cupins superfamily protein [Prunus dulcis]
423	Malus_domestica_newGene_7901	--	--	Molecular Function: DNA binding (GO:0003677);;	--	--	--	BED zinc finger	--	BED-type domain-containing protein OS=Malus domestica OX=3750 GN=DVH24_040829 PE=4 SV=1	--	--	hypothetical protein DVH24_040829 [Malus domestica]
424	Malus_domestica_newGene_640	--	--	--	--	--	--	--	--	Uncharacterized protein OS=Malus baccata OX=106549 GN=C1H46_001464 PE=4 SV=1	--	--	hypothetical protein C1H46_001464 [Malus baccata]
425	Malus_domestica_newGene_11614	--	--	--	--	--	--	--	--	Uncharacterized protein OS=Pyrus ussuriensis x Pyrus communis OX=2448454 GN=D8674_016183 PE=4 SV=1	B	Chromatin structure and dynamics	hypothetical protein D8674_016183 [Pyrus ussuriensis x Pyrus communis]
426	Malus_domestica_newGene_3272	--	--	Molecular Function: structural constituent of ribosome (GO:0003735);; Cellular Component: ribosome (GO:0005840);; Biological Process: translation (GO:0006412);;	K02991|4.01e-18|fve:101311612|K02991 small subunit ribosomal protein S6e | (RefSeq) 40S ribosomal protein S6-like	[J]	Translation, ribosomal structure and biogenesis	Ribosomal protein S6e	40S ribosomal protein S6 OS=Asparagus officinalis OX=4686 GN=rps6 PE=2 SV=1	Uncharacterized protein OS=Malus baccata OX=106549 GN=C1H46_025699 PE=3 SV=1	J	Translation, ribosomal structure and biogenesis	hypothetical protein C1H46_025699 [Malus baccata]
427	Malus_domestica_newGene_2603	--	--	Molecular Function: nucleic acid binding (GO:0003676);; Molecular Function: RNA-DNA hybrid ribonuclease activity (GO:0004523);;	K20667|1.19e-11|fve:101296436|K20667 beta-amyrin 28-monooxygenase [EC:1.14.14.126] | (RefSeq) beta-amyrin 28-oxidase-like	--	--	Reverse transcriptase-like	--	RNase H domain-containing protein OS=Malus baccata OX=106549 GN=C1H46_018874 PE=4 SV=1	E	Amino acid transport and metabolism	hypothetical protein C1H46_018874 [Malus baccata]
428	Malus_domestica_newGene_2856	--	--	--	--	--	--	--	--	Uncharacterized protein OS=Malus domestica OX=3750 GN=DVH24_001198 PE=4 SV=1	--	--	hypothetical protein DVH24_001198 [Malus domestica]
429	Malus_domestica_newGene_5993	--	--	--	--	--	--	--	--	Uncharacterized protein OS=Malus baccata OX=106549 GN=C1H46_023904 PE=4 SV=1	--	--	classical arabinogalactan protein 1-like [Malus domestica]
430	Malus_domestica_newGene_10491	--	--	--	--	--	--	--	--	Uncharacterized protein OS=Malus domestica OX=3750 GN=DVH24_001198 PE=4 SV=1	--	--	hypothetical protein DVH24_001198 [Malus domestica]
431	Malus_domestica_newGene_4736	[X]	Mobilome: prophages, transposons	Molecular Function: RNA-directed DNA polymerase activity (GO:0003964);;	K14766|7.14e-69|nau:109227645|K14766 nucleolar protein 14 | (RefSeq) mitotic apparatus protein p62-like	[R]	General function prediction only	Reverse transcriptase (RNA-dependent DNA polymerase)	--	Putative RNA-directed DNA polymerase (Reverse transcriptase) OS=Malus domestica OX=3750 PE=4 SV=1	S	Function unknown	putative RNA-directed DNA polymerase (Reverse transcriptase) [Malus domestica]
432	Malus_domestica_newGene_9205	--	--	--	--	--	--	--	--	Uncharacterized protein OS=Malus baccata OX=106549 GN=C1H46_043882 PE=4 SV=1	--	--	hypothetical protein C1H46_043882 [Malus baccata]
433	Malus_domestica_newGene_9579	--	--	--	--	--	--	--	--	Uncharacterized protein OS=Malus domestica OX=3750 GN=DVH24_001198 PE=4 SV=1	--	--	hypothetical protein DVH24_001198 [Malus domestica]
434	Malus_domestica_newGene_10129	--	--	Molecular Function: molecular_function (GO:0003674);; Molecular Function: nucleic acid binding (GO:0003676);; Molecular Function: DNA binding (GO:0003677);; Molecular Function: DNA-binding transcription factor activity (GO:0003700);; Molecular Function: binding (GO:0005488);; Cellular Component: cellular_component (GO:0005575);; Cellular Component: intracellular (GO:0005622);; Cellular Component:…	--	--	--	--	--	Zinc finger protein CONSTANS-LIKE 4-like OS=Pyrus ussuriensis x Pyrus communis OX=2448454 GN=D8674_000333 PE=4 SV=1	K	Transcription	PREDICTED: zinc finger protein CONSTANS-LIKE 4-like [Pyrus x bretschneideri]
435	Malus_domestica_newGene_10182	--	--	--	K08288|1.19e-07|nta:107808091|K08288 protein kinase C substrate 80K-H | (RefSeq) glucosidase 2 subunit beta-like	--	--	--	--	Reverse transcriptase domain-containing protein OS=Malus baccata OX=106549 GN=C1H46_003965 PE=4 SV=1	S	Function unknown	hypothetical protein C1H46_003965 [Malus baccata]
436	Malus_domestica_newGene_10676	--	--	--	--	--	--	--	--	Uncharacterized protein OS=Malus baccata OX=106549 GN=C1H46_038040 PE=4 SV=1	S	Function unknown	hypothetical protein C1H46_038040 [Malus baccata]
437	Malus_domestica_newGene_1652	--	--	--	K03238|9.31e-19|fve:101304813|K03238 translation initiation factor 2 subunit 2 | (RefSeq) uncharacterized LOC101304813	--	--	--	--	F-box domain-containing protein OS=Malus domestica OX=3750 GN=DVH24_011801 PE=4 SV=1	S	Function unknown	hypothetical protein DVH24_011801 [Malus domestica]
438	Malus_domestica_newGene_4709	--	--	--	--	--	--	--	--	Uncharacterized protein OS=Malus baccata OX=106549 GN=C1H46_011509 PE=4 SV=1	--	--	uncharacterized protein LOC114827362 [Malus domestica]
439	Malus_domestica_newGene_3435	--	--	Cellular Component: integral component of membrane (GO:0016021);;	--	--	--	Conserved in the green lineage and diatoms 27	Protein CONSERVED IN THE GREEN LINEAGE AND DIATOMS 27, chloroplastic OS=Arabidopsis thaliana OX=3702 GN=CGLD27 PE=2 SV=1	Uncharacterized protein (Fragment) OS=Prunus dulcis OX=3755 GN=Prudu_017451 PE=4 SV=1	S	Function unknown	Protein of unknown function D, partial [Prunus dulcis]
440	Malus_domestica_newGene_10260	--	--	Cellular Component: integral component of membrane (GO:0016021);;	--	--	--	--	--	Uncharacterized protein OS=Malus baccata OX=106549 GN=C1H46_036764 PE=4 SV=1	--	--	hypothetical protein C1H46_036764 [Malus baccata]
441	Malus_domestica_newGene_3981	--	--	--	--	--	--	--	--	Uncharacterized protein OS=Malus domestica OX=3750 GN=DVH24_034007 PE=4 SV=1	--	--	hypothetical protein DVH24_034007 [Malus domestica]
442	Malus_domestica_newGene_5121	--	--	--	K03231|1.18e-06|mtr:MTR_5g037350|K03231 elongation factor 1-alpha | (RefSeq) elongation factor 1-alpha	--	--	--	--	Uncharacterized protein OS=Malus baccata OX=106549 GN=C1H46_033950 PE=4 SV=1	S	Function unknown	hypothetical protein C1H46_033950 [Malus baccata]
443	Malus_domestica_newGene_1712	--	--	--	--	--	--	No apical meristem-associated C-terminal domain	--	Uncharacterized protein OS=Malus baccata OX=106549 GN=C1H46_005057 PE=4 SV=1	--	--	hypothetical protein C1H46_005057 [Malus baccata]
444	Malus_domestica_newGene_6457	--	--	--	K22419|1.36e-23|aip:107620095|K22419 Delta4-3-oxosteroid 5beta-reductase [EC:1.3.1.3] | (RefSeq) 3-oxo-Delta(4,5)-steroid 5-beta-reductase	--	--	--	--	Uncharacterized protein OS=Malus baccata OX=106549 GN=C1H46_003295 PE=4 SV=1	S	Function unknown	hypothetical protein C1H46_003295 [Malus baccata]
445	Malus_domestica_newGene_11363	--	--	Biological Process: transcription, DNA-templated (GO:0006351);; Cellular Component: integral component of membrane (GO:0016021);; Molecular Function: sequence-specific DNA binding (GO:0043565);;	--	--	--	--	--	DOG1 domain-containing protein OS=Malus domestica OX=3750 GN=DVH24_036172 PE=4 SV=1	S	Function unknown	hypothetical protein DVH24_036172 [Malus domestica]
446	Malus_domestica_newGene_10107	--	--	--	--	--	--	--	--	Uncharacterized protein OS=Malus baccata OX=106549 GN=C1H46_002845 PE=4 SV=1	--	--	hypothetical protein C1H46_002845 [Malus baccata]
447	Malus_domestica_newGene_6084	--	--	--	--	--	--	--	--	Uncharacterized protein OS=Malus domestica OX=3750 GN=DVH24_001195 PE=4 SV=1	M	Cell wall/membrane/envelope biogenesis	hypothetical protein DVH24_001195 [Malus domestica]
448	Malus_domestica_newGene_1151	--	--	--	--	--	--	--	--	Uncharacterized protein OS=Malus domestica OX=3750 GN=DVH24_001195 PE=4 SV=1	M	Cell wall/membrane/envelope biogenesis	hypothetical protein DVH24_001195 [Malus domestica]
449	Malus_domestica_newGene_2092	--	--	--	--	--	--	Plant transposase (Ptta/En/Spm family)	--	Transposase_23 domain-containing protein OS=Malus domestica OX=3750 GN=DVH24_003594 PE=4 SV=1	--	--	hypothetical protein DVH24_003594 [Malus domestica]
450	Malus_domestica_newGene_7411	--	--	--	--	--	--	--	--	Uncharacterized protein OS=Malus baccata OX=106549 GN=C1H46_024564 PE=4 SV=1	--	--	hypothetical protein C1H46_024564 [Malus baccata]
451	Malus_domestica_newGene_8032	--	--	--	--	--	--	--	--	Uncharacterized protein OS=Malus domestica OX=3750 GN=DVH24_040007 PE=4 SV=1	--	--	hypothetical protein DVH24_040007 [Malus domestica]
452	Malus_domestica_newGene_11216	--	--	--	K03231|4.01e-18|mtr:MTR_5g037350|K03231 elongation factor 1-alpha | (RefSeq) elongation factor 1-alpha	--	--	--	--	Uncharacterized protein OS=Malus baccata OX=106549 GN=C1H46_033950 PE=4 SV=1	S	Function unknown	hypothetical protein C1H46_033950 [Malus baccata]
453	Malus_domestica_newGene_11826	--	--	--	--	--	--	--	--	Uncharacterized protein OS=Malus domestica OX=3750 GN=DVH24_037242 PE=4 SV=1	--	--	hypothetical protein DVH24_037242 [Malus domestica]
454	Malus_domestica_newGene_9644	--	--	--	--	--	--	--	--	DDE Tnp4 domain-containing protein OS=Pyrus ussuriensis x Pyrus communis OX=2448454 GN=D8674_012910 PE=3 SV=1	B	Chromatin structure and dynamics	uncharacterized protein LOC103426541 [Malus domestica]
455	Malus_domestica_newGene_3123	--	--	--	--	--	--	--	--	Uncharacterized protein OS=Malus domestica OX=3750 GN=DVH24_001198 PE=4 SV=1	--	--	hypothetical protein DVH24_001198 [Malus domestica]
456	Malus_domestica_newGene_2363	[X]	Mobilome: prophages, transposons	Molecular Function: RNA-directed DNA polymerase activity (GO:0003964);;	K14766|6.32e-73|nau:109227645|K14766 nucleolar protein 14 | (RefSeq) mitotic apparatus protein p62-like	[R]	General function prediction only	Reverse transcriptase (RNA-dependent DNA polymerase)	--	Putative RNA-directed DNA polymerase (Reverse transcriptase) OS=Malus domestica OX=3750 PE=4 SV=1	S	Function unknown	putative RNA-directed DNA polymerase (Reverse transcriptase) [Malus domestica]
457	Malus_domestica_newGene_4999	[R]	General function prediction only	Biological Process: signal transduction (GO:0007165);; Molecular Function: ADP binding (GO:0043531);;	K00695|1.41e-121|mtr:MTR_6g478030|K00695 sucrose synthase [EC:2.4.1.13] | (RefSeq) sucrose synthase	--	--	TIR domain	TMV resistance protein N OS=Nicotiana glutinosa OX=35889 GN=N PE=1 SV=1	ADP-ribosyl cyclase/cyclic ADP-ribose hydrolase OS=Malus baccata OX=106549 GN=C1H46_019338 PE=4 SV=1	--	--	TMV resistance protein N-like, partial [Malus domestica]
458	Malus_domestica_newGene_4203	--	--	--	--	--	--	--	--	Uncharacterized protein OS=Malus baccata OX=106549 GN=C1H46_030140 PE=4 SV=1	S	Function unknown	hypothetical protein C1H46_030140 [Malus baccata]
459	Malus_domestica_newGene_6951	--	--	Biological Process: carbohydrate metabolic process (GO:0005975);; Molecular Function: glycogen phosphorylase activity (GO:0008184);; Molecular Function: pyridoxal phosphate binding (GO:0030170);; Molecular Function: linear malto-oligosaccharide phosphorylase activity (GO:0102250);; Molecular Function: SHG alpha-glucan phosphorylase activity (GO:0102499);;	K00688|1.49e-16|mdm:103431906|K00688 glycogen phosphorylase [EC:2.4.1.1] | (RefSeq) alpha-1,4 glucan phosphorylase L-2 isozyme, chloroplastic/amyloplastic-like	--	--	--	--	Alpha-1,4 glucan phosphorylase OS=Malus baccata OX=106549 GN=C1H46_027238 PE=3 SV=1	G	Carbohydrate transport and metabolism	hypothetical protein C1H46_027238 [Malus baccata]
460	Malus_domestica_newGene_11277	--	--	--	K00901|3.73e-31|pavi:110754890|K00901 diacylglycerol kinase (ATP) [EC:2.7.1.107] | (RefSeq) uncharacterized protein LOC110754890	--	--	--	--	Uncharacterized protein OS=Malus domestica OX=3750 GN=DVH24_038255 PE=4 SV=1	--	--	hypothetical protein DVH24_038255 [Malus domestica]
461	Malus_domestica_newGene_2367	--	--	Molecular Function: ADP binding (GO:0043531);;	K15078|1.08e-07|tcc:18614561|K15078 structure-specific endonuclease subunit SLX1 [EC:3.6.1.-] | (RefSeq) putative disease resistance protein RGA3	--	--	Rx N-terminal domain	--	Uncharacterized protein OS=Malus domestica OX=3750 GN=DVH24_015994 PE=4 SV=1	S	Function unknown	hypothetical protein DVH24_015994 [Malus domestica]
462	Malus_domestica_newGene_11899	--	--	--	K03231|4.01e-18|mtr:MTR_5g037350|K03231 elongation factor 1-alpha | (RefSeq) elongation factor 1-alpha	--	--	--	--	Uncharacterized protein OS=Malus baccata OX=106549 GN=C1H46_033950 PE=4 SV=1	S	Function unknown	hypothetical protein C1H46_033950 [Malus baccata]
463	Malus_domestica_newGene_1360	--	--	--	K03094|3.04e-07|pxb:108866301|K03094 S-phase kinase-associated protein 1 | (RefSeq) S-phase kinase-associated protein 1-like	--	--	--	--	Uncharacterized protein OS=Malus domestica OX=3750 GN=DVH24_029071 PE=4 SV=1	--	--	hypothetical protein DVH24_029071 [Malus domestica]
464	Malus_domestica_newGene_8621	--	--	--	--	--	--	--	--	Uncharacterized protein OS=Malus baccata OX=106549 GN=C1H46_030140 PE=4 SV=1	S	Function unknown	hypothetical protein C1H46_030140 [Malus baccata]
465	Malus_domestica_newGene_1553	--	--	Molecular Function: nucleic acid binding (GO:0003676);; Biological Process: DNA integration (GO:0015074);;	K09571|3.80e-09|bna:106435913|K09571 FK506-binding protein 4/5 [EC:5.2.1.8] | (RefSeq) LOW QUALITY PROTEIN: 70 kDa peptidyl-prolyl isomerase-like	[R]	General function prediction only	--	Retrovirus-related Pol polyprotein from transposon RE2 OS=Arabidopsis thaliana OX=3702 GN=RE2 PE=4 SV=1	Integrase catalytic domain-containing protein OS=Pyrus ussuriensis x Pyrus communis OX=2448454 GN=D8674_011520 PE=4 SV=1	L	Replication, recombination and repair	hypothetical protein D8674_011520 [Pyrus ussuriensis x Pyrus communis]
466	Malus_domestica_newGene_2099	--	--	Molecular Function: iron ion binding (GO:0005506);; Molecular Function: oxidoreductase activity, acting on paired donors, with incorporation or reduction of molecular oxygen (GO:0016705);; Molecular Function: L-ascorbic acid binding (GO:0031418);;	K14766|3.17e-59|nau:109227645|K14766 nucleolar protein 14 | (RefSeq) mitotic apparatus protein p62-like	--	--	Reverse transcriptase (RNA-dependent DNA polymerase)	--	Uncharacterized protein OS=Malus domestica OX=3750 GN=DVH24_022612 PE=4 SV=1	S	Function unknown	hypothetical protein DVH24_022612 [Malus domestica]
467	Malus_domestica_newGene_1385	--	--	--	--	--	--	--	--	Uncharacterized protein OS=Malus baccata OX=106549 GN=C1H46_023874 PE=4 SV=1	--	--	hypothetical protein C1H46_023874 [Malus baccata]
468	Malus_domestica_newGene_9100	--	--	--	--	--	--	--	--	Uncharacterized protein OS=Malus domestica OX=3750 GN=DVH24_003768 PE=4 SV=1	--	--	uncharacterized protein LOC114820667 [Malus domestica]
469	Malus_domestica_newGene_3932	--	--	--	--	--	--	--	--	Uncharacterized protein OS=Malus domestica OX=3750 GN=DVH24_006211 PE=4 SV=1	--	--	hypothetical protein DVH24_006211 [Malus domestica]
470	Malus_domestica_newGene_2725	--	--	--	K22419|1.92e-31|aip:107620095|K22419 Delta4-3-oxosteroid 5beta-reductase [EC:1.3.1.3] | (RefSeq) 3-oxo-Delta(4,5)-steroid 5-beta-reductase	--	--	--	--	Uncharacterized protein OS=Malus baccata OX=106549 GN=C1H46_045563 PE=4 SV=1	S	Function unknown	hypothetical protein C1H46_045563 [Malus baccata]
471	Malus_domestica_newGene_3882	--	--	--	--	--	--	--	--	Uncharacterized protein OS=Malus domestica OX=3750 GN=DVH24_001198 PE=4 SV=1	--	--	hypothetical protein DVH24_001198 [Malus domestica]
472	Malus_domestica_newGene_1111	--	--	Biological Process: signal transduction (GO:0007165);; Cellular Component: integral component of membrane (GO:0016021);; Molecular Function: ADP binding (GO:0043531);;	K08852|4.55e-19|egr:104437206|K08852 serine/threonine-protein kinase/endoribonuclease IRE1 [EC:2.7.11.1 3.1.26.-] | (RefSeq) protein VARIATION IN COMPOUND TRIGGERED ROOT growth response	--	--	NB-ARC domain	Disease resistance protein L6 OS=Linum usitatissimum OX=4006 GN=L6 PE=1 SV=1	ADP-ribosyl cyclase/cyclic ADP-ribose hydrolase OS=Malus baccata OX=106549 GN=C1H46_018031 PE=4 SV=1	S	Function unknown	disease resistance-like protein DSC1 [Malus domestica]
473	Malus_domestica_newGene_3365	--	--	--	--	--	--	--	--	Uncharacterized protein OS=Malus domestica OX=3750 GN=DVH24_042013 PE=4 SV=1	--	--	hypothetical protein DVH24_042013 [Malus domestica]
474	Malus_domestica_newGene_11962	--	--	--	--	--	--	--	--	Uncharacterized protein OS=Malus domestica OX=3750 GN=DVH24_001198 PE=4 SV=1	--	--	hypothetical protein DVH24_001198 [Malus domestica]
475	Malus_domestica_newGene_10634	--	--	Molecular Function: microtubule motor activity (GO:0003777);; Biological Process: microtubule-based movement (GO:0007018);;	K11498|1.13e-51|pxb:103966724|K11498 centromeric protein E | (RefSeq) kinesin-like protein KIN-7G	[Z]	Cytoskeleton	Domain of unknown function (DUF3490)	Putative inactive kinesin-like protein KIN-7B (Fragment) OS=Oryza sativa subsp. japonica OX=39947 GN=KIN7B PE=5 SV=2	DUF3490 domain-containing protein OS=Malus baccata OX=106549 GN=C1H46_033516 PE=4 SV=1	Z	Cytoskeleton	hypothetical protein C1H46_033516 [Malus baccata]
476	Malus_domestica_newGene_10391	--	--	Molecular Function: DNA binding (GO:0003677);; Molecular Function: protein dimerization activity (GO:0046983);;	K11866|1.18e-17|bna:106355118|K11866 STAM-binding protein [EC:3.4.19.12] | (RefSeq) probable ubiquitin thioesterase DG1039	[L]	Replication, recombination and repair	hAT family C-terminal dimerisation region	Zinc finger BED domain-containing protein RICESLEEPER 2 OS=Oryza sativa subsp. japonica OX=39947 GN=Os03g0733400 PE=2 SV=1	Uncharacterized protein OS=Malus baccata OX=106549 GN=C1H46_016359 PE=4 SV=1	L	Replication, recombination and repair	hypothetical protein C1H46_016359 [Malus baccata]
477	Malus_domestica_newGene_1864	--	--	--	K14766|1.00e-24|nau:109227645|K14766 nucleolar protein 14 | (RefSeq) mitotic apparatus protein p62-like	--	--	Reverse transcriptase (RNA-dependent DNA polymerase)	--	Reverse transcriptase domain-containing protein OS=Malus baccata OX=106549 GN=C1H46_011797 PE=4 SV=1	S	Function unknown	hypothetical protein C1H46_011797 [Malus baccata]
478	Malus_domestica_newGene_1149	--	--	--	--	--	--	--	--	Uncharacterized protein OS=Malus domestica OX=3750 GN=DVH24_004069 PE=4 SV=1	--	--	hypothetical protein DVH24_004069 [Malus domestica]
479	Malus_domestica_newGene_11159	--	--	Biological Process: signal transduction (GO:0007165);;	--	--	--	--	--	Uncharacterized protein OS=Malus domestica OX=3750 GN=DVH24_006644 PE=4 SV=1	T	Signal transduction mechanisms	TMV resistance protein N-like [Malus domestica]
480	Malus_domestica_newGene_3633	--	--	--	K03094|1.89e-12|pxb:108866301|K03094 S-phase kinase-associated protein 1 | (RefSeq) S-phase kinase-associated protein 1-like	--	--	--	--	Retrotrans_gag domain-containing protein OS=Malus baccata OX=106549 GN=C1H46_023203 PE=4 SV=1	D	Cell cycle control, cell division, chromosome partitioning	hypothetical protein C1H46_023203 [Malus baccata]
481	Malus_domestica_newGene_11055	--	--	--	--	--	--	--	--	Uncharacterized protein OS=Malus domestica OX=3750 GN=DVH24_001198 PE=4 SV=1	--	--	hypothetical protein DVH24_001198 [Malus domestica]
482	Malus_domestica_newGene_5064	--	--	--	--	--	--	--	--	Uncharacterized protein OS=Malus domestica OX=3750 GN=DVH24_041323 PE=4 SV=1	L	Replication, recombination and repair	hypothetical protein DVH24_041323 [Malus domestica]
483	Malus_domestica_newGene_4842	--	--	--	--	--	--	--	--	Uncharacterized protein OS=Pyrus ussuriensis x Pyrus communis OX=2448454 GN=D8674_021661 PE=4 SV=1	--	--	hypothetical protein D8674_021661 [Pyrus ussuriensis x Pyrus communis]
484	Malus_domestica_newGene_8947	--	--	Biological Process: carbohydrate transport (GO:0008643);; Cellular Component: integral component of membrane (GO:0016021);; Molecular Function: transmembrane transporter activity (GO:0022857);;	K03444|5.12e-17|pxb:103962900|K03444 MFS transporter, SP family, ERD6-like sugar transporter | (RefSeq) LOW QUALITY PROTEIN: sugar transporter ERD6-like 5	[R]	General function prediction only	--	Sugar transporter ESL1 OS=Arabidopsis thaliana OX=3702 GN=ESL1 PE=1 SV=1	Sugar transporter ERD6-like 5 OS=Pyrus ussuriensis x Pyrus communis OX=2448454 GN=D8674_007638 PE=4 SV=1	U	Intracellular trafficking, secretion, and vesicular transport	sugar transporter ERD6-like 5 [Pyrus ussuriensis x Pyrus communis]
485	Malus_domestica_newGene_1400	--	--	--	--	--	--	--	--	Uncharacterized protein OS=Malus domestica OX=3750 GN=DVH24_033912 PE=4 SV=1	--	--	hypothetical protein DVH24_033912 [Malus domestica]
486	Malus_domestica_newGene_6937	--	--	--	--	--	--	--	--	Uncharacterized protein OS=Malus domestica OX=3750 GN=DVH24_001198 PE=4 SV=1	--	--	hypothetical protein DVH24_001198 [Malus domestica]
487	Malus_domestica_newGene_9828	--	--	--	K15198|1.27e-19|mtr:MTR_8g091830|K15198 transcription factor TFIIIB component B'' | (RefSeq) myb-like DNA-binding domain protein	--	--	--	--	Uncharacterized protein OS=Malus domestica OX=3750 GN=DVH24_031058 PE=4 SV=1	S	Function unknown	hypothetical protein DVH24_031058 [Malus domestica]
488	Malus_domestica_newGene_2738	--	--	--	--	--	--	--	--	Uncharacterized protein OS=Malus baccata OX=106549 GN=C1H46_040238 PE=4 SV=1	--	--	hypothetical protein C1H46_040238 [Malus baccata]
489	Malus_domestica_newGene_8183	--	--	--	--	--	--	--	--	Uncharacterized protein OS=Malus baccata OX=106549 GN=C1H46_010257 PE=4 SV=1	--	--	hypothetical protein C1H46_010257 [Malus baccata]
490	Malus_domestica_newGene_6474	--	--	Biological Process: protein transport (GO:0015031);; Cellular Component: membrane (GO:0016020);;	K22419|7.24e-31|aip:107620095|K22419 Delta4-3-oxosteroid 5beta-reductase [EC:1.3.1.3] | (RefSeq) 3-oxo-Delta(4,5)-steroid 5-beta-reductase	--	--	--	--	MHD domain-containing protein OS=Malus domestica OX=3750 GN=DVH24_041473 PE=4 SV=1	S	Function unknown	hypothetical protein DVH24_041473 [Malus domestica]
491	Malus_domestica_newGene_9549	--	--	--	--	--	--	--	--	Uncharacterized protein OS=Malus baccata OX=106549 GN=C1H46_012898 PE=4 SV=1	--	--	--
492	Malus_domestica_newGene_7058	--	--	--	--	--	--	--	--	Uncharacterized protein OS=Malus domestica OX=3750 GN=DVH24_035457 PE=4 SV=1	--	--	hypothetical protein DVH24_035457 [Malus domestica]
493	Malus_domestica_newGene_1255	--	--	--	--	--	--	--	--	Uncharacterized protein OS=Malus domestica OX=3750 GN=DVH24_001198 PE=4 SV=1	--	--	hypothetical protein DVH24_001198 [Malus domestica]
494	Malus_domestica_newGene_2443	--	--	Biological Process: protein transport (GO:0015031);; Cellular Component: membrane (GO:0016020);;	K15255|4.25e-31|nta:107801064|K15255 ATP-dependent DNA helicase PIF1 [EC:3.6.4.12] | (RefSeq) uncharacterized LOC107801064	--	--	Reverse transcriptase (RNA-dependent DNA polymerase)	--	MHD domain-containing protein OS=Malus domestica OX=3750 GN=DVH24_041473 PE=4 SV=1	S	Function unknown	hypothetical protein DVH24_041473 [Malus domestica]
495	Malus_domestica_newGene_10081	--	--	--	--	--	--	--	--	Uncharacterized protein OS=Malus baccata OX=106549 GN=C1H46_022280 PE=4 SV=1	--	--	hypothetical protein C1H46_022280 [Malus baccata]
496	Malus_domestica_newGene_10220	--	--	--	--	--	--	--	--	Uncharacterized protein OS=Malus baccata OX=106549 GN=C1H46_001322 PE=4 SV=1	--	--	hypothetical protein C1H46_001322 [Malus baccata]
497	Malus_domestica_newGene_5205	--	--	--	K22419|9.50e-20|aip:107620095|K22419 Delta4-3-oxosteroid 5beta-reductase [EC:1.3.1.3] | (RefSeq) 3-oxo-Delta(4,5)-steroid 5-beta-reductase	--	--	--	--	Uncharacterized protein OS=Malus baccata OX=106549 GN=C1H46_003295 PE=4 SV=1	S	Function unknown	hypothetical protein C1H46_003295 [Malus baccata]
498	Malus_domestica_newGene_1272	--	--	--	--	--	--	--	--	Uncharacterized protein OS=Malus domestica OX=3750 GN=DVH24_001198 PE=4 SV=1	--	--	hypothetical protein DVH24_001198 [Malus domestica]
499	Malus_domestica_newGene_2910	--	--	--	--	--	--	--	--	Uncharacterized protein OS=Malus baccata OX=106549 GN=C1H46_038253 PE=4 SV=1	--	--	hypothetical protein C1H46_038253 [Malus baccata]
500	Malus_domestica_newGene_10831	--	--	--	--	--	--	--	--	Uncharacterized protein OS=Malus domestica OX=3750 GN=DVH24_039986 PE=4 SV=1	--	--	hypothetical protein DVH24_039986 [Malus domestica]
501	Malus_domestica_newGene_5872	[H]	Coenzyme transport and metabolism	Molecular Function: ATP binding (GO:0005524);; Cellular Component: chloroplast (GO:0009507);; Biological Process: photosynthesis (GO:0015979);; Biological Process: chlorophyll biosynthetic process (GO:0015995);; Molecular Function: magnesium chelatase activity (GO:0016851);;	K03404|1.20e-34|pxb:103929545|K03404 magnesium chelatase subunit D [EC:6.6.1.1] | (RefSeq) magnesium-chelatase subunit ChlD, chloroplastic isoform X1	--	--	--	Magnesium-chelatase subunit ChlD, chloroplastic OS=Oryza sativa subsp. indica OX=39946 GN=CHLD PE=3 SV=1	Mg-protoporphyrin IX chelatase OS=Malus domestica OX=3750 GN=DVH24_003838 PE=3 SV=1	Z	Cytoskeleton	PREDICTED: magnesium-chelatase subunit ChlD, chloroplastic isoform X1 [Pyrus x bretschneideri]
502	Malus_domestica_newGene_122	--	--	--	--	--	--	--	--	Uncharacterized protein OS=Malus domestica OX=3750 GN=DVH24_031041 PE=4 SV=1	S	Function unknown	uncharacterized protein LOC114820155 [Malus domestica]
503	Malus_domestica_newGene_5215	--	--	--	--	--	--	--	--	Uncharacterized protein OS=Malus domestica OX=3750 GN=DVH24_001198 PE=4 SV=1	--	--	hypothetical protein DVH24_001198 [Malus domestica]
504	Malus_domestica_newGene_6229	--	--	--	--	--	--	--	--	Uncharacterized protein OS=Malus baccata OX=106549 GN=C1H46_040238 PE=4 SV=1	--	--	hypothetical protein C1H46_040238 [Malus baccata]
505	Malus_domestica_newGene_8640	--	--	--	--	--	--	--	--	Uncharacterized protein OS=Malus domestica OX=3750 PE=4 SV=1	--	--	hypothetical protein [Malus domestica]
506	Malus_domestica_newGene_3060	--	--	Molecular Function: ADP binding (GO:0043531);;	--	--	--	--	--	NB-ARC domain-containing protein OS=Malus baccata OX=106549 GN=C1H46_029484 PE=4 SV=1	--	--	hypothetical protein C1H46_029484 [Malus baccata]
507	Malus_domestica_newGene_4202	--	--	Molecular Function: iron ion binding (GO:0005506);; Molecular Function: oxidoreductase activity, acting on paired donors, with incorporation or reduction of molecular oxygen (GO:0016705);; Molecular Function: L-ascorbic acid binding (GO:0031418);;	K14766|1.91e-70|nau:109227645|K14766 nucleolar protein 14 | (RefSeq) mitotic apparatus protein p62-like	--	--	Reverse transcriptase (RNA-dependent DNA polymerase)	--	Uncharacterized protein OS=Malus domestica OX=3750 GN=DVH24_022612 PE=4 SV=1	S	Function unknown	hypothetical protein DVH24_022612 [Malus domestica]
508	Malus_domestica_newGene_2648	--	--	Cellular Component: integral component of membrane (GO:0016021);;	K02218|4.70e-19|sbi:8069780|K02218 casein kinase 1 [EC:2.7.11.1] | (RefSeq) uncharacterized protein LOC8069780	--	--	DDE superfamily endonuclease	--	DDE Tnp4 domain-containing protein OS=Malus baccata OX=106549 GN=C1H46_019613 PE=3 SV=1	L	Replication, recombination and repair	PREDICTED: uncharacterized protein LOC103931524 [Pyrus x bretschneideri]
509	Malus_domestica_newGene_5162	--	--	Molecular Function: oxidoreductase activity (GO:0016491);; Molecular Function: metal ion binding (GO:0046872);;	K24028|1.83e-27|qsu:112018108|K24028 salicylic acid 3-hydroxylase [EC:1.14.11.-] | (RefSeq) hyoscyamine 6-dioxygenase-like isoform X1	[QR]	--	non-haem dioxygenase in morphine synthesis N-terminal	Mugineic-acid 3-dioxygenase OS=Hordeum vulgare OX=4513 GN=IDS2 PE=2 SV=1	Fe2OG dioxygenase domain-containing protein OS=Malus domestica OX=3750 GN=DVH24_028851 PE=3 SV=1	Q	Secondary metabolites biosynthesis, transport and catabolism	protein DOWNY MILDEW RESISTANCE 6-like [Malus domestica]
510	Malus_domestica_newGene_1045	--	--	--	--	--	--	--	--	Uncharacterized protein OS=Malus domestica OX=3750 GN=DVH24_025729 PE=4 SV=1	T	Signal transduction mechanisms	hypothetical protein DVH24_025729 [Malus domestica]
511	Malus_domestica_newGene_5283	--	--	Cellular Component: integral component of membrane (GO:0016021);;	K21989|8.54e-16|pxb:103966076|K21989 calcium permeable stress-gated cation channel | (RefSeq) CSC1-like protein ERD4	[R]	General function prediction only	Calcium-dependent channel, 7TM region, putative phosphate	CSC1-like protein ERD4 OS=Brassica juncea OX=3707 GN=ERD4 PE=3 SV=2	RSN1_7TM domain-containing protein OS=Malus baccata OX=106549 GN=C1H46_041602 PE=4 SV=1	S	Function unknown	CSC1-like protein ERD4 [Malus domestica]
512	Malus_domestica_newGene_11840	--	--	--	--	--	--	--	--	Uncharacterized protein OS=Pyrus ussuriensis x Pyrus communis OX=2448454 GN=D8674_006247 PE=4 SV=1	--	--	hypothetical protein D8674_006247 [Pyrus ussuriensis x Pyrus communis]
513	Malus_domestica_newGene_1188	--	--	--	--	--	--	--	--	Uncharacterized protein OS=Malus domestica OX=3750 GN=DVH24_039986 PE=4 SV=1	--	--	hypothetical protein DVH24_039986 [Malus domestica]
514	Malus_domestica_newGene_5109	--	--	--	--	--	--	--	--	Uncharacterized protein OS=Pyrus ussuriensis x Pyrus communis OX=2448454 GN=D8674_003074 PE=4 SV=1	--	--	hypothetical protein D8674_003074 [Pyrus ussuriensis x Pyrus communis]
515	Malus_domestica_newGene_10472	--	--	--	--	[O]	Posttranslational modification, protein turnover, chaperones	--	--	Uncharacterized protein OS=Malus baccata OX=106549 GN=C1H46_036419 PE=4 SV=1	O	Posttranslational modification, protein turnover, chaperones	uncharacterized protein LOC108169799 [Malus domestica]
516	Malus_domestica_newGene_5905	--	--	Molecular Function: protein dimerization activity (GO:0046983);;	K19984|1.25e-35|zju:107432880|K19984 exocyst complex component 5 | (RefSeq) exocyst complex component SEC10b-like	--	--	hAT family C-terminal dimerisation region	--	PREDICTED: LOW QUALITY PROTEIN (Fragment) OS=Prunus dulcis OX=3755 GN=ALMOND_2B017158 PE=4 SV=1	S	Function unknown	PREDICTED: LOW QUALITY PROTEIN, partial [Prunus dulcis]
517	Malus_domestica_newGene_7538	--	--	Molecular Function: nucleic acid binding (GO:0003676);; Biological Process: DNA integration (GO:0015074);;	--	--	--	--	--	Endonuclease OS=Malus domestica OX=3750 PE=4 SV=1	--	--	uncharacterized protein LOC114824871 isoform X1 [Malus domestica]
518	Malus_domestica_newGene_10404	--	--	Molecular Function: nucleic acid binding (GO:0003676);; Biological Process: DNA integration (GO:0015074);;	--	--	--	Retrotransposon gag protein	--	RNA-directed DNA polymerase OS=Malus baccata OX=106549 GN=C1H46_039744 PE=4 SV=1	L	Replication, recombination and repair	uncharacterized protein LOC114819755 [Malus domestica]
519	Malus_domestica_newGene_11199	--	--	Molecular Function: DNA binding (GO:0003677);; Molecular Function: protein dimerization activity (GO:0046983);;	K03283|6.40e-16|jre:108998998|K03283 heat shock 70kDa protein 1/2/6/8 | (RefSeq) heat shock cognate 70 kDa protein 2	[L]	Replication, recombination and repair	--	Putative AC transposase OS=Zea mays OX=4577 PE=2 SV=2	Uncharacterized protein OS=Malus baccata OX=106549 GN=C1H46_007987 PE=4 SV=1	L	Replication, recombination and repair	hypothetical protein C1H46_007987 [Malus baccata]
520	Malus_domestica_newGene_10013	--	--	--	--	--	--	--	--	Uncharacterized protein OS=Malus baccata OX=106549 GN=C1H46_001470 PE=4 SV=1	--	--	hypothetical protein C1H46_001470 [Malus baccata]
521	Malus_domestica_newGene_10690	--	--	Molecular Function: DNA binding (GO:0003677);; Cellular Component: nucleus (GO:0005634);;	--	--	--	--	--	Uncharacterized protein OS=Malus domestica OX=3750 GN=DVH24_026382 PE=4 SV=1	--	--	uncharacterized protein LOC108175140 [Malus domestica]
522	Malus_domestica_newGene_833	--	--	Molecular Function: microtubule motor activity (GO:0003777);; Molecular Function: ATP binding (GO:0005524);; Cellular Component: microtubule (GO:0005874);; Biological Process: microtubule-based movement (GO:0007018);; Molecular Function: microtubule binding (GO:0008017);;	K10393|1.15e-20|pavi:110769485|K10393 kinesin family member 2/24 | (RefSeq) kinesin-like protein KIN-13B isoform X1	--	--	--	--	Kinesin-like protein OS=Prunus persica OX=3760 GN=PRUPE_ppa002226mg PE=3 SV=1	Z	Cytoskeleton	kinesin-like protein KIN-13B isoform X2 [Prunus avium]
523	Malus_domestica_newGene_3157	--	--	Molecular Function: nucleic acid binding (GO:0003676);; Molecular Function: RNA-directed DNA polymerase activity (GO:0003964);; Molecular Function: RNA-DNA hybrid ribonuclease activity (GO:0004523);;	--	--	--	--	--	Putative RNA-directed DNA polymerase OS=Rosa chinensis OX=74649 GN=RchiOBHm_Chr2g0160431 PE=4 SV=1	S	Function unknown	uncharacterized protein LOC114819550 [Malus domestica]
524	Malus_domestica_newGene_11043	--	--	--	K13459|3.37e-09|cit:112498838|K13459 disease resistance protein RPS2 | (RefSeq) probable disease resistance protein At5g63020	[R]	General function prediction only	--	Retrovirus-related Pol polyprotein from transposon RE1 OS=Arabidopsis thaliana OX=3702 GN=RE1 PE=2 SV=1	Uncharacterized protein OS=Malus baccata OX=106549 GN=C1H46_024473 PE=4 SV=1	L	Replication, recombination and repair	hypothetical protein C1H46_024473 [Malus baccata]
525	Malus_domestica_newGene_4212	--	--	--	--	--	--	--	--	Uncharacterized protein OS=Malus baccata OX=106549 GN=C1H46_017825 PE=4 SV=1	--	--	hypothetical protein C1H46_017825 [Malus baccata]
526	Malus_domestica_newGene_11090	--	--	Molecular Function: transferase activity (GO:0016740);;	--	--	--	No apical meristem-associated C-terminal domain	--	Glutathione S-transferase T3 OS=Pyrus ussuriensis x Pyrus communis OX=2448454 GN=D8674_006126 PE=4 SV=1	--	--	glutathione S-transferase T3 [Malus domestica]
527	Malus_domestica_newGene_7660	--	--	--	--	--	--	--	--	Uncharacterized protein OS=Malus domestica OX=3750 GN=DVH24_001198 PE=4 SV=1	--	--	hypothetical protein DVH24_001198 [Malus domestica]
528	Malus_domestica_newGene_4340	--	--	--	--	--	--	--	--	Uncharacterized protein OS=Malus domestica OX=3750 GN=DVH24_000007 PE=4 SV=1	--	--	hypothetical protein DVH24_000007 [Malus domestica]
529	Malus_domestica_newGene_10040	--	--	Molecular Function: molecular_function (GO:0003674);; Molecular Function: binding (GO:0005488);; Cellular Component: cellular_component (GO:0005575);; Cellular Component: intracellular (GO:0005622);; Cellular Component: obsolete cell (GO:0005623);; Cellular Component: cytoplasm (GO:0005737);; Biological Process: transport (GO:0006810);; Biological Process: ion transport (GO:0006811);; Biological …	--	--	--	--	Heavy metal-associated isoprenylated plant protein 16 OS=Arabidopsis thaliana OX=3702 GN=HIPP16 PE=2 SV=1	Uncharacterized protein OS=Malus baccata OX=106549 GN=C1H46_006264 PE=4 SV=1	L	Replication, recombination and repair	heavy metal-associated isoprenylated plant protein 16 [Malus domestica]
530	Malus_domestica_newGene_9439	--	--	Molecular Function: ATP binding (GO:0005524);; Biological Process: protein folding (GO:0006457);; Molecular Function: unfolded protein binding (GO:0051082);;	K12837|2.69e-09|pmum:103324738|K12837 splicing factor U2AF 65 kDa subunit | (RefSeq) splicing factor U2af large subunit B-like isoform X1	--	--	--	--	Uncharacterized protein OS=Malus baccata OX=106549 GN=C1H46_022574 PE=4 SV=1	--	--	hypothetical protein C1H46_022574 [Malus baccata]
531	Malus_domestica_newGene_10618	--	--	--	--	--	--	--	F-box protein SKIP23 OS=Arabidopsis thaliana OX=3702 GN=SKIP23 PE=1 SV=1	DUF295 domain-containing protein OS=Malus domestica OX=3750 GN=DVH24_039775 PE=4 SV=1	--	--	hypothetical protein DVH24_039775 [Malus domestica]
532	Malus_domestica_newGene_1017	--	--	Cellular Component: integral component of membrane (GO:0016021);; Molecular Function: hydrolase activity (GO:0016787);;	--	--	--	--	--	Abhydrolase_3 domain-containing protein OS=Malus baccata OX=106549 GN=C1H46_003030 PE=4 SV=1	--	--	hypothetical protein C1H46_003030 [Malus baccata]
533	Malus_domestica_newGene_11037	--	--	--	--	--	--	--	--	Uncharacterized protein OS=Malus domestica OX=3750 GN=DVH24_027568 PE=4 SV=1	--	--	hypothetical protein DVH24_027568 [Malus domestica]
534	Malus_domestica_newGene_8625	--	--	--	--	--	--	--	--	Uncharacterized protein OS=Malus domestica OX=3750 GN=DVH24_001198 PE=4 SV=1	--	--	hypothetical protein DVH24_001198 [Malus domestica]
535	Malus_domestica_newGene_1804	--	--	--	--	--	--	--	--	Uncharacterized protein OS=Malus baccata OX=106549 GN=C1H46_030140 PE=4 SV=1	S	Function unknown	hypothetical protein C1H46_030140 [Malus baccata]
536	Malus_domestica_newGene_535	--	--	Cellular Component: integral component of membrane (GO:0016021);;	--	--	--	--	--	Uncharacterized protein OS=Malus domestica OX=3750 GN=DVH24_024174 PE=4 SV=1	--	--	hypothetical protein DVH24_024174 [Malus domestica]
537	Malus_domestica_newGene_11056	--	--	--	--	--	--	--	--	Uncharacterized protein OS=Malus domestica OX=3750 GN=DVH24_001195 PE=4 SV=1	--	--	hypothetical protein DVH24_001195 [Malus domestica]
538	Malus_domestica_newGene_1859	--	--	--	--	--	--	--	--	Uncharacterized protein OS=Malus baccata OX=106549 GN=C1H46_044946 PE=4 SV=1	--	--	hypothetical protein C1H46_044946 [Malus baccata]
539	Malus_domestica_newGene_5432	--	--	--	--	--	--	--	--	Uncharacterized protein OS=Malus domestica OX=3750 GN=DVH24_039986 PE=4 SV=1	--	--	hypothetical protein DVH24_039986 [Malus domestica]
540	Malus_domestica_newGene_2470	--	--	Cellular Component: integral component of membrane (GO:0016021);;	--	--	--	--	--	Uncharacterized protein OS=Malus baccata OX=106549 GN=C1H46_023871 PE=4 SV=1	--	--	uncharacterized protein LOC114823303 [Malus domestica]
541	Malus_domestica_newGene_10521	--	--	--	--	--	--	--	--	Uncharacterized protein OS=Malus domestica OX=3750 GN=DVH24_033399 PE=4 SV=1	--	--	hypothetical protein DVH24_033399 [Malus domestica]
542	Malus_domestica_newGene_7798	--	--	--	--	--	--	--	--	Uncharacterized protein OS=Malus domestica OX=3750 GN=DVH24_034006 PE=4 SV=1	--	--	hypothetical protein DVH24_034006 [Malus domestica]
543	Malus_domestica_newGene_3404	--	--	--	--	--	--	--	--	Rep_fac-A_C domain-containing protein OS=Pyrus ussuriensis x Pyrus communis OX=2448454 GN=D8674_001334 PE=4 SV=1	--	--	hypothetical protein D8674_001334 [Pyrus ussuriensis x Pyrus communis]
544	Malus_domestica_newGene_10121	[IQ]	--	Molecular Function: catalytic activity (GO:0003824);;	K09458|1.93e-32|pxb:103929272|K09458 3-oxoacyl-[acyl-carrier-protein] synthase II [EC:2.3.1.179] | (RefSeq) 3-oxoacyl-[acyl-carrier-protein] synthase II, chloroplastic-like	[IQ]	--	Beta-ketoacyl synthase, C-terminal domain	3-oxoacyl-[acyl-carrier-protein] synthase II, chloroplastic OS=Arabidopsis thaliana OX=3702 GN=KAS2 PE=1 SV=1	Ketoacyl-synt_C domain-containing protein OS=Malus domestica OX=3750 GN=DVH24_027771 PE=4 SV=1	--	--	hypothetical protein DVH24_027771 [Malus domestica]
545	Malus_domestica_newGene_4577	--	--	--	--	--	--	--	--	Uncharacterized protein OS=Malus baccata OX=106549 GN=C1H46_022280 PE=4 SV=1	--	--	hypothetical protein C1H46_022280 [Malus baccata]
546	Malus_domestica_newGene_3783	--	--	--	--	--	--	--	--	Uncharacterized protein OS=Malus domestica OX=3750 GN=DVH24_003982 PE=4 SV=1	--	--	hypothetical protein DVH24_003982 [Malus domestica]
547	Malus_domestica_newGene_7504	--	--	--	--	--	--	--	--	Uncharacterized protein OS=Malus domestica OX=3750 GN=DVH24_001198 PE=4 SV=1	--	--	hypothetical protein DVH24_001198 [Malus domestica]
548	Malus_domestica_newGene_5386	--	--	Biological Process: polysaccharide catabolic process (GO:0000272);; Molecular Function: beta-amylase activity (GO:0016161);; Molecular Function: cyclin-dependent protein serine/threonine kinase regulator activity (GO:0016538);; Molecular Function: amylopectin maltohydrolase activity (GO:0102229);;	--	--	--	--	--	Beta-amylase OS=Malus baccata OX=106549 GN=C1H46_015411 PE=3 SV=1	--	--	hypothetical protein C1H46_015411 [Malus baccata]
549	Malus_domestica_newGene_9711	--	--	Cellular Component: integral component of membrane (GO:0016021);;	--	--	--	--	--	Uncharacterized protein OS=Malus baccata OX=106549 GN=C1H46_007783 PE=4 SV=1	--	--	hypothetical protein C1H46_007783 [Malus baccata]
550	Malus_domestica_newGene_9101	[X]	Mobilome: prophages, transposons	--	K14766|1.81e-72|nau:109227645|K14766 nucleolar protein 14 | (RefSeq) mitotic apparatus protein p62-like	[R]	General function prediction only	Reverse transcriptase (RNA-dependent DNA polymerase)	--	T4.15 protein OS=Malus x robusta OX=1184610 GN=T4.15 PE=4 SV=1	S	Function unknown	T4.15 [Malus x robusta]
551	Malus_domestica_newGene_3669	--	--	--	--	--	--	--	--	Uncharacterized protein OS=Malus baccata OX=106549 GN=C1H46_025037 PE=4 SV=1	--	--	hypothetical protein C1H46_025037 [Malus baccata]
552	Malus_domestica_newGene_2072	--	--	Molecular Function: dioxygenase activity (GO:0051213);;	K10768|7.26e-59|pxb:103931459|K10768 alkylated DNA repair protein alkB homolog 6 [EC:1.14.11.-] | (RefSeq) alpha-ketoglutarate-dependent dioxygenase alkB homolog 6	[S]	Function unknown	--	--	Alpha-ketoglutarate-dependent dioxygenase alkB-like protein 6 OS=Pyrus ussuriensis x Pyrus communis OX=2448454 GN=D8674_007291 PE=4 SV=1	S	Function unknown	alpha-ketoglutarate-dependent dioxygenase alkB homolog 6-like [Malus domestica]
553	Malus_domestica_newGene_6941	--	--	Molecular Function: monooxygenase activity (GO:0004497);; Molecular Function: iron ion binding (GO:0005506);; Cellular Component: integral component of membrane (GO:0016021);; Molecular Function: oxidoreductase activity, acting on paired donors, with incorporation or reduction of molecular oxygen (GO:0016705);; Molecular Function: heme binding (GO:0020037);;	K15639|1.39e-28|pxb:103947365|K15639 PHYB activation tagged suppressor 1 [EC:1.14.-.-] | (RefSeq) cytochrome P450 CYP749A22-like	--	--	--	Cytochrome P450 CYP749A22 OS=Panax ginseng OX=4054 PE=2 SV=1	Uncharacterized protein OS=Pyrus ussuriensis x Pyrus communis OX=2448454 GN=D8674_037289 PE=3 SV=1	--	--	cytochrome P450 CYP749A22-like [Malus domestica]
554	Malus_domestica_newGene_2557	--	--	Molecular Function: nucleic acid binding (GO:0003676);;	K02321|6.20e-10|var:108318937|K02321 DNA polymerase alpha subunit B | (RefSeq) DNA polymerase alpha subunit B-like	--	--	GAG-pre-integrase domain	--	gag_pre-integrs domain-containing protein (Fragment) OS=Prunus dulcis OX=3755 GN=Prudu_569S000200 PE=4 SV=1	L	Replication, recombination and repair	hypothetical protein Prudu_569S000200, partial [Prunus dulcis]
555	Malus_domestica_newGene_4702	--	--	Cellular Component: integral component of membrane (GO:0016021);;	--	--	--	--	--	Uncharacterized protein OS=Malus baccata OX=106549 GN=C1H46_004272 PE=4 SV=1	--	--	hypothetical protein C1H46_004272 [Malus baccata]
556	Malus_domestica_newGene_6584	--	--	--	--	--	--	--	--	Uncharacterized protein OS=Malus baccata OX=106549 GN=C1H46_030140 PE=4 SV=1	S	Function unknown	hypothetical protein C1H46_030140 [Malus baccata]
557	Malus_domestica_newGene_10083	--	--	--	--	--	--	--	--	Uncharacterized protein OS=Malus domestica OX=3750 GN=DVH24_001198 PE=4 SV=1	--	--	hypothetical protein DVH24_001198 [Malus domestica]
558	Malus_domestica_newGene_9804	--	--	--	--	--	--	--	--	Uncharacterized protein OS=Malus baccata OX=106549 GN=C1H46_023942 PE=4 SV=1	--	--	uncharacterized protein LOC114827528 [Malus domestica]
559	Malus_domestica_newGene_5878	--	--	--	--	--	--	--	--	Uncharacterized protein OS=Malus baccata OX=106549 GN=C1H46_012479 PE=4 SV=1	--	--	hypothetical protein C1H46_012479 [Malus baccata]
560	Malus_domestica_newGene_10448	--	--	Cellular Component: nucleus (GO:0005634);;	K10752|1.49e-45|pxb:103946637|K10752 histone-binding protein RBBP4 | (RefSeq) WD-40 repeat-containing protein MSI3-like	[B]	Chromatin structure and dynamics	Histone-binding protein RBBP4 or subunit C of CAF1 complex	WD-40 repeat-containing protein MSI3 OS=Arabidopsis thaliana OX=3702 GN=MSI3 PE=1 SV=2	WD-40 repeat-containing protein MSI3-like OS=Pyrus ussuriensis x Pyrus communis OX=2448454 GN=D8674_026762 PE=3 SV=1	B	Chromatin structure and dynamics	PREDICTED: WD-40 repeat-containing protein MSI3-like [Pyrus x bretschneideri]
561	Malus_domestica_newGene_5742	--	--	--	--	--	--	--	--	Uncharacterized protein OS=Malus domestica OX=3750 GN=DVH24_004301 PE=4 SV=1	--	--	hypothetical protein DVH24_004301 [Malus domestica]
562	Malus_domestica_newGene_9284	--	--	Molecular Function: enzyme inhibitor activity (GO:0004857);;	--	--	--	--	--	PREDICTED: pectinesterase inhibitor OS=Prunus dulcis OX=3755 GN=ALMOND_2B028067 PE=4 SV=1	--	--	unnamed protein product [Prunus armeniaca]
563	Malus_domestica_newGene_2259	--	--	--	K06910|1.45e-25|bna:106351424|K06910 phosphatidylethanolamine-binding protein | (RefSeq) protein MOTHER of FT and TFL1	[R]	General function prediction only	Phosphatidylethanolamine-binding protein	Protein MOTHER of FT and TFL1 OS=Arabidopsis thaliana OX=3702 GN=MFT PE=1 SV=1	Uncharacterized protein OS=Malus domestica OX=3750 GN=DVH24_009126 PE=3 SV=1	S	Function unknown	hypothetical protein DVH24_009126 [Malus domestica]
564	Malus_domestica_newGene_11080	--	--	Molecular Function: double-stranded DNA binding (GO:0003690);; Biological Process: regulation of transcription, DNA-templated (GO:0006355);;	K15032|2.21e-18|mdm:103411141|K15032 mTERF domain-containing protein, mitochondrial | (RefSeq) uncharacterized protein LOC103411141	--	--	--	--	Uncharacterized protein OS=Pyrus ussuriensis x Pyrus communis OX=2448454 GN=D8674_020978 PE=3 SV=1	K	Transcription	uncharacterized protein LOC103411141 [Malus domestica]
565	Malus_domestica_newGene_4578	--	--	--	--	--	--	--	--	Uncharacterized protein OS=Malus baccata OX=106549 GN=C1H46_022280 PE=4 SV=1	--	--	hypothetical protein C1H46_022280 [Malus baccata]
566	Malus_domestica_newGene_2024	--	--	--	--	--	--	--	--	Uncharacterized protein OS=Malus baccata OX=106549 GN=C1H46_030140 PE=4 SV=1	S	Function unknown	hypothetical protein C1H46_030140 [Malus baccata]
567	Malus_domestica_newGene_4642	--	--	Biological Process: signal transduction (GO:0007165);; Molecular Function: ADP binding (GO:0043531);;	--	--	--	Leucine Rich repeats (2 copies)	--	ADP-ribosyl cyclase/cyclic ADP-ribose hydrolase OS=Pyrus ussuriensis x Pyrus communis OX=2448454 GN=D8674_004590 PE=4 SV=1	S	Function unknown	PREDICTED: TMV resistance protein N-like [Pyrus x bretschneideri]
568	Malus_domestica_newGene_7259	--	--	--	K10400|4.41e-24|nta:107781469|K10400 kinesin family member 15 | (RefSeq) phragmoplast orienting kinesin-1-like	--	--	--	--	T4.15 protein OS=Malus x robusta OX=1184610 GN=T4.15 PE=4 SV=1	S	Function unknown	T4.15 [Malus x robusta]
569	Malus_domestica_newGene_3151	--	--	--	K07466|2.17e-17|fve:101313743|K07466 replication factor A1 | (RefSeq) uncharacterized LOC101313743	--	--	--	--	Uncharacterized protein OS=Malus baccata OX=106549 GN=C1H46_013726 PE=4 SV=1	--	--	hypothetical protein C1H46_013726 [Malus baccata]
570	Malus_domestica_newGene_3266	--	--	--	--	--	--	--	--	Uncharacterized protein OS=Malus baccata OX=106549 GN=C1H46_019341 PE=4 SV=1	--	--	hypothetical protein C1H46_019341 [Malus baccata]
571	Malus_domestica_newGene_6294	--	--	--	--	--	--	--	--	Uncharacterized protein OS=Malus domestica OX=3750 GN=DVH24_034806 PE=4 SV=1	E	Amino acid transport and metabolism	hypothetical protein DVH24_034806 [Malus domestica]
572	Malus_domestica_newGene_977	--	--	--	K03231|2.94e-18|mtr:MTR_5g037350|K03231 elongation factor 1-alpha | (RefSeq) elongation factor 1-alpha	--	--	--	--	Uncharacterized protein OS=Malus baccata OX=106549 GN=C1H46_033950 PE=4 SV=1	S	Function unknown	hypothetical protein C1H46_033950 [Malus baccata]
573	Malus_domestica_newGene_9673	--	--	--	--	--	--	--	--	Uncharacterized protein OS=Malus baccata OX=106549 GN=C1H46_024321 PE=4 SV=1	--	--	--
574	Malus_domestica_newGene_5257	--	--	Molecular Function: iron ion binding (GO:0005506);; Molecular Function: oxidoreductase activity, acting on paired donors, with incorporation or reduction of molecular oxygen (GO:0016705);; Molecular Function: L-ascorbic acid binding (GO:0031418);;	K14766|3.91e-37|nau:109227645|K14766 nucleolar protein 14 | (RefSeq) mitotic apparatus protein p62-like	--	--	Reverse transcriptase (RNA-dependent DNA polymerase)	--	Uncharacterized protein OS=Malus domestica OX=3750 GN=DVH24_022612 PE=4 SV=1	S	Function unknown	hypothetical protein DVH24_022612 [Malus domestica]
575	Malus_domestica_newGene_5826	--	--	--	K08176|5.94e-06|aof:109841934|K08176 MFS transporter, PHS family, inorganic phosphate transporter | (RefSeq) LOW QUALITY PROTEIN: probable inorganic phosphate transporter 1-10	--	--	Domain of unknown function (DUF4371)	--	PREDICTED: zinc finger MYM-type 1 (Fragment) OS=Prunus dulcis OX=3755 GN=ALMOND_2B001542 PE=4 SV=1	S	Function unknown	zinc finger MYM-type protein 1-like, partial [Prunus avium]
576	Malus_domestica_newGene_1318	--	--	--	K02180|4.15e-07|mdm:103402849|K02180 cell cycle arrest protein BUB3 | (RefSeq) mitotic checkpoint protein BUB3.3	--	--	--	--	Uncharacterized protein OS=Malus domestica OX=3750 GN=DVH24_040655 PE=4 SV=1	--	--	hypothetical protein DVH24_040655 [Malus domestica]
577	Malus_domestica_newGene_5640	--	--	--	--	--	--	--	--	Uncharacterized protein OS=Malus domestica OX=3750 PE=4 SV=1	--	--	hypothetical protein [Malus domestica]
578	Malus_domestica_newGene_1755	--	--	Molecular Function: solute:proton antiporter activity (GO:0015299);; Cellular Component: integral component of membrane (GO:0016021);;	--	--	--	--	--	Na_H_Exchanger domain-containing protein OS=Malus baccata OX=106549 GN=C1H46_005943 PE=4 SV=1	--	--	hypothetical protein C1H46_005943 [Malus baccata]
579	Malus_domestica_newGene_7714	--	--	--	--	--	--	--	--	Uncharacterized protein OS=Malus domestica OX=3750 GN=DVH24_001198 PE=4 SV=1	--	--	hypothetical protein DVH24_001198 [Malus domestica]
580	Malus_domestica_newGene_11389	--	--	--	--	--	--	--	--	Uncharacterized protein OS=Malus domestica OX=3750 GN=DVH24_001198 PE=4 SV=1	--	--	hypothetical protein DVH24_001198 [Malus domestica]
581	Malus_domestica_newGene_11111	--	--	--	--	--	--	--	--	Uncharacterized protein OS=Malus domestica OX=3750 GN=DVH24_004069 PE=4 SV=1	--	--	hypothetical protein DVH24_004069 [Malus domestica]
582	Malus_domestica_newGene_6078	--	--	Molecular Function: protein kinase activity (GO:0004672);; Molecular Function: ATP binding (GO:0005524);; Molecular Function: carbohydrate binding (GO:0030246);;	K00924|5.92e-10|ini:109171122|K00924 kinase [EC:2.7.1.-] | (RefSeq) receptor-like protein kinase HSL1	--	--	Protein tyrosine and serine/threonine kinase	L-type lectin-domain containing receptor kinase IX.1 OS=Arabidopsis thaliana OX=3702 GN=LECRK91 PE=1 SV=1	Protein kinase domain-containing protein OS=Malus domestica OX=3750 GN=DVH24_003707 PE=3 SV=1	T	Signal transduction mechanisms	L-type lectin-domain containing receptor kinase IX.1-like [Malus domestica]
583	Malus_domestica_newGene_8348	--	--	--	K15193|2.29e-34|pxb:103943527|K15193 protein SPT2 | (RefSeq) neurofilament heavy polypeptide-like	--	--	SPT2 chromatin protein	--	Uncharacterized protein OS=Malus baccata OX=106549 GN=C1H46_019861 PE=3 SV=1	S	Function unknown	PREDICTED: neurofilament heavy polypeptide-like [Pyrus x bretschneideri]
584	Malus_domestica_newGene_7556	--	--	--	--	--	--	--	--	Uncharacterized protein OS=Malus domestica OX=3750 GN=DVH24_003371 PE=4 SV=1	--	--	uncharacterized protein LOC114820691 [Malus domestica]
585	Malus_domestica_newGene_5027	--	--	Biological Process: reproduction (GO:0000003);; Biological Process: developmental process involved in reproduction (GO:0003006);; Molecular Function: molecular_function (GO:0003674);; Molecular Function: transporter activity (GO:0005215);; Molecular Function: inorganic phosphate transmembrane transporter activity (GO:0005315);; Molecular Function: organic acid transmembrane transporter activity (…	--	--	--	--	--	Uncharacterized protein OS=Malus baccata OX=106549 GN=C1H46_029988 PE=4 SV=1	Z	Cytoskeleton	uncharacterized protein LOC103448095 isoform X2 [Malus domestica]
586	Malus_domestica_newGene_1806	--	--	--	--	--	--	--	--	Uncharacterized protein OS=Malus baccata OX=106549 GN=C1H46_001469 PE=4 SV=1	--	--	hypothetical protein C1H46_001469 [Malus baccata]
587	Malus_domestica_newGene_474	--	--	--	--	--	--	--	--	Uncharacterized protein OS=Malus domestica OX=3750 GN=DVH24_001198 PE=4 SV=1	--	--	hypothetical protein DVH24_001198 [Malus domestica]
588	Malus_domestica_newGene_5355	--	--	--	--	--	--	--	--	Uncharacterized protein OS=Malus baccata OX=106549 GN=C1H46_007204 PE=4 SV=1	L	Replication, recombination and repair	hypothetical protein C1H46_007204 [Malus baccata]
589	Malus_domestica_newGene_6896	--	--	--	--	--	--	--	--	Uncharacterized protein OS=Malus domestica OX=3750 GN=DVH24_034006 PE=4 SV=1	--	--	hypothetical protein DVH24_034006 [Malus domestica]
590	Malus_domestica_newGene_6419	--	--	Biological Process: protein transport (GO:0015031);; Cellular Component: membrane (GO:0016020);;	K22419|5.45e-33|aip:107620095|K22419 Delta4-3-oxosteroid 5beta-reductase [EC:1.3.1.3] | (RefSeq) 3-oxo-Delta(4,5)-steroid 5-beta-reductase	--	--	--	--	MHD domain-containing protein OS=Malus domestica OX=3750 GN=DVH24_041473 PE=4 SV=1	S	Function unknown	hypothetical protein DVH24_041473 [Malus domestica]
591	Malus_domestica_newGene_5681	--	--	Cellular Component: integral component of membrane (GO:0016021);;	--	--	--	--	--	Uncharacterized protein OS=Malus domestica OX=3750 GN=DVH24_005067 PE=4 SV=1	--	--	hypothetical protein DVH24_005067 [Malus domestica]
592	Malus_domestica_newGene_5588	--	--	--	--	--	--	--	--	Uncharacterized protein OS=Arundo donax OX=35708 PE=4 SV=1	--	--	--
593	Malus_domestica_newGene_511	--	--	Molecular Function: protein dimerization activity (GO:0046983);;	--	--	--	--	--	BHLH domain-containing protein OS=Malus baccata OX=106549 GN=C1H46_000736 PE=4 SV=1	S	Function unknown	hypothetical protein C1H46_000736 [Malus baccata]
594	Malus_domestica_newGene_873	--	--	--	--	--	--	--	--	Uncharacterized protein OS=Malus domestica OX=3750 GN=DVH24_034006 PE=4 SV=1	--	--	hypothetical protein DVH24_034006 [Malus domestica]
595	Malus_domestica_newGene_5552	[H]	Coenzyme transport and metabolism	Molecular Function: catalytic activity (GO:0003824);; Cellular Component: integral component of membrane (GO:0016021);;	K16871|5.83e-18|pxb:103939502|K16871 4-aminobutyrate---pyruvate transaminase [EC:2.6.1.96] | (RefSeq) probable gamma-aminobutyrate transaminase 3, mitochondrial	[E]	Amino acid transport and metabolism	--	Gamma aminobutyrate transaminase 1, mitochondrial OS=Solanum lycopersicum OX=4081 GN=GABA-TP1 PE=1 SV=1	Gamma aminobutyrate transaminase 3 OS=Pyrus ussuriensis x Pyrus communis OX=2448454 GN=D8674_003654 PE=4 SV=1	E	Amino acid transport and metabolism	gamma aminobutyrate transaminase 3 [Pyrus ussuriensis x Pyrus communis]
596	Malus_domestica_newGene_11198	--	--	--	--	--	--	--	--	Uncharacterized protein OS=Malus domestica OX=3750 GN=DVH24_036787 PE=4 SV=1	--	--	hypothetical protein DVH24_036787 [Malus domestica]
597	Malus_domestica_newGene_10216	--	--	--	--	--	--	--	--	Uncharacterized protein OS=Pyrus ussuriensis x Pyrus communis OX=2448454 GN=D8674_029335 PE=4 SV=1	--	--	hypothetical protein D8674_029335 [Pyrus ussuriensis x Pyrus communis]
598	Malus_domestica_newGene_3858	--	--	--	--	--	--	--	--	Uncharacterized protein OS=Malus domestica OX=3750 GN=DVH24_034006 PE=4 SV=1	--	--	hypothetical protein DVH24_034006 [Malus domestica]
599	Malus_domestica_newGene_8146	--	--	--	--	--	--	--	--	Uncharacterized protein OS=Malus domestica OX=3750 GN=DVH24_001198 PE=4 SV=1	--	--	hypothetical protein DVH24_001198 [Malus domestica]
600	Malus_domestica_newGene_4231	--	--	--	--	--	--	--	--	Uncharacterized protein OS=Malus domestica OX=3750 GN=DVH24_034006 PE=4 SV=1	--	--	hypothetical protein DVH24_034006 [Malus domestica]
601	Malus_domestica_newGene_6407	--	--	--	K13811|3.50e-18|pxb:103964771|K13811 3'-phosphoadenosine 5'-phosphosulfate synthase [EC:2.7.7.4 2.7.1.25] | (RefSeq) ATP sulfurylase 1, chloroplastic-like	[R]	General function prediction only	--	--	Reverse transcriptase Ty1/copia-type domain-containing protein OS=Fagus sylvatica OX=28930 GN=FSB_LOCUS17484 PE=4 SV=1	L	Replication, recombination and repair	hypothetical protein FXO37_16311 [Capsicum annuum]
602	Malus_domestica_newGene_7300	--	--	--	--	--	--	--	--	--	--	--	PREDICTED: uncharacterized protein LOC108867054 [Pyrus x bretschneideri]
603	Malus_domestica_newGene_11425	--	--	--	--	--	--	Transposase family tnp2	--	Putative Transposase-associated domain-containing protein OS=Rosa chinensis OX=74649 GN=RchiOBHm_Chr2g0143321 PE=4 SV=1	--	--	uncharacterized protein LOC114825491 [Malus domestica]
604	Malus_domestica_newGene_8149	--	--	--	--	--	--	--	--	Uncharacterized protein OS=Malus baccata OX=106549 GN=C1H46_022391 PE=4 SV=1	--	--	hypothetical protein C1H46_022391 [Malus baccata]
605	Malus_domestica_newGene_1212	--	--	--	K22419|4.03e-25|aip:107620095|K22419 Delta4-3-oxosteroid 5beta-reductase [EC:1.3.1.3] | (RefSeq) 3-oxo-Delta(4,5)-steroid 5-beta-reductase	--	--	--	--	Uncharacterized protein OS=Malus baccata OX=106549 GN=C1H46_003295 PE=4 SV=1	S	Function unknown	hypothetical protein C1H46_003295 [Malus baccata]
606	Malus_domestica_newGene_3688	[X]	Mobilome: prophages, transposons	Molecular Function: iron ion binding (GO:0005506);; Molecular Function: oxidoreductase activity, acting on paired donors, with incorporation or reduction of molecular oxygen (GO:0016705);; Molecular Function: L-ascorbic acid binding (GO:0031418);;	K14766|2.12e-75|nau:109227645|K14766 nucleolar protein 14 | (RefSeq) mitotic apparatus protein p62-like	[R]	General function prediction only	Reverse transcriptase (RNA-dependent DNA polymerase)	--	Uncharacterized protein OS=Malus domestica OX=3750 GN=DVH24_022612 PE=4 SV=1	S	Function unknown	hypothetical protein DVH24_022612 [Malus domestica]
607	Malus_domestica_newGene_9415	--	--	--	--	--	--	--	--	Uncharacterized protein OS=Malus baccata OX=106549 GN=C1H46_011170 PE=4 SV=1	--	--	hypothetical protein C1H46_011170 [Malus baccata]
608	Malus_domestica_newGene_76	--	--	--	--	--	--	--	--	Uncharacterized protein OS=Malus domestica OX=3750 GN=DVH24_001198 PE=4 SV=1	--	--	hypothetical protein DVH24_001198 [Malus domestica]
609	Malus_domestica_newGene_1409	--	--	--	--	--	--	--	--	Uncharacterized protein OS=Malus baccata OX=106549 GN=C1H46_038253 PE=4 SV=1	--	--	hypothetical protein C1H46_038253 [Malus baccata]
610	Malus_domestica_newGene_485	--	--	Molecular Function: nucleic acid binding (GO:0003676);; Molecular Function: zinc ion binding (GO:0008270);; Biological Process: DNA integration (GO:0015074);;	K14411|3.14e-30|mdm:114822875|K14411 RNA-binding protein Musashi | (RefSeq) ribonucleoprotein RB97D-like	--	--	Retrotransposon gag protein	--	Endonuclease OS=Malus baccata OX=106549 GN=C1H46_008983 PE=4 SV=1	L	Replication, recombination and repair	hypothetical protein C1H46_008983 [Malus baccata]
611	Malus_domestica_newGene_3127	--	--	Cellular Component: integral component of membrane (GO:0016021);;	--	--	--	--	--	Uncharacterized protein OS=Malus domestica OX=3750 GN=DVH24_000615 PE=4 SV=1	--	--	hypothetical protein DVH24_000615 [Malus domestica]
612	Malus_domestica_newGene_5752	--	--	--	K01303|2.61e-58|fve:101311565|K01303 acylaminoacyl-peptidase [EC:3.4.19.1] | (RefSeq) uncharacterized LOC101311565	[R]	General function prediction only	--	--	Retrotrans_gag domain-containing protein OS=Malus baccata OX=106549 GN=C1H46_006480 PE=4 SV=1	L	Replication, recombination and repair	hypothetical protein C1H46_006480 [Malus baccata]
613	Malus_domestica_newGene_11905	--	--	--	--	--	--	--	--	Uncharacterized protein OS=Malus domestica OX=3750 GN=DVH24_034006 PE=4 SV=1	--	--	hypothetical protein DVH24_034006 [Malus domestica]
614	Malus_domestica_newGene_6631	--	--	--	--	--	--	--	--	Uncharacterized protein OS=Malus baccata OX=106549 GN=C1H46_003322 PE=4 SV=1	--	--	hypothetical protein C1H46_003322 [Malus baccata]
615	Malus_domestica_newGene_6479	--	--	--	K14503|4.80e-30|mdm:114821340|K14503 brassinosteroid resistant 1/2 | (RefSeq) BES1/BZR1 homolog protein 2-like	--	--	gag-polypeptide of LTR copia-type	--	Uncharacterized protein OS=Malus baccata OX=106549 GN=C1H46_000271 PE=4 SV=1	L	Replication, recombination and repair	hypothetical protein C1H46_000271 [Malus baccata]
616	Malus_domestica_newGene_6138	--	--	--	--	--	--	--	--	Uncharacterized protein OS=Malus domestica OX=3750 GN=DVH24_034006 PE=4 SV=1	--	--	hypothetical protein DVH24_034006 [Malus domestica]
617	Malus_domestica_newGene_8631	--	--	--	--	--	--	--	--	Uncharacterized protein OS=Malus domestica OX=3750 GN=DVH24_001198 PE=4 SV=1	--	--	hypothetical protein DVH24_001198 [Malus domestica]
618	Malus_domestica_newGene_1078	--	--	--	K22419|9.84e-25|aip:107620095|K22419 Delta4-3-oxosteroid 5beta-reductase [EC:1.3.1.3] | (RefSeq) 3-oxo-Delta(4,5)-steroid 5-beta-reductase	--	--	--	--	Uncharacterized protein OS=Malus baccata OX=106549 GN=C1H46_003295 PE=4 SV=1	S	Function unknown	hypothetical protein C1H46_003295 [Malus baccata]
619	Malus_domestica_newGene_5684	--	--	--	--	--	--	--	--	Uncharacterized protein OS=Malus baccata OX=106549 GN=C1H46_006420 PE=4 SV=1	--	--	hypothetical protein C1H46_006420 [Malus baccata]
620	Malus_domestica_newGene_8092	--	--	--	--	--	--	--	--	Uncharacterized protein OS=Malus domestica OX=3750 GN=DVH24_034006 PE=4 SV=1	--	--	hypothetical protein DVH24_034006 [Malus domestica]
621	Malus_domestica_newGene_11867	--	--	--	K22419|9.81e-21|aip:107620095|K22419 Delta4-3-oxosteroid 5beta-reductase [EC:1.3.1.3] | (RefSeq) 3-oxo-Delta(4,5)-steroid 5-beta-reductase	--	--	--	--	Uncharacterized protein OS=Malus baccata OX=106549 GN=C1H46_003295 PE=4 SV=1	S	Function unknown	hypothetical protein C1H46_003295 [Malus baccata]
622	Malus_domestica_newGene_670	[X]	Mobilome: prophages, transposons	Molecular Function: iron ion binding (GO:0005506);; Molecular Function: oxidoreductase activity, acting on paired donors, with incorporation or reduction of molecular oxygen (GO:0016705);; Molecular Function: L-ascorbic acid binding (GO:0031418);;	K14766|3.26e-76|nau:109227645|K14766 nucleolar protein 14 | (RefSeq) mitotic apparatus protein p62-like	[R]	General function prediction only	Reverse transcriptase (RNA-dependent DNA polymerase)	--	Uncharacterized protein OS=Malus domestica OX=3750 GN=DVH24_022612 PE=4 SV=1	S	Function unknown	hypothetical protein DVH24_022612 [Malus domestica]
623	Malus_domestica_newGene_11738	--	--	--	K10640|9.80e-06|mdm:114823266|K10640 E3 ubiquitin-protein ligase RNF25 [EC:2.3.2.27] | (RefSeq) LOW QUALITY PROTEIN: uncharacterized protein LOC114823266	--	--	Retrotransposon gag protein	--	Uncharacterized protein OS=Pyrus ussuriensis x Pyrus communis OX=2448454 GN=D8674_034920 PE=4 SV=1	L	Replication, recombination and repair	PREDICTED: uncharacterized protein LOC108868624 [Pyrus x bretschneideri]
624	Malus_domestica_newGene_4783	--	--	--	--	--	--	--	--	Uncharacterized protein OS=Malus baccata OX=106549 GN=C1H46_012898 PE=4 SV=1	--	--	--
625	Malus_domestica_newGene_8641	--	--	--	K03283|1.01e-27|cann:107854185|K03283 heat shock 70kDa protein 1/2/6/8 | (RefSeq) heat shock cognate 70 kDa protein 2-like	--	--	Lecithin retinol acyltransferase	Protein LEAD-SENSITIVE 1 OS=Arabidopsis thaliana OX=3702 GN=PSE1 PE=2 SV=1	LRAT domain-containing protein OS=Malus baccata OX=106549 GN=C1H46_032599 PE=4 SV=1	S	Function unknown	lecithin retinol acyltransferase-like [Malus domestica]
626	Malus_domestica_newGene_3040	--	--	--	--	--	--	F-box	--	F-box_5 domain-containing protein OS=Malus baccata OX=106549 GN=C1H46_029395 PE=4 SV=1	--	--	hypothetical protein C1H46_029395 [Malus baccata]
627	Malus_domestica_newGene_8334	--	--	--	--	--	--	--	--	Uncharacterized protein OS=Pyrus ussuriensis x Pyrus communis OX=2448454 GN=D8674_038811 PE=4 SV=1	--	--	hypothetical protein D8674_038811 [Pyrus ussuriensis x Pyrus communis]
628	Malus_domestica_newGene_10671	--	--	Cellular Component: integral component of membrane (GO:0016021);;	--	--	--	--	--	Uncharacterized protein (Fragment) OS=Malus domestica OX=3750 GN=DVH24_024918 PE=4 SV=1	--	--	hypothetical protein DVH24_024918, partial [Malus domestica]
629	Malus_domestica_newGene_4279	--	--	--	--	--	--	--	--	Uncharacterized protein OS=Malus baccata OX=106549 GN=C1H46_030140 PE=4 SV=1	S	Function unknown	hypothetical protein C1H46_030140 [Malus baccata]
630	Malus_domestica_newGene_10345	--	--	Molecular Function: nucleic acid binding (GO:0003676);;	--	[R]	General function prediction only	GAG-pre-integrase domain	--	gag_pre-integrs domain-containing protein OS=Malus baccata OX=106549 GN=C1H46_006304 PE=4 SV=1	K	Transcription	hypothetical protein C1H46_006304 [Malus baccata]
631	Malus_domestica_newGene_11579	--	--	Cellular Component: integral component of membrane (GO:0016021);;	--	--	--	--	--	Uncharacterized protein OS=Malus baccata OX=106549 GN=C1H46_015491 PE=4 SV=1	C	Energy production and conversion	hypothetical protein C1H46_015491 [Malus baccata]
632	Malus_domestica_newGene_3983	--	--	--	K03236|3.22e-06|mdm:103425997|K03236 translation initiation factor 1A | (RefSeq) LOW QUALITY PROTEIN: eukaryotic translation initiation factor 1A	--	--	--	--	--	--	--	--
633	Malus_domestica_newGene_5518	--	--	--	--	--	--	--	--	Uncharacterized protein OS=Malus domestica OX=3750 GN=DVH24_034006 PE=4 SV=1	--	--	hypothetical protein DVH24_034006 [Malus domestica]
634	Malus_domestica_newGene_4500	--	--	--	--	--	--	3A/RNA2 movement protein family	--	--	--	--	--
635	Malus_domestica_newGene_1694	--	--	Molecular Function: DNA binding (GO:0003677);; Molecular Function: protein dimerization activity (GO:0046983);;	K19984|3.23e-12|psom:113272286|K19984 exocyst complex component 5 | (RefSeq) uncharacterized protein LOC113272286	[L]	Replication, recombination and repair	--	Zinc finger BED domain-containing protein DAYSLEEPER OS=Arabidopsis thaliana OX=3702 GN=HAT PE=1 SV=1	Uncharacterized protein OS=Malus baccata OX=106549 GN=C1H46_007987 PE=4 SV=1	L	Replication, recombination and repair	hypothetical protein C1H46_007987 [Malus baccata]
636	Malus_domestica_newGene_7881	--	--	--	--	--	--	--	--	Uncharacterized protein OS=Malus baccata OX=106549 GN=C1H46_014252 PE=4 SV=1	--	--	hypothetical protein C1H46_014252 [Malus baccata]
637	Malus_domestica_newGene_11220	--	--	--	--	--	--	--	--	T1.8 protein OS=Malus x robusta OX=1184610 GN=T1.8 PE=4 SV=1	--	--	T1.8 [Malus x robusta]
638	Malus_domestica_newGene_11574	--	--	--	--	--	--	--	--	Uncharacterized protein OS=Malus baccata OX=106549 GN=C1H46_015495 PE=4 SV=1	--	--	hypothetical protein C1H46_015495 [Malus baccata]
639	Malus_domestica_newGene_11942	--	--	Cellular Component: DNA-directed RNA polymerase complex (GO:0000428);; Biological Process: mitochondrial RNA metabolic process (GO:0000959);; Molecular Function: molecular_function (GO:0003674);; Molecular Function: catalytic activity (GO:0003824);; Molecular Function: DNA-directed 5'-3' RNA polymerase activity (GO:0003899);; Cellular Component: cellular_component (GO:0005575);; Cellular Componen…	--	--	--	--	--	Uncharacterized protein OS=Malus baccata OX=106549 GN=C1H46_009605 PE=4 SV=1	K	Transcription	hypothetical protein C1H46_009605 [Malus baccata]
640	Malus_domestica_newGene_501	--	--	--	--	--	--	--	--	Uncharacterized protein OS=Malus domestica OX=3750 PE=4 SV=1	--	--	hypothetical protein [Malus domestica]
641	Malus_domestica_newGene_11211	--	--	--	K07466|2.38e-55|mdm:103449955|K07466 replication factor A1 | (RefSeq) replication protein A 70 kDa DNA-binding subunit isoform X1	--	--	Replication protein A OB domain	--	REPA_OB_2 domain-containing protein OS=Malus domestica OX=3750 GN=DVH24_006753 PE=4 SV=1	L	Replication, recombination and repair	hypothetical protein DVH24_006753 [Malus domestica]
642	Malus_domestica_newGene_4627	--	--	--	--	--	--	--	--	Uncharacterized protein OS=Malus baccata OX=106549 GN=C1H46_030140 PE=4 SV=1	--	--	hypothetical protein C1H46_030140 [Malus baccata]
643	Malus_domestica_newGene_3235	--	--	Biological Process: defense response (GO:0006952);; Molecular Function: ADP binding (GO:0043531);;	--	--	--	--	--	Uncharacterized protein OS=Malus baccata OX=106549 GN=C1H46_027488 PE=4 SV=1	T	Signal transduction mechanisms	putative disease resistance protein RGA3, partial [Malus domestica]
644	Malus_domestica_newGene_6521	--	--	Biological Process: vesicle docking involved in exocytosis (GO:0006904);;	K12479|2.86e-55|mdm:114827271|K12479 vacuolar protein sorting-associated protein 45 | (RefSeq) vacuolar protein sorting-associated protein 45 homolog	[U]	Intracellular trafficking, secretion, and vesicular transport	Sec1 family	Vacuolar protein sorting-associated protein 45 homolog OS=Arabidopsis thaliana OX=3702 GN=VPS45 PE=1 SV=2	Uncharacterized protein OS=Prunus persica OX=3760 GN=PRUPE_8G019800 PE=3 SV=1	U	Intracellular trafficking, secretion, and vesicular transport	vacuolar protein sorting-associated protein 45 homolog [Prunus avium]
645	Malus_domestica_newGene_728	--	--	--	--	--	--	--	--	Uncharacterized protein OS=Malus domestica OX=3750 GN=DVH24_010822 PE=4 SV=1	--	--	hypothetical protein DVH24_010822 [Malus domestica]
646	Malus_domestica_newGene_4705	--	--	Molecular Function: UDP-3-O-[3-hydroxymyristoyl] N-acetylglucosamine deacetylase activity (GO:0008759);; Biological Process: lipid A biosynthetic process (GO:0009245);; Cellular Component: integral component of membrane (GO:0016021);; Molecular Function: transferase activity, transferring glycosyl groups (GO:0016757);;	--	--	--	--	--	UDP-3-O-acyl-N-acetylglucosamine deacetylase OS=Malus domestica OX=3750 GN=DVH24_040301 PE=3 SV=1	--	--	uncharacterized protein LOC114820574 [Malus domestica]
647	Malus_domestica_newGene_11896	--	--	--	--	--	--	--	--	Uncharacterized protein OS=Malus baccata OX=106549 GN=C1H46_024564 PE=4 SV=1	--	--	hypothetical protein C1H46_024564 [Malus baccata]
648	Malus_domestica_newGene_2781	--	--	--	--	--	--	--	--	Uncharacterized protein OS=Malus baccata OX=106549 GN=C1H46_041746 PE=4 SV=1	--	--	hypothetical protein C1H46_041746 [Malus baccata]
649	Malus_domestica_newGene_2605	--	--	Molecular Function: nucleic acid binding (GO:0003676);; Molecular Function: RNA-DNA hybrid ribonuclease activity (GO:0004523);;	--	--	--	Reverse transcriptase-like	--	RNase H domain-containing protein OS=Malus baccata OX=106549 GN=C1H46_018874 PE=4 SV=1	S	Function unknown	hypothetical protein C1H46_018874 [Malus baccata]
650	Malus_domestica_newGene_3249	--	--	Molecular Function: calcium ion binding (GO:0005509);;	--	--	--	EF hand	--	Calcium-binding protein CML10 OS=Pyrus ussuriensis x Pyrus communis OX=2448454 GN=D8674_040765 PE=4 SV=1	S	Function unknown	calcium-binding protein CML10 [Pyrus ussuriensis x Pyrus communis]
651	Malus_domestica_newGene_10285	--	--	--	--	--	--	--	--	Uncharacterized protein OS=Malus baccata OX=106549 GN=C1H46_000278 PE=4 SV=1	--	--	uncharacterized protein LOC114826993 isoform X2 [Malus domestica]
652	Malus_domestica_newGene_6312	--	--	Molecular Function: protein binding (GO:0005515);;	--	--	--	SAM domain (Sterile alpha motif)	--	SAM domain-containing protein OS=Malus domestica OX=3750 GN=DVH24_005203 PE=4 SV=1	S	Function unknown	hypothetical protein DVH24_005203 [Malus domestica]
653	Malus_domestica_newGene_2194	--	--	--	--	--	--	--	--	Uncharacterized protein OS=Malus domestica OX=3750 GN=DVH24_004069 PE=4 SV=1	--	--	hypothetical protein DVH24_004069 [Malus domestica]
654	Malus_domestica_newGene_10544	--	--	--	--	--	--	--	--	Uncharacterized protein OS=Malus baccata OX=106549 GN=C1H46_042334 PE=4 SV=1	T	Signal transduction mechanisms	hypothetical protein C1H46_042334 [Malus baccata]
655	Malus_domestica_newGene_1613	--	--	Biological Process: lipid A biosynthetic process (GO:0009245);; Molecular Function: N-acyltransferase activity (GO:0016410);;	--	--	--	--	--	UDP-3-O-acylglucosamine N-acyltransferase 2 OS=Pyrus ussuriensis x Pyrus communis OX=2448454 GN=D8674_028065 PE=4 SV=1	M	Cell wall/membrane/envelope biogenesis	uncharacterized protein LOC103419621 isoform X1 [Malus domestica]
656	Malus_domestica_newGene_6281	--	--	Molecular Function: protein kinase activity (GO:0004672);; Molecular Function: ATP binding (GO:0005524);; Molecular Function: carbohydrate binding (GO:0030246);; Biological Process: recognition of pollen (GO:0048544);;	--	--	--	Retrotransposon gag protein	--	G-type lectin S-receptor-like serine/threonine-protein kinase OS=Pyrus ussuriensis x Pyrus communis OX=2448454 GN=D8674_009306 PE=4 SV=1	--	--	G-type lectin S-receptor-like serine/threonine-protein kinase [Pyrus ussuriensis x Pyrus communis]
657	Malus_domestica_newGene_2654	--	--	--	K03231|4.55e-14|mtr:MTR_5g037350|K03231 elongation factor 1-alpha | (RefSeq) elongation factor 1-alpha	--	--	--	--	Uncharacterized protein OS=Malus baccata OX=106549 GN=C1H46_033950 PE=4 SV=1	S	Function unknown	hypothetical protein C1H46_033950 [Malus baccata]
658	Malus_domestica_newGene_3871	--	--	Molecular Function: structural constituent of ribosome (GO:0003735);; Cellular Component: ribosome (GO:0005840);; Biological Process: translation (GO:0006412);;	--	--	--	--	--	F-box domain-containing protein OS=Malus domestica OX=3750 GN=DVH24_032012 PE=3 SV=1	S	Function unknown	uncharacterized protein LOC114826830 [Malus domestica]
659	Malus_domestica_newGene_10778	--	--	--	--	--	--	--	--	Uncharacterized protein OS=Malus baccata OX=106549 GN=C1H46_042694 PE=4 SV=1	--	--	uncharacterized protein LOC108175199 [Malus domestica]
660	Malus_domestica_newGene_4436	--	--	Molecular Function: nucleic acid binding (GO:0003676);; Cellular Component: nucleus (GO:0005634);; Biological Process: transcription, DNA-templated (GO:0006351);; Biological Process: regulation of transcription, DNA-templated (GO:0006355);; Molecular Function: zinc ion binding (GO:0008270);;	K03145|2.41e-48|mdm:103432931|K03145 transcription elongation factor S-II | (RefSeq) transcription elongation factor TFIIS-like	--	--	TFIIS helical bundle-like domain	--	Uncharacterized protein OS=Malus domestica OX=3750 GN=DVH24_024442 PE=4 SV=1	K	Transcription	transcription elongation factor TFIIS-like [Malus domestica]
661	Malus_domestica_newGene_7123	--	--	Molecular Function: DNA binding (GO:0003677);; Molecular Function: protein dimerization activity (GO:0046983);;	K10398|9.18e-12|eus:EUTSA_v10016147mg|K10398 kinesin family member 11 | (RefSeq) hypothetical protein	[L]	Replication, recombination and repair	hAT family C-terminal dimerisation region	Zinc finger BED domain-containing protein DAYSLEEPER OS=Arabidopsis thaliana OX=3702 GN=HAT PE=1 SV=1	Uncharacterized protein OS=Malus baccata OX=106549 GN=C1H46_011595 PE=4 SV=1	L	Replication, recombination and repair	zinc finger BED domain-containing protein RICESLEEPER 2-like isoform X2 [Malus domestica]
662	Malus_domestica_newGene_5335	--	--	--	--	--	--	--	--	Uncharacterized protein OS=Malus domestica OX=3750 GN=DVH24_036787 PE=4 SV=1	--	--	hypothetical protein DVH24_036787 [Malus domestica]
663	Malus_domestica_newGene_8560	--	--	--	--	--	--	--	--	Uncharacterized protein OS=Pyrus ussuriensis x Pyrus communis OX=2448454 GN=D8674_010182 PE=4 SV=1	C	Energy production and conversion	uncharacterized protein LOC103407830 [Malus domestica]
664	Malus_domestica_newGene_10227	--	--	--	--	--	--	--	--	Uncharacterized protein OS=Malus domestica OX=3750 GN=DVH24_039986 PE=4 SV=1	--	--	hypothetical protein DVH24_039986 [Malus domestica]
665	Malus_domestica_newGene_6993	--	--	Cellular Component: integral component of membrane (GO:0016021);;	--	--	--	--	--	Uncharacterized protein OS=Malus domestica OX=3750 GN=DVH24_040876 PE=4 SV=1	--	--	hypothetical protein DVH24_040876 [Malus domestica]
666	Malus_domestica_newGene_3942	--	--	Cellular Component: integral component of membrane (GO:0016021);;	--	--	--	--	--	Uncharacterized protein OS=Pyrus ussuriensis x Pyrus communis OX=2448454 GN=D8674_011506 PE=4 SV=1	--	--	uncharacterized protein LOC108173991 [Malus domestica]
667	Malus_domestica_newGene_5248	--	--	Molecular Function: electron transfer activity (GO:0009055);; Molecular Function: heme binding (GO:0020037);;	K08906|2.30e-31|mdm:114827739|K08906 cytochrome c6 | (RefSeq) cytochrome c6, chloroplastic-like	--	--	--	Cytochrome c6, chloroplastic OS=Arabidopsis thaliana OX=3702 GN=PETJ PE=1 SV=1	Uncharacterized protein OS=Malus domestica OX=3750 GN=DVH24_022095 PE=4 SV=1	C	Energy production and conversion	hypothetical protein DVH24_022095 [Malus domestica]
668	Malus_domestica_newGene_11069	--	--	--	--	--	--	--	--	Uncharacterized protein OS=Malus domestica OX=3750 GN=DVH24_038641 PE=4 SV=1	--	--	hypothetical protein DVH24_038641 [Malus domestica]
669	Malus_domestica_newGene_4180	--	--	--	--	--	--	--	--	Uncharacterized protein OS=Malus domestica OX=3750 GN=DVH24_001198 PE=4 SV=1	--	--	hypothetical protein DVH24_001198 [Malus domestica]
670	Malus_domestica_newGene_7851	--	--	--	--	--	--	--	--	Uncharacterized protein OS=Malus baccata OX=106549 GN=C1H46_040238 PE=4 SV=1	--	--	hypothetical protein C1H46_040238 [Malus baccata]
671	Malus_domestica_newGene_10334	--	--	--	--	--	--	--	--	Uncharacterized protein OS=Malus domestica OX=3750 GN=DVH24_001198 PE=4 SV=1	--	--	hypothetical protein DVH24_001198 [Malus domestica]
672	Malus_domestica_newGene_3300	--	--	--	--	--	--	--	--	PREDICTED: disease resistance OS=Prunus dulcis OX=3755 GN=ALMOND_2B032840 PE=4 SV=1	T	Signal transduction mechanisms	PREDICTED: disease resistance [Prunus dulcis]
673	Malus_domestica_newGene_4530	--	--	Molecular Function: catalytic activity (GO:0003824);; Biological Process: nucleoside metabolic process (GO:0009116);;	--	--	--	--	--	Uncharacterized protein (Fragment) OS=Malus domestica OX=3750 GN=DVH24_035557 PE=4 SV=1	--	--	hypothetical protein DVH24_035557, partial [Malus domestica]
674	Malus_domestica_newGene_1375	[X]	Mobilome: prophages, transposons	Molecular Function: iron ion binding (GO:0005506);; Molecular Function: oxidoreductase activity, acting on paired donors, with incorporation or reduction of molecular oxygen (GO:0016705);; Molecular Function: L-ascorbic acid binding (GO:0031418);;	K14766|1.03e-75|nau:109227645|K14766 nucleolar protein 14 | (RefSeq) mitotic apparatus protein p62-like	[R]	General function prediction only	Reverse transcriptase (RNA-dependent DNA polymerase)	--	Uncharacterized protein OS=Malus domestica OX=3750 GN=DVH24_022612 PE=4 SV=1	S	Function unknown	hypothetical protein DVH24_022612 [Malus domestica]
675	Malus_domestica_newGene_6137	--	--	--	--	--	--	--	--	Uncharacterized protein OS=Malus baccata OX=106549 GN=C1H46_039780 PE=4 SV=1	--	--	hypothetical protein C1H46_039780 [Malus baccata]
676	Malus_domestica_newGene_8664	--	--	--	--	--	--	--	--	Uncharacterized protein OS=Malus baccata OX=106549 GN=C1H46_012421 PE=4 SV=1	--	--	hypothetical protein C1H46_012421 [Malus baccata]
677	Malus_domestica_newGene_9551	--	--	--	--	--	--	--	--	Uncharacterized protein OS=Malus baccata OX=106549 GN=C1H46_030140 PE=4 SV=1	S	Function unknown	hypothetical protein C1H46_030140 [Malus baccata]
678	Malus_domestica_newGene_6068	--	--	Molecular Function: electron transfer activity (GO:0009055);;	--	--	--	--	--	Early nodulin-like protein 2 OS=Pyrus ussuriensis x Pyrus communis OX=2448454 GN=D8674_022496 PE=4 SV=1	--	--	early nodulin-like protein 2 isoform X2 [Malus domestica]
679	Malus_domestica_newGene_695	--	--	--	--	--	--	--	--	Uncharacterized protein (Fragment) OS=Malus domestica OX=3750 GN=DVH24_034657 PE=4 SV=1	--	--	uncharacterized protein LOC108170392 [Malus domestica]
680	Malus_domestica_newGene_6947	--	--	Cellular Component: integral component of membrane (GO:0016021);;	--	--	--	--	--	Uncharacterized protein OS=Malus domestica OX=3750 GN=DVH24_009569 PE=4 SV=1	--	--	hypothetical protein DVH24_009569 [Malus domestica]
681	Malus_domestica_newGene_5382	--	--	--	--	--	--	--	--	Uncharacterized protein OS=Malus baccata OX=106549 GN=C1H46_019626 PE=4 SV=1	--	--	uncharacterized protein LOC103419621 isoform X2 [Malus domestica]
682	Malus_domestica_newGene_4983	--	--	--	--	--	--	--	--	Uncharacterized protein OS=Malus domestica OX=3750 GN=DVH24_039986 PE=4 SV=1	--	--	hypothetical protein DVH24_039986 [Malus domestica]
683	Malus_domestica_newGene_9708	--	--	--	--	--	--	--	--	Uncharacterized protein OS=Malus domestica OX=3750 PE=4 SV=1	--	--	hypothetical protein [Malus domestica]
684	Malus_domestica_newGene_5514	--	--	--	K15255|1.01e-28|han:110943601|K15255 ATP-dependent DNA helicase PIF1 [EC:3.6.4.12] | (RefSeq) uncharacterized protein LOC110943601	[D]	Cell cycle control, cell division, chromosome partitioning	--	--	Helitron_like_N domain-containing protein OS=Malus baccata OX=106549 GN=C1H46_016702 PE=4 SV=1	L	Replication, recombination and repair	PREDICTED: uncharacterized protein LOC103950741 [Pyrus x bretschneideri]
685	Malus_domestica_newGene_3265	--	--	--	--	--	--	--	--	Uncharacterized protein OS=Malus domestica OX=3750 GN=DVH24_034006 PE=4 SV=1	--	--	hypothetical protein DVH24_034006 [Malus domestica]
686	Malus_domestica_newGene_8980	--	--	--	--	--	--	--	--	Uncharacterized protein OS=Malus baccata OX=106549 GN=C1H46_042892 PE=4 SV=1	S	Function unknown	uncharacterized protein LOC114822638 [Malus domestica]
687	Malus_domestica_newGene_1176	--	--	Biological Process: signal transduction (GO:0007165);; Molecular Function: ADP binding (GO:0043531);;	--	--	--	Leucine Rich Repeat	Disease resistance protein RPV1 OS=Vitis rotundifolia OX=103349 GN=RPV1 PE=1 SV=1	ADP-ribosyl cyclase/cyclic ADP-ribose hydrolase OS=Malus baccata OX=106549 GN=C1H46_001928 PE=4 SV=1	S	Function unknown	hypothetical protein C1H46_001928 [Malus baccata]
688	Malus_domestica_newGene_210	--	--	--	K14766|5.40e-20|nau:109227645|K14766 nucleolar protein 14 | (RefSeq) mitotic apparatus protein p62-like	--	--	Reverse transcriptase (RNA-dependent DNA polymerase)	--	Reverse transcriptase domain-containing protein OS=Malus baccata OX=106549 GN=C1H46_003965 PE=4 SV=1	S	Function unknown	hypothetical protein C1H46_003965 [Malus baccata]
689	Malus_domestica_newGene_3100	--	--	--	--	--	--	--	--	Putative disease resistance protein OS=Prunus yedoensis var. nudiflora OX=2094558 GN=Pyn_35846 PE=4 SV=1	T	Signal transduction mechanisms	putative disease resistance protein [Prunus yedoensis var. nudiflora]
690	Malus_domestica_newGene_10172	--	--	--	--	--	--	Transposase family tnp2	--	Uncharacterized protein OS=Vitis vinifera OX=29760 GN=CK203_041219 PE=4 SV=1	--	--	uncharacterized protein LOC114825500 [Malus domestica]
691	Malus_domestica_newGene_3579	--	--	--	--	--	--	--	--	Uncharacterized protein OS=Malus domestica OX=3750 GN=DVH24_004069 PE=4 SV=1	--	--	hypothetical protein DVH24_004069 [Malus domestica]
692	Malus_domestica_newGene_3120	--	--	--	--	--	--	--	--	Uncharacterized protein OS=Malus domestica OX=3750 GN=DVH24_001198 PE=4 SV=1	--	--	hypothetical protein DVH24_001198 [Malus domestica]
693	Malus_domestica_newGene_2284	--	--	--	--	--	--	--	--	Uncharacterized protein OS=Malus domestica OX=3750 GN=DVH24_042703 PE=4 SV=1	--	--	hypothetical protein DVH24_042703 [Malus domestica]
694	Malus_domestica_newGene_7806	--	--	Molecular Function: ADP binding (GO:0043531);;	--	--	--	--	--	NB-ARC domain-containing protein OS=Malus baccata OX=106549 GN=C1H46_029484 PE=4 SV=1	--	--	hypothetical protein C1H46_029484 [Malus baccata]
695	Malus_domestica_newGene_6067	--	--	Molecular Function: electron transfer activity (GO:0009055);;	--	--	--	Plastocyanin-like domain	Early nodulin-like protein 2 OS=Arabidopsis thaliana OX=3702 GN=At4g27520 PE=1 SV=1	Early nodulin-like protein 2 OS=Pyrus ussuriensis x Pyrus communis OX=2448454 GN=D8674_022496 PE=4 SV=1	S	Function unknown	early nodulin-like protein 2 isoform X1 [Malus domestica]
696	Malus_domestica_newGene_7944	--	--	--	K23802|5.52e-13|oeu:111408341|K23802 SAC3 family protein LENG8/THP3 | (RefSeq) LOW QUALITY PROTEIN: SAC3 family protein A-like	[R]	General function prediction only	Reverse transcriptase (RNA-dependent DNA polymerase)	--	Transposable element protein OS=Prunus dulcis OX=3755 GN=Prudu_251S000100 PE=4 SV=1	--	--	uncharacterized protein LOC114819752 [Malus domestica]
697	Malus_domestica_newGene_1539	--	--	--	--	--	--	--	--	Uncharacterized protein OS=Pyrus ussuriensis x Pyrus communis OX=2448454 GN=D8674_011106 PE=4 SV=1	S	Function unknown	uncharacterized protein LOC103439039 [Malus domestica]
698	Malus_domestica_newGene_4132	--	--	--	--	--	--	--	--	Uncharacterized protein OS=Malus domestica OX=3750 GN=DVH24_001198 PE=4 SV=1	--	--	hypothetical protein DVH24_001198 [Malus domestica]
699	Malus_domestica_newGene_8819	--	--	--	--	--	--	--	--	Uncharacterized protein OS=Malus domestica OX=3750 PE=4 SV=1	--	--	hypothetical protein [Malus domestica]
700	Malus_domestica_newGene_8911	--	--	--	K15255|1.88e-20|nta:107801064|K15255 ATP-dependent DNA helicase PIF1 [EC:3.6.4.12] | (RefSeq) uncharacterized LOC107801064	--	--	--	--	Uncharacterized protein OS=Malus baccata OX=106549 GN=C1H46_021298 PE=4 SV=1	S	Function unknown	hypothetical protein C1H46_021298 [Malus baccata]
701	Malus_domestica_newGene_11002	--	--	Molecular Function: ADP binding (GO:0043531);;	--	--	--	--	--	NB-ARC domain-containing protein OS=Malus baccata OX=106549 GN=C1H46_029484 PE=4 SV=1	--	--	hypothetical protein C1H46_029484 [Malus baccata]
702	Malus_domestica_newGene_2242	--	--	--	--	--	--	--	--	SHSP domain-containing protein OS=Malus baccata OX=106549 GN=C1H46_018889 PE=3 SV=1	--	--	hypothetical protein C1H46_018889 [Malus baccata]
703	Malus_domestica_newGene_11139	--	--	--	--	--	--	--	--	Uncharacterized protein OS=Malus domestica OX=3750 GN=DVH24_001195 PE=4 SV=1	M	Cell wall/membrane/envelope biogenesis	hypothetical protein DVH24_001195 [Malus domestica]
704	Malus_domestica_newGene_9658	--	--	Biological Process: telomere maintenance (GO:0000723);; Molecular Function: DNA helicase activity (GO:0003678);; Molecular Function: ATP binding (GO:0005524);; Biological Process: DNA repair (GO:0006281);; Biological Process: DNA recombination (GO:0006310);;	K15255|2.97e-07|ini:109179313|K15255 ATP-dependent DNA helicase PIF1 [EC:3.6.4.12] | (RefSeq) ATP-dependent DNA helicase PIF1-like	[D]	Cell cycle control, cell division, chromosome partitioning	Helitron helicase-like domain at N-terminus	--	ATP-dependent DNA helicase OS=Rosa chinensis OX=74649 GN=RchiOBHm_Chr5g0006651 PE=3 SV=1	L	Replication, recombination and repair	PREDICTED: uncharacterized protein LOC103959960 [Pyrus x bretschneideri]
705	Malus_domestica_newGene_11841	--	--	Molecular Function: nucleic acid binding (GO:0003676);; Biological Process: DNA integration (GO:0015074);;	K09338|2.40e-41|cit:102623619|K09338 homeobox-leucine zipper protein | (RefSeq) homeobox-leucine zipper protein ROC8-like	[R]	General function prediction only	--	--	RNA-directed DNA polymerase OS=Malus baccata OX=106549 GN=C1H46_001417 PE=4 SV=1	L	Replication, recombination and repair	hypothetical protein C1H46_001417 [Malus baccata]
706	Malus_domestica_newGene_10957	--	--	--	--	--	--	--	--	Uncharacterized protein OS=Malus baccata OX=106549 GN=C1H46_023874 PE=4 SV=1	M	Cell wall/membrane/envelope biogenesis	hypothetical protein C1H46_023874 [Malus baccata]
707	Malus_domestica_newGene_1203	--	--	Biological Process: protein transport (GO:0015031);; Cellular Component: membrane (GO:0016020);;	K22419|1.28e-30|aip:107620095|K22419 Delta4-3-oxosteroid 5beta-reductase [EC:1.3.1.3] | (RefSeq) 3-oxo-Delta(4,5)-steroid 5-beta-reductase	--	--	--	--	MHD domain-containing protein OS=Malus domestica OX=3750 GN=DVH24_041473 PE=4 SV=1	S	Function unknown	hypothetical protein DVH24_041473 [Malus domestica]
708	Malus_domestica_newGene_10226	--	--	--	--	--	--	--	--	Uncharacterized protein OS=Malus domestica OX=3750 GN=DVH24_001198 PE=4 SV=1	--	--	hypothetical protein DVH24_001198 [Malus domestica]
709	Malus_domestica_newGene_3756	--	--	--	--	--	--	--	--	Uncharacterized protein OS=Malus baccata OX=106549 GN=C1H46_022280 PE=4 SV=1	--	--	hypothetical protein C1H46_022280 [Malus baccata]
710	Malus_domestica_newGene_11267	--	--	Molecular Function: transcription coregulator activity (GO:0003712);; Biological Process: regulation of transcription, DNA-templated (GO:0006355);;	K23343|1.10e-67|pxb:103940355|K23343 coiled-coil domain-containing protein 22 | (RefSeq) uncharacterized protein LOC103940355	--	--	KIX domain	Mediator of RNA polymerase II transcription subunit 15a OS=Arabidopsis thaliana OX=3702 GN=MED15A PE=1 SV=1	Uncharacterized protein OS=Malus domestica OX=3750 GN=DVH24_038220 PE=4 SV=1	S	Function unknown	uncharacterized protein LOC103422533 [Malus domestica]
711	Malus_domestica_newGene_8027	--	--	--	--	--	--	--	--	Uncharacterized protein OS=Malus baccata OX=106549 GN=C1H46_030140 PE=4 SV=1	--	--	hypothetical protein C1H46_030140 [Malus baccata]
712	Malus_domestica_newGene_10572	--	--	Biological Process: protein transport (GO:0015031);; Cellular Component: membrane (GO:0016020);;	K15255|7.96e-31|nta:107801064|K15255 ATP-dependent DNA helicase PIF1 [EC:3.6.4.12] | (RefSeq) uncharacterized LOC107801064	--	--	Reverse transcriptase (RNA-dependent DNA polymerase)	--	MHD domain-containing protein OS=Malus domestica OX=3750 GN=DVH24_041473 PE=4 SV=1	S	Function unknown	hypothetical protein DVH24_041473 [Malus domestica]
713	Malus_domestica_newGene_4563	--	--	--	--	--	--	--	--	Uncharacterized protein OS=Malus baccata OX=106549 GN=C1H46_044528 PE=4 SV=1	--	--	hypothetical protein C1H46_044528 [Malus baccata]
714	Malus_domestica_newGene_3836	--	--	Molecular Function: ATP binding (GO:0005524);; Cellular Component: nucleus (GO:0005634);; Biological Process: mRNA 3'-end processing (GO:0031124);;	K14399|2.06e-106|pxb:103931540|K14399 polyribonucleotide 5'-hydroxyl-kinase [EC:2.7.1.78] | (RefSeq) protein CLP1 homolog isoform X1	[A]	RNA processing and modification	Pre-mRNA cleavage complex II protein Clp1	Protein CLP1 homolog OS=Arabidopsis thaliana OX=3702 GN=CLPS3 PE=1 SV=1	Uncharacterized protein OS=Malus baccata OX=106549 GN=C1H46_027537 PE=4 SV=1	A	RNA processing and modification	protein CLP1 homolog isoform X1 [Malus domestica]
715	Malus_domestica_newGene_10597	--	--	Biological Process: signal transduction (GO:0007165);; Molecular Function: ADP binding (GO:0043531);;	--	--	--	--	--	ADP-ribosyl cyclase/cyclic ADP-ribose hydrolase OS=Malus baccata OX=106549 GN=C1H46_025377 PE=4 SV=1	--	--	hypothetical protein C1H46_025377 [Malus baccata]
716	Malus_domestica_newGene_509	--	--	--	--	--	--	--	--	Uncharacterized protein OS=Malus domestica OX=3750 GN=DVH24_004900 PE=4 SV=1	--	--	hypothetical protein DVH24_004900 [Malus domestica]
717	Malus_domestica_newGene_8274	--	--	--	--	--	--	--	--	Uncharacterized protein OS=Malus baccata OX=106549 GN=C1H46_021717 PE=4 SV=1	--	--	hypothetical protein C1H46_021717 [Malus baccata]
718	Malus_domestica_newGene_10213	--	--	--	--	--	--	--	--	Uncharacterized protein OS=Malus baccata OX=106549 GN=C1H46_008705 PE=4 SV=1	--	--	hypothetical protein C1H46_008705 [Malus baccata]
719	Malus_domestica_newGene_714	--	--	--	K15255|4.96e-32|nta:107801064|K15255 ATP-dependent DNA helicase PIF1 [EC:3.6.4.12] | (RefSeq) uncharacterized LOC107801064	--	--	--	--	Reverse transcriptase domain-containing protein OS=Malus baccata OX=106549 GN=C1H46_011129 PE=4 SV=1	S	Function unknown	hypothetical protein C1H46_011129 [Malus baccata]
720	Malus_domestica_newGene_4723	--	--	--	--	--	--	--	--	Uncharacterized protein OS=Malus domestica OX=3750 GN=DVH24_039986 PE=4 SV=1	--	--	hypothetical protein DVH24_039986 [Malus domestica]
721	Malus_domestica_newGene_3885	--	--	Molecular Function: iron ion binding (GO:0005506);; Molecular Function: oxidoreductase activity, acting on paired donors, with incorporation or reduction of molecular oxygen (GO:0016705);; Molecular Function: L-ascorbic acid binding (GO:0031418);;	K14766|1.79e-11|nau:109227645|K14766 nucleolar protein 14 | (RefSeq) mitotic apparatus protein p62-like	--	--	Reverse transcriptase (RNA-dependent DNA polymerase)	--	Uncharacterized protein OS=Malus domestica OX=3750 GN=DVH24_022612 PE=4 SV=1	S	Function unknown	hypothetical protein DVH24_022612 [Malus domestica]
722	Malus_domestica_newGene_3848	--	--	Molecular Function: DNA binding (GO:0003677);; Cellular Component: nucleus (GO:0005634);; Biological Process: regulation of transcription, DNA-templated (GO:0006355);;	K16222|3.22e-68|csat:104726841|K16222 Dof zinc finger protein DOF5.5 | (RefSeq) cyclic dof factor 1-like	--	--	Dof domain, zinc finger	Cyclic dof factor 2 OS=Arabidopsis thaliana OX=3702 GN=CDF2 PE=1 SV=2	Dof-type domain-containing protein OS=Malus domestica OX=3750 GN=DVH24_031920 PE=4 SV=1	K	Transcription	cyclic dof factor 2 [Malus domestica]
723	Malus_domestica_newGene_9996	--	--	--	--	--	--	--	--	Uncharacterized protein OS=Malus baccata OX=106549 GN=C1H46_012886 PE=4 SV=1	--	--	uncharacterized protein LOC108171509 [Malus domestica]
724	Malus_domestica_newGene_7755	--	--	--	--	--	--	--	--	Uncharacterized protein OS=Malus domestica OX=3750 GN=DVH24_001198 PE=4 SV=1	--	--	hypothetical protein DVH24_001198 [Malus domestica]
725	Malus_domestica_newGene_7668	--	--	--	K22419|1.00e-19|aip:107620095|K22419 Delta4-3-oxosteroid 5beta-reductase [EC:1.3.1.3] | (RefSeq) 3-oxo-Delta(4,5)-steroid 5-beta-reductase	--	--	--	--	Uncharacterized protein OS=Malus baccata OX=106549 GN=C1H46_031825 PE=4 SV=1	S	Function unknown	hypothetical protein C1H46_031825 [Malus baccata]
726	Malus_domestica_newGene_1423	--	--	Biological Process: protein transport (GO:0015031);; Cellular Component: membrane (GO:0016020);;	K22419|3.80e-31|aip:107620095|K22419 Delta4-3-oxosteroid 5beta-reductase [EC:1.3.1.3] | (RefSeq) 3-oxo-Delta(4,5)-steroid 5-beta-reductase	--	--	--	--	MHD domain-containing protein OS=Malus domestica OX=3750 GN=DVH24_041473 PE=4 SV=1	S	Function unknown	hypothetical protein DVH24_041473 [Malus domestica]
727	Malus_domestica_newGene_2861	--	--	Cellular Component: transcription export complex (GO:0000346);; Cellular Component: THO complex (GO:0000347);; Cellular Component: THO complex part of transcription export complex (GO:0000445);; Molecular Function: molecular_function (GO:0003674);; Molecular Function: nucleic acid binding (GO:0003676);; Molecular Function: RNA binding (GO:0003723);; Molecular Function: mRNA binding (GO:0003729);;…	--	--	--	--	--	Uncharacterized protein OS=Malus baccata OX=106549 GN=C1H46_024531 PE=4 SV=1	K	Transcription	hypothetical protein C1H46_024531 [Malus baccata]
728	Malus_domestica_newGene_5719	--	--	Biological Process: nuclear-transcribed mRNA catabolic process, nonsense-mediated decay (GO:0000184);;	--	--	--	--	--	Uncharacterized protein OS=Malus domestica OX=3750 GN=DVH24_005829 PE=4 SV=1	--	--	hypothetical protein DVH24_005829 [Malus domestica]
729	Malus_domestica_newGene_1665	--	--	--	K22419|1.23e-32|aip:107620095|K22419 Delta4-3-oxosteroid 5beta-reductase [EC:1.3.1.3] | (RefSeq) 3-oxo-Delta(4,5)-steroid 5-beta-reductase	--	--	--	--	Uncharacterized protein OS=Malus baccata OX=106549 GN=C1H46_045563 PE=4 SV=1	S	Function unknown	hypothetical protein C1H46_045563 [Malus baccata]
730	Malus_domestica_newGene_2850	--	--	Molecular Function: G protein-coupled receptor binding (GO:0001664);; Molecular Function: molecular_function (GO:0003674);; Molecular Function: signaling receptor binding (GO:0005102);; Molecular Function: binding (GO:0005488);; Molecular Function: protein binding (GO:0005515);; Molecular Function: dopamine receptor binding (GO:0050780);;	--	[O]	Posttranslational modification, protein turnover, chaperones	--	--	Uncharacterized protein OS=Malus domestica OX=3750 GN=DVH24_001049 PE=4 SV=1	O	Posttranslational modification, protein turnover, chaperones	hypothetical protein DVH24_001049 [Malus domestica]
731	Malus_domestica_newGene_6257	--	--	--	K03921|3.29e-10|pavi:110770344|K03921 acyl-[acyl-carrier-protein] desaturase [EC:1.14.19.2 1.14.19.11 1.14.19.26] | (RefSeq) stearoyl-[acyl-carrier-protein] 9-desaturase, chloroplastic-like	--	--	Plant transposase (Ptta/En/Spm family)	--	Uncharacterized protein OS=Pyrus ussuriensis x Pyrus communis OX=2448454 GN=D8674_011829 PE=4 SV=1	S	Function unknown	uncharacterized protein LOC103413489 [Malus domestica]
732	Malus_domestica_newGene_7995	--	--	--	--	--	--	--	--	--	--	--	hypothetical protein HYC85_009880 [Camellia sinensis]
733	Malus_domestica_newGene_3086	--	--	--	K10400|3.87e-86|nta:107781469|K10400 kinesin family member 15 | (RefSeq) phragmoplast orienting kinesin-1-like	--	--	--	--	T4.15 protein OS=Malus x robusta OX=1184610 GN=T4.15 PE=4 SV=1	S	Function unknown	T4.15 [Malus x robusta]
734	Malus_domestica_newGene_2543	--	--	--	--	--	--	--	--	Uncharacterized protein OS=Malus domestica OX=3750 GN=DVH24_001198 PE=4 SV=1	--	--	hypothetical protein DVH24_001198 [Malus domestica]
735	Malus_domestica_newGene_4710	--	--	--	K17604|9.56e-18|sly:101264979|K17604 zinc finger SWIM domain-containing protein 3 | (RefSeq) uncharacterized protein LOC101264979	--	--	MULE transposase domain	--	MULE domain-containing protein OS=Malus baccata OX=106549 GN=C1H46_038718 PE=4 SV=1	S	Function unknown	hypothetical protein C1H46_038718 [Malus baccata]
736	Malus_domestica_newGene_11700	--	--	--	--	--	--	--	--	Uncharacterized protein OS=Malus domestica OX=3750 GN=DVH24_034006 PE=4 SV=1	--	--	hypothetical protein DVH24_034006 [Malus domestica]
737	Malus_domestica_newGene_9605	--	--	--	--	--	--	--	--	Uncharacterized protein OS=Malus domestica OX=3750 GN=DVH24_018571 PE=4 SV=1	--	--	hypothetical protein DVH24_018571 [Malus domestica]
738	Malus_domestica_newGene_5595	--	--	--	K13459|1.42e-16|tcc:108662717|K13459 disease resistance protein RPS2 | (RefSeq) probable disease resistance protein At1g61300	--	--	--	--	Uncharacterized protein OS=Malus baccata OX=106549 GN=C1H46_019156 PE=4 SV=1	T	Signal transduction mechanisms	probable disease resistance protein At4g27220 [Malus domestica]
739	Malus_domestica_newGene_3850	--	--	--	--	--	--	--	--	Uncharacterized protein OS=Malus baccata OX=106549 GN=C1H46_001470 PE=4 SV=1	--	--	hypothetical protein C1H46_001470 [Malus baccata]
740	Malus_domestica_newGene_3347	--	--	--	--	--	--	--	--	Uncharacterized protein OS=Malus baccata OX=106549 GN=C1H46_040238 PE=4 SV=1	--	--	hypothetical protein C1H46_040238 [Malus baccata]
741	Malus_domestica_newGene_1657	--	--	Molecular Function: ADP binding (GO:0043531);;	--	--	--	--	--	NB-ARC domain-containing protein OS=Malus baccata OX=106549 GN=C1H46_029484 PE=4 SV=1	--	--	hypothetical protein C1H46_029484 [Malus baccata]
742	Malus_domestica_newGene_6841	[G]	Carbohydrate transport and metabolism	Cellular Component: integral component of membrane (GO:0016021);; Molecular Function: transmembrane transporter activity (GO:0022857);;	K03319|2.23e-21|cpep:111810573|K03319 divalent anion:Na+ symporter, DASS family | (RefSeq) dicarboxylate transporter 2.1, chloroplastic-like	--	--	Sodium:sulfate symporter transmembrane region	Dicarboxylate transporter 2.1, chloroplastic OS=Arabidopsis thaliana OX=3702 GN=DIT2-1 PE=1 SV=1	Uncharacterized protein OS=Malus domestica OX=3750 GN=DVH24_037531 PE=3 SV=1	S	Function unknown	dicarboxylate transporter 2, chloroplastic-like [Malus domestica]
743	Malus_domestica_newGene_309	--	--	--	--	--	--	--	--	Uncharacterized protein OS=Pyrus ussuriensis x Pyrus communis OX=2448454 GN=D8674_015013 PE=4 SV=1	--	--	uncharacterized protein LOC103444694 isoform X2 [Malus domestica]
744	Malus_domestica_newGene_4294	--	--	--	--	--	--	--	--	Uncharacterized protein OS=Malus baccata OX=106549 GN=C1H46_002677 PE=4 SV=1	--	--	hypothetical protein C1H46_002677 [Malus baccata]
745	Malus_domestica_newGene_10665	--	--	--	--	--	--	--	--	Uncharacterized protein OS=Malus domestica OX=3750 GN=DVH24_034006 PE=4 SV=1	--	--	hypothetical protein DVH24_034006 [Malus domestica]
746	Malus_domestica_newGene_9025	--	--	--	--	--	--	--	--	Uncharacterized protein OS=Malus domestica OX=3750 GN=DVH24_016682 PE=4 SV=1	--	--	hypothetical protein DVH24_016682 [Malus domestica]
747	Malus_domestica_newGene_2359	--	--	--	--	--	--	--	--	Uncharacterized protein OS=Malus domestica OX=3750 GN=DVH24_004944 PE=4 SV=1	--	--	hypothetical protein DVH24_004944 [Malus domestica]
748	Malus_domestica_newGene_385	--	--	Molecular Function: kinase activity (GO:0016301);;	K08287|1.00e-08|gmx:100808061|K08287 dual-specificity kinase [EC:2.7.12.1] | (RefSeq) serine/threonine-protein kinase AFC1 isoform X1	[T]	Signal transduction mechanisms	--	Serine/threonine-protein kinase AFC1 OS=Arabidopsis thaliana OX=3702 GN=AFC1 PE=2 SV=2	Serine/threonine-protein kinase AFC2 OS=Hibiscus syriacus OX=106335 GN=F3Y22_tig00116939pilonHSYRG00141 PE=4 SV=1	--	--	Serine/threonine-protein kinase AFC2 [Hibiscus syriacus]
749	Malus_domestica_newGene_1698	--	--	Cellular Component: nucleus (GO:0005634);; Biological Process: arbuscular mycorrhizal association (GO:0036377);; Molecular Function: sequence-specific DNA binding (GO:0043565);;	--	--	--	--	Protein CYCLOPS OS=Lotus japonicus OX=34305 GN=IPD3 PE=1 SV=1	Uncharacterized protein (Fragment) OS=Citrus sinensis OX=2711 GN=CISIN_1g0089332mg PE=4 SV=1	S	Function unknown	protein CYCLOPS-like [Malus domestica]
750	Malus_domestica_newGene_9223	--	--	Molecular Function: DNA binding (GO:0003677);; Cellular Component: nucleus (GO:0005634);; Biological Process: regulation of transcription, DNA-templated (GO:0006355);;	--	--	--	--	--	NAC domain-containing protein OS=Malus baccata OX=106549 GN=C1H46_033541 PE=4 SV=1	S	Function unknown	uncharacterized protein LOC114822091 [Malus domestica]
751	Malus_domestica_newGene_8315	--	--	--	K22419|1.65e-24|aip:107620095|K22419 Delta4-3-oxosteroid 5beta-reductase [EC:1.3.1.3] | (RefSeq) 3-oxo-Delta(4,5)-steroid 5-beta-reductase	--	--	--	--	Uncharacterized protein OS=Malus baccata OX=106549 GN=C1H46_003295 PE=4 SV=1	S	Function unknown	hypothetical protein C1H46_003295 [Malus baccata]
752	Malus_domestica_newGene_10607	--	--	--	--	--	--	--	--	Uncharacterized protein OS=Malus domestica OX=3750 GN=DVH24_001198 PE=4 SV=1	--	--	hypothetical protein DVH24_001198 [Malus domestica]
753	Malus_domestica_newGene_8841	--	--	--	--	--	--	--	--	Uncharacterized protein OS=Malus baccata OX=106549 GN=C1H46_005049 PE=4 SV=1	--	--	hypothetical protein C1H46_005049 [Malus baccata]
754	Malus_domestica_newGene_1878	--	--	--	--	--	--	--	--	Uncharacterized protein OS=Malus domestica OX=3750 GN=DVH24_007980 PE=4 SV=1	--	--	hypothetical protein DVH24_007980 [Malus domestica]
755	Malus_domestica_newGene_4047	--	--	Molecular Function: DNA binding (GO:0003677);; Cellular Component: nucleus (GO:0005634);;	K14491|4.75e-08|qsu:112008699|K14491 two-component response regulator ARR-B family | (RefSeq) putative two-component response regulator ARR21	--	--	Myb-like DNA-binding domain	Myb family transcription factor MPH1 OS=Oryza sativa subsp. japonica OX=39947 GN=MPH1 PE=2 SV=1	HTH myb-type domain-containing protein OS=Malus baccata OX=106549 GN=C1H46_031330 PE=4 SV=1	K	Transcription	putative Myb family transcription factor At1g14600 [Malus domestica]
756	Malus_domestica_newGene_4689	--	--	--	--	--	--	--	--	Uncharacterized protein OS=Malus baccata OX=106549 GN=C1H46_022280 PE=4 SV=1	--	--	hypothetical protein C1H46_022280 [Malus baccata]
757	Malus_domestica_newGene_5977	--	--	--	--	--	--	--	--	Uncharacterized protein OS=Malus baccata OX=106549 GN=C1H46_036925 PE=4 SV=1	--	--	hypothetical protein C1H46_036925 [Malus baccata]
758	Malus_domestica_newGene_11839	--	--	--	--	--	--	--	--	Uncharacterized protein OS=Malus baccata OX=106549 GN=C1H46_001957 PE=4 SV=1	--	--	hypothetical protein C1H46_001957 [Malus baccata]
759	Malus_domestica_newGene_11148	--	--	--	K10573|8.47e-14|aof:109821867|K10573 ubiquitin-conjugating enzyme E2 A [EC:2.3.2.23] | (RefSeq) ubiquitin-conjugating enzyme E2 7-like	[O]	Posttranslational modification, protein turnover, chaperones	--	Ubiquitin-conjugating enzyme E2 1 OS=Arabidopsis thaliana OX=3702 GN=UBC1 PE=1 SV=1	Uncharacterized protein OS=Malus baccata OX=106549 GN=C1H46_002617 PE=4 SV=1	O	Posttranslational modification, protein turnover, chaperones	hypothetical protein C1H46_002617 [Malus baccata]
760	Malus_domestica_newGene_8538	--	--	Biological Process: stomatal complex development (GO:0010374);;	--	--	--	Epidermal patterning factor proteins	--	EPIDERMAL PATTERNING FACTOR-like protein 5 OS=Pyrus ussuriensis x Pyrus communis OX=2448454 GN=D8674_036671 PE=3 SV=1	S	Function unknown	EPIDERMAL PATTERNING FACTOR-like protein 3 [Malus domestica]
761	Malus_domestica_newGene_5078	--	--	Molecular Function: nucleic acid binding (GO:0003676);; Biological Process: DNA integration (GO:0015074);; Cellular Component: integral component of membrane (GO:0016021);;	--	[R]	General function prediction only	--	--	Integrase catalytic domain-containing protein OS=Pyrus ussuriensis x Pyrus communis OX=2448454 GN=D8674_033487 PE=4 SV=1	L	Replication, recombination and repair	hypothetical protein D8674_033487 [Pyrus ussuriensis x Pyrus communis]
762	Malus_domestica_newGene_8697	--	--	Molecular Function: ADP binding (GO:0043531);;	--	--	--	--	--	NB-ARC domain-containing protein OS=Malus baccata OX=106549 GN=C1H46_029484 PE=4 SV=1	--	--	hypothetical protein C1H46_029484 [Malus baccata]
763	Malus_domestica_newGene_2768	--	--	Cellular Component: integral component of membrane (GO:0016021);;	--	--	--	--	--	Uncharacterized protein OS=Malus domestica OX=3750 GN=DVH24_023749 PE=4 SV=1	--	--	uncharacterized protein LOC114819173 isoform X2 [Malus domestica]
764	Malus_domestica_newGene_2664	--	--	Molecular Function: ADP binding (GO:0043531);;	--	--	--	--	--	NB-ARC domain-containing protein OS=Malus baccata OX=106549 GN=C1H46_029484 PE=4 SV=1	--	--	hypothetical protein C1H46_029484 [Malus baccata]
765	Malus_domestica_newGene_8902	--	--	--	--	--	--	--	--	Uncharacterized protein OS=Malus baccata OX=106549 GN=C1H46_001470 PE=4 SV=1	--	--	hypothetical protein C1H46_001470 [Malus baccata]
766	Malus_domestica_newGene_3191	--	--	Biological Process: signal transduction (GO:0007165);;	K13459|7.50e-35|fve:101303600|K13459 disease resistance protein RPS2 | (RefSeq) probable disease resistance protein At4g27220	--	--	TIR domain	TMV resistance protein N OS=Nicotiana glutinosa OX=35889 GN=N PE=1 SV=1	TIR domain-containing protein OS=Malus domestica OX=3750 GN=DVH24_034104 PE=4 SV=1	S	Function unknown	hypothetical protein DVH24_034104 [Malus domestica]
767	Malus_domestica_newGene_1441	--	--	--	--	--	--	--	--	Uncharacterized protein OS=Malus baccata OX=106549 GN=C1H46_001469 PE=4 SV=1	--	--	hypothetical protein C1H46_001469 [Malus baccata]
768	Malus_domestica_newGene_3195	--	--	--	--	--	--	--	--	Uncharacterized protein OS=Malus domestica OX=3750 GN=DVH24_020572 PE=4 SV=1	--	--	hypothetical protein DVH24_020572 [Malus domestica]
769	Malus_domestica_newGene_10152	--	--	Molecular Function: RNA-directed DNA polymerase activity (GO:0003964);;	K23802|1.04e-11|oeu:111408341|K23802 SAC3 family protein LENG8/THP3 | (RefSeq) LOW QUALITY PROTEIN: SAC3 family protein A-like	[R]	General function prediction only	--	--	Reverse transcriptase (Fragment) OS=Trifolium medium OX=97028 PE=4 SV=1	--	--	PREDICTED: uncharacterized protein LOC108866270, partial [Pyrus x bretschneideri]
770	Malus_domestica_newGene_3070	--	--	--	--	--	--	--	--	Uncharacterized protein OS=Malus domestica OX=3750 GN=DVH24_020101 PE=4 SV=1	--	--	hypothetical protein DVH24_020101 [Malus domestica]
771	Malus_domestica_newGene_11295	--	--	--	--	--	--	--	--	Uncharacterized protein OS=Malus domestica OX=3750 GN=DVH24_001195 PE=4 SV=1	--	--	hypothetical protein DVH24_001195 [Malus domestica]
772	Malus_domestica_newGene_1306	--	--	--	K14503|2.92e-35|mdm:114821340|K14503 brassinosteroid resistant 1/2 | (RefSeq) BES1/BZR1 homolog protein 2-like	--	--	gag-polypeptide of LTR copia-type	--	Uncharacterized protein OS=Malus baccata OX=106549 GN=C1H46_044833 PE=4 SV=1	L	Replication, recombination and repair	putative uncharacterized protein DDB_G0282133 isoform X1 [Malus domestica]
773	Malus_domestica_newGene_10047	--	--	--	--	--	--	--	--	S ribonuclease OS=Pyrus ussuriensis x Pyrus communis OX=2448454 GN=D8674_039652 PE=4 SV=1	--	--	S ribonuclease [Pyrus ussuriensis x Pyrus communis]
774	Malus_domestica_newGene_4323	--	--	--	--	--	--	--	--	Uncharacterized protein OS=Malus baccata OX=106549 GN=C1H46_044171 PE=4 SV=1	--	--	hypothetical protein C1H46_044171 [Malus baccata]
775	Malus_domestica_newGene_8227	--	--	--	--	--	--	--	--	Uncharacterized protein OS=Malus baccata OX=106549 GN=C1H46_023334 PE=4 SV=1	S	Function unknown	uncharacterized protein LOC103402464 [Malus domestica]
776	Malus_domestica_newGene_5871	--	--	--	K03231|3.91e-15|mtr:MTR_5g037350|K03231 elongation factor 1-alpha | (RefSeq) elongation factor 1-alpha	--	--	--	--	Uncharacterized protein OS=Malus domestica OX=3750 GN=DVH24_028503 PE=4 SV=1	S	Function unknown	hypothetical protein DVH24_028503 [Malus domestica]
777	Malus_domestica_newGene_11427	--	--	Molecular Function: nucleic acid binding (GO:0003676);; Biological Process: DNA integration (GO:0015074);;	--	--	--	GAG-pre-integrase domain	--	Integrase catalytic domain-containing protein OS=Pyrus ussuriensis x Pyrus communis OX=2448454 GN=D8674_040808 PE=4 SV=1	L	Replication, recombination and repair	PREDICTED: uncharacterized protein LOC108867565 [Pyrus x bretschneideri]
778	Malus_domestica_newGene_5363	--	--	Cellular Component: cytoplasm (GO:0005737);; Biological Process: autophagy (GO:0006914);;	--	--	--	--	--	Autophagy-related protein OS=Malus domestica OX=3750 GN=DVH24_017150 PE=3 SV=1	S	Function unknown	hypothetical protein DVH24_017150 [Malus domestica]
779	Malus_domestica_newGene_6292	--	--	Cellular Component: mediator complex (GO:0016592);;	K15170|2.61e-53|pxb:103940612|K15170 mediator of RNA polymerase II transcription subunit 27 | (RefSeq) mediator of RNA polymerase II transcription subunit 27	--	--	Mediator complex subunit 27	Mediator of RNA polymerase II transcription subunit 27 OS=Arabidopsis thaliana OX=3702 GN=MED27 PE=1 SV=1	Mediator of RNA polymerase II transcription subunit 27-like OS=Pyrus ussuriensis x Pyrus communis OX=2448454 GN=D8674_011112 PE=3 SV=1	S	Function unknown	PREDICTED: mediator of RNA polymerase II transcription subunit 27 [Pyrus x bretschneideri]
780	Malus_domestica_newGene_4912	--	--	--	--	--	--	--	--	Uncharacterized protein OS=Malus baccata OX=106549 GN=C1H46_001957 PE=4 SV=1	--	--	hypothetical protein C1H46_001957 [Malus baccata]
781	Malus_domestica_newGene_10903	--	--	--	--	--	--	--	--	RNA-directed DNA polymerase OS=Vitis vinifera OX=29760 GN=CK203_062065 PE=4 SV=1	--	--	hypothetical protein CK203_062065 [Vitis vinifera]
782	Malus_domestica_newGene_7406	--	--	--	--	--	--	--	--	Uncharacterized protein OS=Malus domestica OX=3750 GN=DVH24_002112 PE=4 SV=1	--	--	hypothetical protein DVH24_002112 [Malus domestica]
783	Malus_domestica_newGene_11121	--	--	--	--	--	--	--	--	--	--	--	uncharacterized protein LOC103438353 isoform X1 [Malus domestica]
784	Malus_domestica_newGene_6586	--	--	--	K10400|2.50e-113|nta:107781469|K10400 kinesin family member 15 | (RefSeq) phragmoplast orienting kinesin-1-like	--	--	--	--	T4.15 protein OS=Malus x robusta OX=1184610 GN=T4.15 PE=4 SV=1	S	Function unknown	T4.15 [Malus x robusta]
785	Malus_domestica_newGene_7767	--	--	--	--	[O]	Posttranslational modification, protein turnover, chaperones	--	Thioredoxin-like 3-1, chloroplastic OS=Arabidopsis thaliana OX=3702 GN=WCRKC1 PE=2 SV=3	Thioredoxin domain-containing protein OS=Gossypium raimondii OX=29730 GN=B456_012G099700 PE=4 SV=1	--	--	thioredoxin-like 3-1, chloroplastic isoform X4 [Malus domestica]
786	Malus_domestica_newGene_4677	--	--	Molecular Function: iron ion binding (GO:0005506);; Molecular Function: oxidoreductase activity, acting on paired donors, with incorporation or reduction of molecular oxygen (GO:0016705);; Molecular Function: L-ascorbic acid binding (GO:0031418);;	K14766|1.36e-37|nau:109227645|K14766 nucleolar protein 14 | (RefSeq) mitotic apparatus protein p62-like	--	--	Reverse transcriptase (RNA-dependent DNA polymerase)	--	Uncharacterized protein OS=Malus domestica OX=3750 GN=DVH24_022612 PE=4 SV=1	S	Function unknown	hypothetical protein DVH24_022612 [Malus domestica]
787	Malus_domestica_newGene_8983	--	--	--	--	--	--	--	--	Uncharacterized protein OS=Malus baccata OX=106549 GN=C1H46_000617 PE=4 SV=1	--	--	hypothetical protein C1H46_000617 [Malus baccata]
788	Malus_domestica_newGene_4822	--	--	--	K22419|1.96e-17|aip:107620095|K22419 Delta4-3-oxosteroid 5beta-reductase [EC:1.3.1.3] | (RefSeq) 3-oxo-Delta(4,5)-steroid 5-beta-reductase	--	--	--	--	Uncharacterized protein OS=Malus baccata OX=106549 GN=C1H46_036036 PE=4 SV=1	S	Function unknown	hypothetical protein C1H46_036036 [Malus baccata]
789	Malus_domestica_newGene_2004	--	--	--	--	--	--	--	--	Uncharacterized protein OS=Malus domestica OX=3750 GN=DVH24_004069 PE=4 SV=1	--	--	hypothetical protein DVH24_004069 [Malus domestica]
790	Malus_domestica_newGene_1740	--	--	--	--	--	--	--	--	Uncharacterized protein OS=Malus baccata OX=106549 GN=C1H46_015559 PE=4 SV=1	--	--	hypothetical protein C1H46_015559 [Malus baccata]
791	Malus_domestica_newGene_10963	--	--	--	K02265|4.47e-07|obr:102714564|K02265 cytochrome c oxidase subunit 5b | (RefSeq) cytochrome c oxidase subunit 5b-1, mitochondrial-like	--	--	--	--	Uncharacterized protein OS=Malus domestica OX=3750 GN=DVH24_035862 PE=4 SV=1	--	--	hypothetical protein DVH24_035862 [Malus domestica]
792	Malus_domestica_newGene_9645	--	--	--	--	--	--	--	--	Myb_DNA-bind_3 domain-containing protein OS=Malus baccata OX=106549 GN=C1H46_000299 PE=4 SV=1	S	Function unknown	hypothetical protein C1H46_000299 [Malus baccata]
793	Malus_domestica_newGene_1673	--	--	Biological Process: metal ion transport (GO:0030001);; Molecular Function: metal ion binding (GO:0046872);;	--	--	--	--	--	HMA domain-containing protein (Fragment) OS=Davidia involucrata OX=16924 GN=Din_043018 PE=4 SV=1	--	--	heavy metal-associated isoprenylated plant protein 44-like [Malus domestica]
794	Malus_domestica_newGene_9133	--	--	Molecular Function: molecular_function (GO:0003674);; Molecular Function: transporter activity (GO:0005215);; Cellular Component: cellular_component (GO:0005575);; Cellular Component: intracellular (GO:0005622);; Cellular Component: obsolete cell (GO:0005623);; Cellular Component: cytoplasm (GO:0005737);; Cellular Component: mitochondrion (GO:0005739);; Cellular Component: plasma membrane (GO:000…	--	--	--	--	--	Uncharacterized protein OS=Malus domestica OX=3750 GN=DVH24_016364 PE=3 SV=1	P	Inorganic ion transport and metabolism	hypothetical protein DVH24_016364 [Malus domestica]
795	Malus_domestica_newGene_4722	[X]	Mobilome: prophages, transposons	Molecular Function: iron ion binding (GO:0005506);; Molecular Function: oxidoreductase activity, acting on paired donors, with incorporation or reduction of molecular oxygen (GO:0016705);; Molecular Function: L-ascorbic acid binding (GO:0031418);;	K14766|3.47e-75|nau:109227645|K14766 nucleolar protein 14 | (RefSeq) mitotic apparatus protein p62-like	[R]	General function prediction only	Reverse transcriptase (RNA-dependent DNA polymerase)	--	Uncharacterized protein OS=Malus domestica OX=3750 GN=DVH24_022612 PE=4 SV=1	S	Function unknown	hypothetical protein DVH24_022612 [Malus domestica]
796	Malus_domestica_newGene_9291	--	--	Molecular Function: iron ion binding (GO:0005506);; Biological Process: cholesterol catabolic process (GO:0006707);; Molecular Function: heme binding (GO:0020037);; Molecular Function: cholesterol 24-hydroxylase activity (GO:0033781);;	K01773|5.28e-23|pop:7480952|K01773 aldoxime dehydratase [EC:4.99.1.-] | (RefSeq) cytochrome P450 71B36	[Q]	Secondary metabolites biosynthesis, transport and catabolism	Cytochrome P450	Cytochrome P450 71B3 OS=Arabidopsis thaliana OX=3702 GN=CYP71B3 PE=2 SV=2	Uncharacterized protein OS=Malus domestica OX=3750 GN=DVH24_033717 PE=3 SV=1	Q	Secondary metabolites biosynthesis, transport and catabolism	hypothetical protein DVH24_033717 [Malus domestica]
797	Malus_domestica_newGene_2279	--	--	Biological Process: protein transport (GO:0015031);; Cellular Component: membrane (GO:0016020);;	K22419|3.80e-31|aip:107620095|K22419 Delta4-3-oxosteroid 5beta-reductase [EC:1.3.1.3] | (RefSeq) 3-oxo-Delta(4,5)-steroid 5-beta-reductase	--	--	--	--	MHD domain-containing protein OS=Malus domestica OX=3750 GN=DVH24_041473 PE=4 SV=1	S	Function unknown	hypothetical protein DVH24_041473 [Malus domestica]
798	Malus_domestica_newGene_4610	--	--	Molecular Function: GDP-D-glucose phosphorylase activity (GO:0080048);;	K14190|1.97e-28|pxb:103952371|K14190 GDP-L-galactose phosphorylase [EC:2.7.7.69] | (RefSeq) GDP-L-galactose phosphorylase 2-like isoform X1	--	--	--	--	Uncharacterized protein OS=Malus domestica OX=3750 GN=DVH24_011208 PE=3 SV=1	S	Function unknown	hypothetical protein DVH24_011208 [Malus domestica]
799	Malus_domestica_newGene_750	--	--	Cellular Component: integral component of membrane (GO:0016021);;	--	--	--	BT1 family	Probable folate-biopterin transporter 8, chloroplastic OS=Arabidopsis thaliana OX=3702 GN=At1g04570 PE=2 SV=1	Uncharacterized protein OS=Malus domestica OX=3750 GN=DVH24_001964 PE=3 SV=1	S	Function unknown	probable folate-biopterin transporter 8, chloroplastic [Malus domestica]
800	Malus_domestica_newGene_654	--	--	Cellular Component: integral component of membrane (GO:0016021);;	--	--	--	--	--	Uncharacterized protein OS=Malus domestica OX=3750 GN=DVH24_030376 PE=4 SV=1	--	--	hypothetical protein DVH24_030376 [Malus domestica]
801	Malus_domestica_newGene_1297	--	--	--	--	--	--	--	--	Uncharacterized protein OS=Malus domestica OX=3750 GN=DVH24_001198 PE=4 SV=1	--	--	hypothetical protein DVH24_001198 [Malus domestica]
802	Malus_domestica_newGene_8766	--	--	--	--	--	--	--	--	Uncharacterized protein OS=Malus domestica OX=3750 GN=DVH24_001198 PE=4 SV=1	--	--	hypothetical protein DVH24_001198 [Malus domestica]
803	Malus_domestica_newGene_895	--	--	Molecular Function: hydrolase activity, hydrolyzing O-glycosyl compounds (GO:0004553);; Biological Process: carbohydrate metabolic process (GO:0005975);; Molecular Function: potassium ion transmembrane transporter activity (GO:0015079);; Cellular Component: integral component of membrane (GO:0016021);;	--	[S]	Function unknown	Mini-chromosome maintenance replisome factor	Mini-chromosome maintenance complex-binding protein OS=Arabidopsis thaliana OX=3702 GN=ETG1 PE=1 SV=1	(1->3)-beta-glucan endohydrolase OS=Malus domestica OX=3750 GN=DVH24_022857 PE=3 SV=1	Q	Secondary metabolites biosynthesis, transport and catabolism	PREDICTED: mini-chromosome maintenance complex-binding protein-like [Pyrus x bretschneideri]
804	Malus_domestica_newGene_4704	--	--	--	--	--	--	--	--	Uncharacterized protein OS=Malus domestica OX=3750 GN=DVH24_034006 PE=4 SV=1	--	--	hypothetical protein DVH24_034006 [Malus domestica]
805	Malus_domestica_newGene_3789	--	--	Biological Process: signal transduction (GO:0007165);;	K13459|5.70e-45|vvi:100265494|K13459 disease resistance protein RPS2 | (RefSeq) probable disease resistance protein At1g52660	--	--	TIR domain	Disease resistance protein RUN1 OS=Vitis rotundifolia OX=103349 GN=RUN1 PE=1 SV=1	TIR domain-containing protein OS=Malus baccata OX=106549 GN=C1H46_027529 PE=4 SV=1	--	--	TMV resistance protein N-like [Malus domestica]
806	Malus_domestica_newGene_8395	--	--	Molecular Function: iron ion binding (GO:0005506);; Molecular Function: oxidoreductase activity, acting on paired donors, with incorporation or reduction of molecular oxygen (GO:0016705);; Molecular Function: L-ascorbic acid binding (GO:0031418);;	K14766|1.14e-23|nau:109227645|K14766 nucleolar protein 14 | (RefSeq) mitotic apparatus protein p62-like	--	--	Reverse transcriptase (RNA-dependent DNA polymerase)	--	Uncharacterized protein OS=Malus domestica OX=3750 GN=DVH24_022612 PE=4 SV=1	S	Function unknown	hypothetical protein DVH24_022612 [Malus domestica]
807	Malus_domestica_newGene_596	--	--	Molecular Function: electron transfer activity (GO:0009055);;	--	--	--	--	--	Phytocyanin domain-containing protein OS=Malus baccata OX=106549 GN=C1H46_020348 PE=4 SV=1	--	--	hypothetical protein C1H46_020348 [Malus baccata]
808	Malus_domestica_newGene_6491	--	--	Cellular Component: host cell nucleus (GO:0042025);;	K06627|1.94e-16|pxb:103950688|K06627 cyclin-A | (RefSeq) putative cyclin-A3-1	[D]	Cell cycle control, cell division, chromosome partitioning	Cyclin, N-terminal domain	Putative cyclin-A3-1 OS=Arabidopsis thaliana OX=3702 GN=CYCA3-1 PE=3 SV=1	B-like cyclin OS=Pyrus ussuriensis x Pyrus communis OX=2448454 GN=D8674_015320 PE=3 SV=1	D	Cell cycle control, cell division, chromosome partitioning	PREDICTED: putative cyclin-A3-1 [Pyrus x bretschneideri]
809	Malus_domestica_newGene_518	--	--	--	--	--	--	--	--	Uncharacterized protein OS=Malus baccata OX=106549 GN=C1H46_018852 PE=4 SV=1	--	--	hypothetical protein C1H46_018852 [Malus baccata]
810	Malus_domestica_newGene_6293	--	--	--	--	--	--	--	--	Uncharacterized protein OS=Pyrus ussuriensis x Pyrus communis OX=2448454 GN=D8674_021910 PE=4 SV=1	--	--	hypothetical protein D8674_021910 [Pyrus ussuriensis x Pyrus communis]
811	Malus_domestica_newGene_3737	--	--	--	K22419|2.20e-25|aip:107620095|K22419 Delta4-3-oxosteroid 5beta-reductase [EC:1.3.1.3] | (RefSeq) 3-oxo-Delta(4,5)-steroid 5-beta-reductase	--	--	--	--	Uncharacterized protein OS=Malus baccata OX=106549 GN=C1H46_003295 PE=4 SV=1	S	Function unknown	hypothetical protein C1H46_003295 [Malus baccata]
812	Malus_domestica_newGene_8004	--	--	Molecular Function: ADP binding (GO:0043531);;	--	--	--	--	--	NB-ARC domain-containing protein OS=Malus baccata OX=106549 GN=C1H46_029484 PE=4 SV=1	--	--	hypothetical protein C1H46_029484 [Malus baccata]
813	Malus_domestica_newGene_7913	--	--	Molecular Function: O-methyltransferase activity (GO:0008171);;	K13066|4.84e-19|gra:105765368|K13066 caffeic acid 3-O-methyltransferase [EC:2.1.1.68] | (RefSeq) caffeic acid 3-O-methyltransferase 1-like	[R]	General function prediction only	O-methyltransferase domain	Scoulerine-9-O-methyltransferase 1 OS=Papaver somniferum OX=3469 GN=SOMT1 PE=1 SV=1	Methyltransf_2 domain-containing protein OS=Malus domestica OX=3750 GN=DVH24_004745 PE=3 SV=1	S	Function unknown	hypothetical protein C1H46_030394 [Malus baccata]
814	Malus_domestica_newGene_5091	--	--	--	--	--	--	--	--	Uncharacterized protein OS=Malus domestica OX=3750 GN=DVH24_017850 PE=4 SV=1	--	--	hypothetical protein DVH24_017850 [Malus domestica]
815	Malus_domestica_newGene_1315	--	--	--	--	--	--	--	--	Uncharacterized protein OS=Malus baccata OX=106549 GN=C1H46_006582 PE=4 SV=1	--	--	hypothetical protein C1H46_006582 [Malus baccata]
816	Malus_domestica_newGene_6642	--	--	--	--	--	--	--	--	Uncharacterized protein OS=Malus domestica OX=3750 GN=DVH24_039986 PE=4 SV=1	--	--	hypothetical protein DVH24_039986 [Malus domestica]
817	Malus_domestica_newGene_2706	--	--	Molecular Function: iron ion binding (GO:0005506);; Molecular Function: oxidoreductase activity, acting on paired donors, with incorporation or reduction of molecular oxygen (GO:0016705);; Molecular Function: L-ascorbic acid binding (GO:0031418);;	K14766|5.82e-37|nau:109227645|K14766 nucleolar protein 14 | (RefSeq) mitotic apparatus protein p62-like	--	--	Reverse transcriptase (RNA-dependent DNA polymerase)	--	Uncharacterized protein OS=Malus domestica OX=3750 GN=DVH24_022612 PE=4 SV=1	S	Function unknown	hypothetical protein DVH24_022612 [Malus domestica]
818	Malus_domestica_newGene_3628	--	--	Cellular Component: integral component of membrane (GO:0016021);;	--	--	--	--	--	Uncharacterized protein OS=Malus domestica OX=3750 GN=DVH24_028147 PE=4 SV=1	--	--	hypothetical protein DVH24_028147 [Malus domestica]
819	Malus_domestica_newGene_3083	--	--	--	--	--	--	--	--	Uncharacterized protein OS=Malus domestica OX=3750 GN=DVH24_039986 PE=4 SV=1	--	--	hypothetical protein DVH24_039986 [Malus domestica]
820	Malus_domestica_newGene_7044	--	--	--	--	--	--	--	--	Uncharacterized protein OS=Malus baccata OX=106549 GN=C1H46_041570 PE=4 SV=1	S	Function unknown	hypothetical protein C1H46_041570 [Malus baccata]
821	Malus_domestica_newGene_9102	[X]	Mobilome: prophages, transposons	Molecular Function: iron ion binding (GO:0005506);; Molecular Function: oxidoreductase activity, acting on paired donors, with incorporation or reduction of molecular oxygen (GO:0016705);; Molecular Function: L-ascorbic acid binding (GO:0031418);;	K14766|2.12e-75|nau:109227645|K14766 nucleolar protein 14 | (RefSeq) mitotic apparatus protein p62-like	[R]	General function prediction only	Reverse transcriptase (RNA-dependent DNA polymerase)	--	Uncharacterized protein OS=Malus domestica OX=3750 GN=DVH24_022612 PE=4 SV=1	S	Function unknown	hypothetical protein DVH24_022612 [Malus domestica]
822	Malus_domestica_newGene_3471	--	--	--	--	--	--	--	--	Uncharacterized protein OS=Malus domestica OX=3750 GN=DVH24_001198 PE=4 SV=1	--	--	hypothetical protein DVH24_001198 [Malus domestica]
823	Malus_domestica_newGene_8007	--	--	--	--	--	--	--	--	Uncharacterized protein OS=Malus domestica OX=3750 GN=DVH24_036703 PE=4 SV=1	--	--	hypothetical protein DVH24_036703 [Malus domestica]
824	Malus_domestica_newGene_4407	--	--	--	K10400|1.37e-68|nta:107781469|K10400 kinesin family member 15 | (RefSeq) phragmoplast orienting kinesin-1-like	--	--	--	--	T4.15 protein OS=Malus x robusta OX=1184610 GN=T4.15 PE=4 SV=1	S	Function unknown	T4.15 [Malus x robusta]
825	Malus_domestica_newGene_3591	--	--	--	--	--	--	--	--	Uncharacterized protein OS=Malus domestica OX=3750 GN=DVH24_034006 PE=4 SV=1	--	--	hypothetical protein DVH24_034006 [Malus domestica]
826	Malus_domestica_newGene_10242	--	--	--	--	--	--	--	--	Uncharacterized protein OS=Malus baccata OX=106549 GN=C1H46_022280 PE=4 SV=1	--	--	hypothetical protein C1H46_022280 [Malus baccata]
827	Malus_domestica_newGene_2911	--	--	--	--	--	--	--	--	Uncharacterized protein OS=Malus baccata OX=106549 GN=C1H46_038253 PE=4 SV=1	--	--	hypothetical protein C1H46_038253 [Malus baccata]
828	Malus_domestica_newGene_9253	--	--	Molecular Function: nucleic acid binding (GO:0003676);; Molecular Function: zinc ion binding (GO:0008270);;	--	--	--	--	--	Cation/H(+) antiporter 15-like OS=Pyrus ussuriensis x Pyrus communis OX=2448454 GN=D8674_038080 PE=4 SV=1	L	Replication, recombination and repair	uncharacterized protein LOC103441421 [Malus domestica]
829	Malus_domestica_newGene_4713	--	--	--	--	--	--	--	--	Uncharacterized protein OS=Malus domestica OX=3750 GN=DVH24_001198 PE=4 SV=1	--	--	hypothetical protein DVH24_001198 [Malus domestica]
830	Malus_domestica_newGene_10184	--	--	--	--	--	--	--	--	Retrotrans_gag domain-containing protein OS=Malus baccata OX=106549 GN=C1H46_042170 PE=4 SV=1	L	Replication, recombination and repair	uncharacterized protein LOC114822453 [Malus domestica]
831	Malus_domestica_newGene_7065	--	--	--	--	--	--	--	--	--	--	--	uncharacterized protein LOC114826236 [Malus domestica]
832	Malus_domestica_newGene_9972	--	--	Molecular Function: nucleic acid binding (GO:0003676);; Biological Process: DNA integration (GO:0015074);;	K03070|2.82e-32|mdm:103441922|K03070 preprotein translocase subunit SecA [EC:7.4.2.8] | (RefSeq) LOW QUALITY PROTEIN: protein translocase subunit SECA2, chloroplastic	[R]	General function prediction only	--	--	Endonuclease OS=Malus baccata OX=106549 GN=C1H46_001652 PE=4 SV=1	L	Replication, recombination and repair	uncharacterized protein LOC114823155 [Malus domestica]
833	Malus_domestica_newGene_4647	--	--	Biological Process: signal transduction (GO:0007165);;	--	--	--	TIR domain	Disease resistance protein L6 OS=Linum usitatissimum OX=4006 GN=L6 PE=1 SV=1	Uncharacterized protein OS=Malus domestica OX=3750 GN=DVH24_009282 PE=4 SV=1	S	Function unknown	TMV resistance protein N-like [Malus domestica]
834	Malus_domestica_newGene_7317	--	--	--	K12890|7.71e-48|mdm:103422586|K12890 splicing factor, arginine/serine-rich 1 | (RefSeq) uncharacterized protein LOC103422586 isoform X1	--	--	--	--	Uncharacterized protein OS=Malus domestica OX=3750 GN=DVH24_010875 PE=4 SV=1	--	--	uncharacterized protein LOC108175097 isoform X2 [Malus domestica]
835	Malus_domestica_newGene_2038	--	--	Biological Process: protein transport (GO:0015031);; Cellular Component: membrane (GO:0016020);;	K15255|5.97e-32|nta:107801064|K15255 ATP-dependent DNA helicase PIF1 [EC:3.6.4.12] | (RefSeq) uncharacterized LOC107801064	--	--	Reverse transcriptase (RNA-dependent DNA polymerase)	--	MHD domain-containing protein OS=Malus domestica OX=3750 GN=DVH24_041473 PE=4 SV=1	S	Function unknown	hypothetical protein DVH24_041473 [Malus domestica]
836	Malus_domestica_newGene_1345	--	--	--	--	--	--	--	--	Uncharacterized protein OS=Malus baccata OX=106549 GN=C1H46_027790 PE=4 SV=1	--	--	hypothetical protein C1H46_027790 [Malus baccata]
837	Malus_domestica_newGene_11544	--	--	--	--	--	--	--	--	Uncharacterized protein (Fragment) OS=Malus domestica OX=3750 GN=DVH24_010790 PE=4 SV=1	--	--	hypothetical protein DVH24_010790, partial [Malus domestica]
838	Malus_domestica_newGene_223	--	--	--	--	--	--	--	--	Uncharacterized protein OS=Malus domestica OX=3750 GN=DVH24_004069 PE=4 SV=1	--	--	hypothetical protein DVH24_004069 [Malus domestica]
839	Malus_domestica_newGene_2707	--	--	--	--	--	--	--	--	T1.9 protein (Fragment) OS=Malus x robusta OX=1184610 GN=T1.9 PE=4 SV=1	--	--	T1.9, partial [Malus x robusta]
840	Malus_domestica_newGene_892	--	--	--	--	--	--	--	--	Uncharacterized protein OS=Malus domestica OX=3750 GN=DVH24_028503 PE=4 SV=1	S	Function unknown	hypothetical protein DVH24_028503 [Malus domestica]
841	Malus_domestica_newGene_3494	--	--	--	--	--	--	--	--	Uncharacterized protein OS=Malus baccata OX=106549 GN=C1H46_045930 PE=4 SV=1	--	--	hypothetical protein C1H46_045930 [Malus baccata]
842	Malus_domestica_newGene_3217	--	--	--	--	--	--	--	--	Uncharacterized protein OS=Malus domestica OX=3750 GN=DVH24_001198 PE=4 SV=1	--	--	hypothetical protein DVH24_001198 [Malus domestica]
843	Malus_domestica_newGene_3197	--	--	--	--	--	--	--	--	Uncharacterized protein OS=Malus domestica OX=3750 GN=DVH24_039986 PE=4 SV=1	--	--	hypothetical protein DVH24_039986 [Malus domestica]
844	Malus_domestica_newGene_8503	--	--	--	--	--	--	--	--	Uncharacterized protein OS=Malus domestica OX=3750 GN=DVH24_001198 PE=4 SV=1	--	--	hypothetical protein DVH24_001198 [Malus domestica]
845	Malus_domestica_newGene_1897	--	--	--	--	--	--	--	--	Uncharacterized protein OS=Pyrus ussuriensis x Pyrus communis OX=2448454 GN=D8674_008841 PE=4 SV=1	--	--	hypothetical protein D8674_008841 [Pyrus ussuriensis x Pyrus communis]
846	Malus_domestica_newGene_11032	--	--	--	K03231|6.64e-17|mtr:MTR_5g037350|K03231 elongation factor 1-alpha | (RefSeq) elongation factor 1-alpha	--	--	--	--	Uncharacterized protein OS=Malus baccata OX=106549 GN=C1H46_033950 PE=4 SV=1	S	Function unknown	hypothetical protein C1H46_033950 [Malus baccata]
847	Malus_domestica_newGene_9381	--	--	Molecular Function: ADP binding (GO:0043531);;	--	--	--	Leucine Rich Repeat	--	NB-ARC domain-containing protein OS=Malus baccata OX=106549 GN=C1H46_018589 PE=4 SV=1	T	Signal transduction mechanisms	PREDICTED: TMV resistance protein N-like [Pyrus x bretschneideri]
848	Malus_domestica_newGene_8063	--	--	Molecular Function: lipid binding (GO:0008289);;	--	--	--	--	--	Uncharacterized protein OS=Citrus sinensis OX=2711 GN=CISIN_1g004508mg PE=4 SV=1	--	--	--
849	Malus_domestica_newGene_10898	--	--	--	--	--	--	--	--	Uncharacterized protein OS=Malus baccata OX=106549 GN=C1H46_022280 PE=4 SV=1	--	--	hypothetical protein C1H46_022280 [Malus baccata]
850	Malus_domestica_newGene_9767	--	--	Molecular Function: GTP binding (GO:0005525);;	--	--	--	--	--	Uncharacterized protein OS=Malus domestica OX=3750 GN=DVH24_036006 PE=4 SV=1	--	--	hypothetical protein DVH24_036006 [Malus domestica]
851	Malus_domestica_newGene_4301	--	--	--	--	--	--	--	--	Uncharacterized protein OS=Malus baccata OX=106549 GN=C1H46_039975 PE=4 SV=1	--	--	hypothetical protein C1H46_039975 [Malus baccata]
852	Malus_domestica_newGene_111	--	--	Molecular Function: nucleic acid binding (GO:0003676);; Molecular Function: zinc ion binding (GO:0008270);; Biological Process: DNA integration (GO:0015074);;	K14411|2.62e-08|mdm:114822875|K14411 RNA-binding protein Musashi | (RefSeq) ribonucleoprotein RB97D-like	--	--	--	--	Endonuclease OS=Malus baccata OX=106549 GN=C1H46_008983 PE=4 SV=1	L	Replication, recombination and repair	uncharacterized protein LOC114823969 [Malus domestica]
853	Malus_domestica_newGene_3177	--	--	Biological Process: protein transport (GO:0015031);; Cellular Component: membrane (GO:0016020);;	K15255|1.05e-31|nta:107801064|K15255 ATP-dependent DNA helicase PIF1 [EC:3.6.4.12] | (RefSeq) uncharacterized LOC107801064	--	--	--	--	MHD domain-containing protein OS=Malus domestica OX=3750 GN=DVH24_041473 PE=4 SV=1	S	Function unknown	hypothetical protein DVH24_041473 [Malus domestica]
854	Malus_domestica_newGene_354	--	--	--	K22419|1.15e-23|aip:107620095|K22419 Delta4-3-oxosteroid 5beta-reductase [EC:1.3.1.3] | (RefSeq) 3-oxo-Delta(4,5)-steroid 5-beta-reductase	--	--	--	--	Uncharacterized protein OS=Malus baccata OX=106549 GN=C1H46_003295 PE=4 SV=1	S	Function unknown	hypothetical protein C1H46_003295 [Malus baccata]
855	Malus_domestica_newGene_8557	--	--	--	--	--	--	--	--	Uncharacterized protein OS=Malus domestica OX=3750 GN=DVH24_034006 PE=4 SV=1	--	--	hypothetical protein DVH24_034006 [Malus domestica]
856	Malus_domestica_newGene_11910	--	--	--	--	--	--	--	--	Uncharacterized protein OS=Malus domestica OX=3750 GN=DVH24_001198 PE=4 SV=1	--	--	hypothetical protein DVH24_001198 [Malus domestica]
857	Malus_domestica_newGene_5107	--	--	--	--	--	--	--	--	Uncharacterized protein OS=Malus domestica OX=3750 PE=4 SV=1	--	--	hypothetical protein [Malus domestica]
858	Malus_domestica_newGene_96	--	--	Biological Process: signal transduction (GO:0007165);;	K07466|2.47e-45|fve:101313743|K07466 replication factor A1 | (RefSeq) uncharacterized LOC101313743	--	--	TIR domain	Disease resistance protein RPV1 OS=Vitis rotundifolia OX=103349 GN=RPV1 PE=1 SV=1	TIR domain-containing protein OS=Malus domestica OX=3750 GN=DVH24_000952 PE=4 SV=1	--	--	hypothetical protein DVH24_000952 [Malus domestica]
859	Malus_domestica_newGene_7217	--	--	--	--	--	--	--	--	Uncharacterized protein OS=Malus domestica OX=3750 GN=DVH24_001195 PE=4 SV=1	--	--	hypothetical protein DVH24_001195 [Malus domestica]
860	Malus_domestica_newGene_3649	--	--	--	--	--	--	--	--	Uncharacterized protein OS=Malus domestica OX=3750 GN=DVH24_001198 PE=4 SV=1	--	--	hypothetical protein DVH24_001198 [Malus domestica]
861	Malus_domestica_newGene_329	--	--	--	--	--	--	--	--	Uncharacterized protein OS=Malus baccata OX=106549 GN=C1H46_001219 PE=4 SV=1	--	--	hypothetical protein C1H46_001219 [Malus baccata]
862	Malus_domestica_newGene_6296	--	--	Molecular Function: iron ion binding (GO:0005506);; Molecular Function: oxidoreductase activity, acting on paired donors, with incorporation or reduction of molecular oxygen (GO:0016705);; Molecular Function: L-ascorbic acid binding (GO:0031418);;	K14766|3.98e-35|nau:109227645|K14766 nucleolar protein 14 | (RefSeq) mitotic apparatus protein p62-like	--	--	Reverse transcriptase (RNA-dependent DNA polymerase)	--	Uncharacterized protein OS=Malus domestica OX=3750 GN=DVH24_022612 PE=4 SV=1	S	Function unknown	hypothetical protein DVH24_022612 [Malus domestica]
863	Malus_domestica_newGene_11583	--	--	Cellular Component: integral component of membrane (GO:0016021);;	--	--	--	--	--	Uncharacterized protein OS=Malus baccata OX=106549 GN=C1H46_008008 PE=4 SV=1	--	--	uncharacterized protein LOC114822924 [Malus domestica]
864	Malus_domestica_newGene_11420	--	--	--	K03676|4.83e-10|pxb:103955917|K03676 glutaredoxin 3 | (RefSeq) monothiol glutaredoxin-S12, chloroplastic-like	--	--	--	--	Rep_fac_C domain-containing protein OS=Malus baccata OX=106549 GN=C1H46_037062 PE=4 SV=1	S	Function unknown	hypothetical protein C1H46_037062 [Malus baccata]
865	Malus_domestica_newGene_11401	--	--	--	--	--	--	--	--	Uncharacterized protein OS=Eucalyptus grandis OX=71139 GN=EUGRSUZ_K01685 PE=4 SV=1	--	--	hypothetical protein EUGRSUZ_K01685 [Eucalyptus grandis]
866	Malus_domestica_newGene_10641	--	--	--	--	--	--	--	--	Uncharacterized protein OS=Malus domestica OX=3750 GN=DVH24_006406 PE=4 SV=1	--	--	hypothetical protein DVH24_006406 [Malus domestica]
867	Malus_domestica_newGene_7443	--	--	--	K10640|2.12e-19|mdm:114823266|K10640 E3 ubiquitin-protein ligase RNF25 [EC:2.3.2.27] | (RefSeq) LOW QUALITY PROTEIN: uncharacterized protein LOC114823266	[R]	General function prediction only	Retrotransposon gag protein	--	Retrotrans_gag domain-containing protein OS=Malus baccata OX=106549 GN=C1H46_018161 PE=4 SV=1	L	Replication, recombination and repair	hypothetical protein C1H46_018161 [Malus baccata]
868	Malus_domestica_newGene_677	--	--	Biological Process: signal transduction (GO:0007165);;	--	--	--	--	--	TIR domain-containing protein OS=Malus domestica OX=3750 GN=DVH24_030456 PE=4 SV=1	S	Function unknown	hypothetical protein DVH24_030456 [Malus domestica]
869	Malus_domestica_newGene_1947	--	--	--	--	--	--	--	--	Uncharacterized protein OS=Malus domestica OX=3750 GN=DVH24_039986 PE=4 SV=1	--	--	hypothetical protein DVH24_039986 [Malus domestica]
870	Malus_domestica_newGene_6371	--	--	--	--	--	--	--	--	Uncharacterized protein (Fragment) OS=Malus domestica OX=3750 GN=DVH24_005041 PE=4 SV=1	S	Function unknown	hypothetical protein DVH24_005041, partial [Malus domestica]
871	Malus_domestica_newGene_10714	--	--	--	K03231|2.15e-18|mtr:MTR_5g037350|K03231 elongation factor 1-alpha | (RefSeq) elongation factor 1-alpha	--	--	--	--	Uncharacterized protein OS=Malus baccata OX=106549 GN=C1H46_033950 PE=4 SV=1	S	Function unknown	hypothetical protein C1H46_033950 [Malus baccata]
872	Malus_domestica_newGene_11274	--	--	--	--	--	--	--	--	Uncharacterized protein (Fragment) OS=Malus domestica OX=3750 GN=DVH24_005845 PE=4 SV=1	--	--	hypothetical protein DVH24_005845, partial [Malus domestica]
873	Malus_domestica_newGene_8387	--	--	Molecular Function: ATP binding (GO:0005524);; Cellular Component: cytoplasm (GO:0005737);; Biological Process: protein refolding (GO:0042026);;	--	--	--	PPR repeat	--	Uncharacterized protein OS=Prunus yedoensis var. nudiflora OX=2094558 GN=Pyn_40326 PE=3 SV=1	S	Function unknown	unnamed protein product [Prunus armeniaca]
874	Malus_domestica_newGene_11732	--	--	--	--	--	--	--	--	Uncharacterized protein OS=Malus domestica OX=3750 GN=DVH24_004077 PE=4 SV=1	--	--	hypothetical protein DVH24_004077 [Malus domestica]
875	Malus_domestica_newGene_5678	--	--	Molecular Function: nucleic acid binding (GO:0003676);; Molecular Function: zinc ion binding (GO:0008270);;	--	--	--	--	--	Uncharacterized protein OS=Malus baccata OX=106549 GN=C1H46_035987 PE=4 SV=1	L	Replication, recombination and repair	PREDICTED: uncharacterized protein LOC108868196 [Pyrus x bretschneideri]
876	Malus_domestica_newGene_3747	--	--	--	--	--	--	--	--	Uncharacterized protein OS=Malus baccata OX=106549 GN=C1H46_029497 PE=4 SV=1	--	--	hypothetical protein C1H46_029497 [Malus baccata]
877	Malus_domestica_newGene_4816	--	--	--	--	--	--	--	--	Uncharacterized protein OS=Pyrus ussuriensis x Pyrus communis OX=2448454 GN=D8674_032054 PE=4 SV=1	--	--	hypothetical protein D8674_032054 [Pyrus ussuriensis x Pyrus communis]
878	Malus_domestica_newGene_11042	--	--	Molecular Function: protein kinase activity (GO:0004672);; Molecular Function: ATP binding (GO:0005524);;	--	--	--	--	--	LRR receptor-like serine/threonine-protein kinase OS=Pyrus ussuriensis x Pyrus communis OX=2448454 GN=D8674_008021 PE=4 SV=1	--	--	LRR receptor-like serine/threonine-protein kinase [Pyrus ussuriensis x Pyrus communis]
879	Malus_domestica_newGene_5663	--	--	Molecular Function: hydrolase activity (GO:0016787);;	--	--	--	--	Nudix hydrolase 9 OS=Arabidopsis thaliana OX=3702 GN=NUDT9 PE=2 SV=1	Nudix hydrolase domain-containing protein OS=Malus domestica OX=3750 GN=DVH24_032763 PE=4 SV=1	S	Function unknown	nudix hydrolase 9 isoform X3 [Malus domestica]
880	Malus_domestica_newGene_3897	--	--	--	--	--	--	--	--	Uncharacterized protein OS=Pyrus ussuriensis x Pyrus communis OX=2448454 GN=D8674_036047 PE=4 SV=1	--	--	hypothetical protein D8674_036047 [Pyrus ussuriensis x Pyrus communis]
881	Malus_domestica_newGene_4069	--	--	--	--	--	--	--	--	Uncharacterized protein OS=Malus baccata OX=106549 GN=C1H46_008664 PE=4 SV=1	--	--	hypothetical protein C1H46_008664 [Malus baccata]
882	Malus_domestica_newGene_4264	--	--	--	--	--	--	--	--	Uncharacterized protein (Fragment) OS=Pyrus ussuriensis x Pyrus communis OX=2448454 GN=D8674_035130 PE=4 SV=1	--	--	hypothetical protein D8674_035130, partial [Pyrus ussuriensis x Pyrus communis]
883	Malus_domestica_newGene_1956	--	--	--	K22419|5.90e-25|aip:107620095|K22419 Delta4-3-oxosteroid 5beta-reductase [EC:1.3.1.3] | (RefSeq) 3-oxo-Delta(4,5)-steroid 5-beta-reductase	--	--	--	--	Uncharacterized protein OS=Malus baccata OX=106549 GN=C1H46_003295 PE=4 SV=1	S	Function unknown	hypothetical protein C1H46_003295 [Malus baccata]
884	Malus_domestica_newGene_1510	--	--	--	--	--	--	--	--	Uncharacterized protein OS=Malus baccata OX=106549 GN=C1H46_041935 PE=4 SV=1	--	--	hypothetical protein C1H46_041935 [Malus baccata]
885	Malus_domestica_newGene_3082	--	--	Biological Process: MAPK cascade (GO:0000165);; Molecular Function: molecular_function (GO:0003674);; Molecular Function: guanyl-nucleotide exchange factor activity (GO:0005085);; Molecular Function: Ras guanyl-nucleotide exchange factor activity (GO:0005088);; Molecular Function: Rho guanyl-nucleotide exchange factor activity (GO:0005089);; Molecular Function: GTPase activator activity (GO:00050…	--	--	--	--	SH3 domain-containing protein 2 OS=Arabidopsis thaliana OX=3702 GN=SH3P2 PE=1 SV=1	Uncharacterized protein OS=Malus domestica OX=3750 GN=DVH24_012958 PE=4 SV=1	T	Signal transduction mechanisms	hypothetical protein DVH24_012958 [Malus domestica]
886	Malus_domestica_newGene_5271	--	--	--	--	--	--	--	--	Uncharacterized protein OS=Malus baccata OX=106549 GN=C1H46_003309 PE=4 SV=1	--	--	hypothetical protein C1H46_003309 [Malus baccata]
887	Malus_domestica_newGene_11006	--	--	--	--	--	--	--	--	PCI domain-containing protein OS=Malus baccata OX=106549 GN=C1H46_027177 PE=4 SV=1	--	--	COP9 signalosome complex subunit 7-like isoform X11 [Malus domestica]
888	Malus_domestica_newGene_1871	--	--	Cellular Component: integral component of membrane (GO:0016021);;	--	--	--	--	--	Uncharacterized protein OS=Malus baccata OX=106549 GN=C1H46_000496 PE=4 SV=1	--	--	hypothetical protein C1H46_000496 [Malus baccata]
889	Malus_domestica_newGene_2022	--	--	--	--	--	--	--	--	Proline-rich protein 12-like OS=Pyrus ussuriensis x Pyrus communis OX=2448454 GN=D8674_024721 PE=4 SV=1	--	--	uncharacterized protein LOC114823058 [Malus domestica]
890	Malus_domestica_newGene_8955	--	--	--	--	--	--	--	--	Uncharacterized protein OS=Malus baccata OX=106549 GN=C1H46_038943 PE=4 SV=1	J	Translation, ribosomal structure and biogenesis	hypothetical protein C1H46_038943 [Malus baccata]
891	Malus_domestica_newGene_129	--	--	--	--	--	--	Myb/SANT-like DNA-binding domain	--	Myb_DNA-bind_3 domain-containing protein OS=Malus baccata OX=106549 GN=C1H46_023739 PE=4 SV=1	--	--	uncharacterized protein LOC103405685 isoform X2 [Malus domestica]
892	Malus_domestica_newGene_49	--	--	--	--	--	--	--	--	Uncharacterized protein OS=Malus baccata OX=106549 GN=C1H46_022540 PE=4 SV=1	--	--	hypothetical protein C1H46_022540 [Malus baccata]
893	Malus_domestica_newGene_3133	--	--	--	--	--	--	--	--	Uncharacterized protein OS=Malus domestica OX=3750 GN=DVH24_004069 PE=4 SV=1	--	--	hypothetical protein DVH24_004069 [Malus domestica]
894	Malus_domestica_newGene_3426	--	--	--	--	--	--	--	--	Uncharacterized protein OS=Malus domestica OX=3750 PE=4 SV=1	--	--	hypothetical protein [Malus domestica]
895	Malus_domestica_newGene_9983	--	--	--	--	--	--	--	--	Uncharacterized protein OS=Malus domestica OX=3750 GN=DVH24_001198 PE=4 SV=1	--	--	hypothetical protein DVH24_001198 [Malus domestica]
896	Malus_domestica_newGene_10363	--	--	--	K07277|3.84e-31|pavi:110760131|K07277 outer membrane protein insertion porin family | (RefSeq) outer envelope protein 80, chloroplastic-like	--	--	Zinc knuckle	--	Uncharacterized protein OS=Pyrus ussuriensis x Pyrus communis OX=2448454 GN=D8674_009315 PE=4 SV=1	L	Replication, recombination and repair	hypothetical protein D8674_009315 [Pyrus ussuriensis x Pyrus communis]
897	Malus_domestica_newGene_9541	--	--	Cellular Component: integral component of membrane (GO:0016021);;	--	--	--	--	--	MULE domain-containing protein OS=Malus domestica OX=3750 GN=DVH24_013414 PE=4 SV=1	--	--	hypothetical protein DVH24_013414 [Malus domestica]
898	Malus_domestica_newGene_6765	--	--	Molecular Function: ATP binding (GO:0005524);; Molecular Function: hydrolase activity (GO:0016787);;	K01510|4.75e-39|mdm:103431911|K01510 apyrase [EC:3.6.1.5] | (RefSeq) probable apyrase 6 isoform X1	[F]	Nucleotide transport and metabolism	GDA1/CD39 (nucleoside phosphatase) family	Probable apyrase 6 OS=Arabidopsis thaliana OX=3702 GN=APY6 PE=2 SV=2	Uncharacterized protein OS=Malus domestica OX=3750 GN=DVH24_036554 PE=3 SV=1	F	Nucleotide transport and metabolism	hypothetical protein DVH24_036554 [Malus domestica]
899	Malus_domestica_newGene_7754	--	--	Molecular Function: nucleic acid binding (GO:0003676);; Molecular Function: RNA-DNA hybrid ribonuclease activity (GO:0004523);;	--	--	--	Reverse transcriptase-like	--	RNase H domain-containing protein OS=Malus domestica OX=3750 GN=DVH24_005387 PE=4 SV=1	E	Amino acid transport and metabolism	uncharacterized protein LOC114825162 [Malus domestica]
900	Malus_domestica_newGene_4993	--	--	Cellular Component: integral component of membrane (GO:0016021);;	K16226|1.45e-07|ath:AT5G45250|K16226 disease resistance protein RPS4 | (RefSeq) RPS4; Disease resistance protein (TIR-NBS-LRR class) family	--	--	Leucine Rich Repeat	Inactive disease resistance protein RPS4 OS=Arabidopsis thaliana OX=3702 GN=RPS4 PE=3 SV=1	Uncharacterized protein OS=Malus domestica OX=3750 GN=DVH24_034656 PE=4 SV=1	T	Signal transduction mechanisms	disease resistance-like protein DSC1 [Malus domestica]
901	Malus_domestica_newGene_2365	--	--	--	--	--	--	--	--	Uncharacterized protein OS=Malus domestica OX=3750 GN=DVH24_015998 PE=4 SV=1	--	--	hypothetical protein DVH24_015998 [Malus domestica]
902	Malus_domestica_newGene_10189	--	--	Molecular Function: nucleic acid binding (GO:0003676);; Molecular Function: helicase activity (GO:0004386);; Molecular Function: ATP binding (GO:0005524);;	--	--	--	tRNA synthetases class I (C) catalytic domain	--	DEAD-box ATP-dependent RNA helicase 20-like OS=Pyrus ussuriensis x Pyrus communis OX=2448454 GN=D8674_023379 PE=4 SV=1	--	--	DEAD-box ATP-dependent RNA helicase 20-like [Pyrus ussuriensis x Pyrus communis]
903	Malus_domestica_newGene_5558	--	--	Molecular Function: ADP binding (GO:0043531);;	--	--	--	--	--	NB-ARC domain-containing protein OS=Malus baccata OX=106549 GN=C1H46_029484 PE=4 SV=1	--	--	hypothetical protein C1H46_029484 [Malus baccata]
904	Malus_domestica_newGene_2159	--	--	--	--	--	--	--	--	Uncharacterized protein OS=Malus domestica OX=3750 GN=DVH24_034006 PE=4 SV=1	--	--	hypothetical protein DVH24_034006 [Malus domestica]
905	Malus_domestica_newGene_2655	--	--	--	--	--	--	--	--	Uncharacterized protein OS=Malus domestica OX=3750 GN=DVH24_001195 PE=4 SV=1	--	--	hypothetical protein DVH24_001195 [Malus domestica]
906	Malus_domestica_newGene_1201	--	--	--	K10640|1.37e-17|mdm:114823266|K10640 E3 ubiquitin-protein ligase RNF25 [EC:2.3.2.27] | (RefSeq) LOW QUALITY PROTEIN: uncharacterized protein LOC114823266	--	--	--	--	Uncharacterized protein OS=Pyrus ussuriensis x Pyrus communis OX=2448454 GN=D8674_008538 PE=4 SV=1	--	--	hypothetical protein D8674_008538 [Pyrus ussuriensis x Pyrus communis]
907	Malus_domestica_newGene_3583	--	--	--	--	--	--	--	--	Uncharacterized protein OS=Malus domestica OX=3750 GN=DVH24_001198 PE=4 SV=1	--	--	hypothetical protein DVH24_001198 [Malus domestica]
908	Malus_domestica_newGene_11176	--	--	--	--	--	--	--	--	Uncharacterized protein OS=Malus domestica OX=3750 GN=DVH24_022941 PE=4 SV=1	--	--	hypothetical protein DVH24_022941 [Malus domestica]
909	Malus_domestica_newGene_6734	--	--	--	--	--	--	--	--	Uncharacterized protein OS=Malus domestica OX=3750 GN=DVH24_008347 PE=4 SV=1	--	--	hypothetical protein DVH24_008347 [Malus domestica]
910	Malus_domestica_newGene_7832	--	--	--	K02947|1.74e-16|pmum:103319527|K02947 small subunit ribosomal protein S10e | (RefSeq) 40S ribosomal protein S10-like	--	--	No apical meristem-associated C-terminal domain	--	NAM-associated domain-containing protein OS=Malus baccata OX=106549 GN=C1H46_027938 PE=4 SV=1	--	--	uncharacterized protein LOC114824499 [Malus domestica]
911	Malus_domestica_newGene_11300	--	--	--	--	--	--	--	--	Uncharacterized protein OS=Malus baccata OX=106549 GN=C1H46_017366 PE=4 SV=1	S	Function unknown	hypothetical protein C1H46_017366 [Malus baccata]
912	Malus_domestica_newGene_2878	--	--	--	--	--	--	--	--	Retrotrans_gag domain-containing protein OS=Malus baccata OX=106549 GN=C1H46_042170 PE=4 SV=1	L	Replication, recombination and repair	uncharacterized protein LOC108171967 [Malus domestica]
913	Malus_domestica_newGene_4486	--	--	Molecular Function: nucleic acid binding (GO:0003676);;	--	--	--	--	--	Uncharacterized protein OS=Pyrus ussuriensis x Pyrus communis OX=2448454 GN=D8674_028621 PE=4 SV=1	E	Amino acid transport and metabolism	PREDICTED: uncharacterized protein LOC103945332 [Pyrus x bretschneideri]
914	Malus_domestica_newGene_4913	--	--	--	--	--	--	--	--	Uncharacterized protein OS=Malus domestica OX=3750 GN=DVH24_034006 PE=4 SV=1	--	--	hypothetical protein DVH24_034006 [Malus domestica]
915	Malus_domestica_newGene_9914	--	--	Molecular Function: protein dimerization activity (GO:0046983);;	--	--	--	--	--	BHLH domain-containing protein OS=Malus baccata OX=106549 GN=C1H46_000736 PE=4 SV=1	--	--	hypothetical protein C1H46_000736 [Malus baccata]
916	Malus_domestica_newGene_10606	--	--	--	--	--	--	--	--	Uncharacterized protein OS=Malus domestica OX=3750 GN=DVH24_001198 PE=4 SV=1	--	--	hypothetical protein DVH24_001198 [Malus domestica]
917	Malus_domestica_newGene_11891	--	--	--	--	--	--	--	--	Uncharacterized protein OS=Pyrus ussuriensis x Pyrus communis OX=2448454 GN=D8674_020513 PE=4 SV=1	--	--	PREDICTED: uncharacterized protein LOC108867995 [Pyrus x bretschneideri]
918	Malus_domestica_newGene_8309	--	--	--	K03155|2.42e-20|mdm:103443335|K03155 timeless | (RefSeq) protein timeless homolog isoform X1	--	--	--	--	Uncharacterized protein OS=Malus domestica OX=3750 GN=DVH24_022474 PE=4 SV=1	L	Replication, recombination and repair	protein timeless homolog isoform X2 [Malus domestica]
919	Malus_domestica_newGene_10160	--	--	--	--	--	--	--	--	Uncharacterized protein OS=Malus domestica OX=3750 GN=DVH24_025834 PE=4 SV=1	--	--	hypothetical protein DVH24_025834 [Malus domestica]
920	Malus_domestica_newGene_4837	--	--	--	--	--	--	Domain of unknown function (DUF4283)	--	Uncharacterized protein OS=Pyrus ussuriensis x Pyrus communis OX=2448454 GN=D8674_003963 PE=4 SV=1	--	--	hypothetical protein D8674_003963 [Pyrus ussuriensis x Pyrus communis]
921	Malus_domestica_newGene_5062	--	--	Molecular Function: ADP binding (GO:0043531);;	--	--	--	--	--	NB-ARC domain-containing protein OS=Malus baccata OX=106549 GN=C1H46_029484 PE=4 SV=1	--	--	hypothetical protein C1H46_029484 [Malus baccata]
922	Malus_domestica_newGene_5357	--	--	Molecular Function: nucleic acid binding (GO:0003676);; Biological Process: DNA integration (GO:0015074);;	K15601|2.72e-13|psom:113331285|K15601 [histone H3]-dimethyl-L-lysine9 demethylase [EC:1.14.11.65] | (RefSeq) lysine-specific demethylase JMJ25-like	[R]	General function prediction only	--	Retrovirus-related Pol polyprotein from transposon RE1 OS=Arabidopsis thaliana OX=3702 GN=RE1 PE=2 SV=1	Integrase catalytic domain-containing protein OS=Malus baccata OX=106549 GN=C1H46_043103 PE=4 SV=1	E	Amino acid transport and metabolism	hypothetical protein C1H46_043103 [Malus baccata]
923	Malus_domestica_newGene_5582	--	--	Molecular Function: thiol-dependent ubiquitin-specific protease activity (GO:0004843);; Biological Process: protein deubiquitination (GO:0016579);;	K15235|5.53e-47|mdm:103422682|K15235 josephin [EC:3.4.19.12] | (RefSeq) josephin-like protein	[R]	General function prediction only	Josephin	Josephin-like protein OS=Arabidopsis thaliana OX=3702 GN=At2g29640 PE=2 SV=1	Ubiquitinyl hydrolase 1 OS=Malus domestica OX=3750 GN=DVH24_033034 PE=4 SV=1	S	Function unknown	hypothetical protein DVH24_033034 [Malus domestica]
924	Malus_domestica_newGene_1143	--	--	--	K22419|1.65e-32|aip:107620095|K22419 Delta4-3-oxosteroid 5beta-reductase [EC:1.3.1.3] | (RefSeq) 3-oxo-Delta(4,5)-steroid 5-beta-reductase	--	--	--	--	Uncharacterized protein OS=Malus baccata OX=106549 GN=C1H46_045563 PE=4 SV=1	S	Function unknown	hypothetical protein C1H46_045563 [Malus baccata]
925	Malus_domestica_newGene_6822	--	--	Molecular Function: nucleic acid binding (GO:0003676);; Molecular Function: RNA-DNA hybrid ribonuclease activity (GO:0004523);;	K03165|1.17e-11|nau:109214031|K03165 DNA topoisomerase III [EC:5.6.2.1] | (RefSeq) DNA topoisomerase 3-alpha-like	[R]	General function prediction only	--	--	Zinc ion-binding protein OS=Prunus dulcis OX=3755 GN=Prudu_001226 PE=4 SV=1	S	Function unknown	zinc ion-binding protein [Prunus dulcis]
926	Malus_domestica_newGene_2226	--	--	Molecular Function: DNA binding (GO:0003677);; Cellular Component: nucleus (GO:0005634);; Biological Process: regulation of transcription, DNA-templated (GO:0006355);;	--	--	--	--	--	NAC domain-containing protein OS=Malus domestica OX=3750 GN=DVH24_000998 PE=4 SV=1	--	--	hypothetical protein DVH24_000998 [Malus domestica]
927	Malus_domestica_newGene_2645	--	--	Molecular Function: RNA-directed DNA polymerase activity (GO:0003964);;	K22419|6.27e-29|aip:107620095|K22419 Delta4-3-oxosteroid 5beta-reductase [EC:1.3.1.3] | (RefSeq) 3-oxo-Delta(4,5)-steroid 5-beta-reductase	--	--	--	--	Putative reverse transcriptase family member OS=Malus domestica OX=3750 PE=4 SV=1	S	Function unknown	putative reverse transcriptase family member [Malus domestica]
928	Malus_domestica_newGene_6908	--	--	Cellular Component: integral component of membrane (GO:0016021);; Molecular Function: transmembrane transporter activity (GO:0022857);;	--	[E]	Amino acid transport and metabolism	--	Amino-acid permease BAT1 homolog OS=Oryza sativa subsp. japonica OX=39947 GN=BAT1 PE=2 SV=1	Amino acid/polyamine transporter OS=Trema orientale OX=63057 GN=TorRG33x02_172480 PE=4 SV=1	E	Amino acid transport and metabolism	LOW QUALITY PROTEIN: Amino acid/polyamine transporter [Trema orientale]
929	Malus_domestica_newGene_900	--	--	--	--	--	--	--	--	Uncharacterized protein OS=Malus domestica OX=3750 GN=DVH24_033912 PE=4 SV=1	--	--	hypothetical protein DVH24_033912 [Malus domestica]
930	Malus_domestica_newGene_8460	--	--	Cellular Component: integral component of membrane (GO:0016021);;	--	--	--	--	--	Uncharacterized protein OS=Malus baccata OX=106549 GN=C1H46_018535 PE=4 SV=1	--	--	PREDICTED: uncharacterized protein LOC103953961 [Pyrus x bretschneideri]
931	Malus_domestica_newGene_6494	--	--	Cellular Component: integral component of membrane (GO:0016021);;	--	--	--	--	--	Uncharacterized protein OS=Malus domestica OX=3750 GN=DVH24_024235 PE=4 SV=1	--	--	hypothetical protein DVH24_024235 [Malus domestica]
932	Malus_domestica_newGene_8244	--	--	--	--	--	--	--	--	Uncharacterized protein OS=Malus baccata OX=106549 GN=C1H46_006906 PE=4 SV=1	--	--	hypothetical protein C1H46_006906 [Malus baccata]
933	Malus_domestica_newGene_4673	--	--	--	--	--	--	--	--	Uncharacterized protein OS=Malus baccata OX=106549 GN=C1H46_002677 PE=4 SV=1	--	--	hypothetical protein C1H46_002677 [Malus baccata]
934	Malus_domestica_newGene_7672	--	--	--	K10400|2.61e-58|nta:107781469|K10400 kinesin family member 15 | (RefSeq) phragmoplast orienting kinesin-1-like	--	--	Endonuclease/Exonuclease/phosphatase family	--	T4.15 protein OS=Malus x robusta OX=1184610 GN=T4.15 PE=4 SV=1	S	Function unknown	T4.15 [Malus x robusta]
935	Malus_domestica_newGene_4283	--	--	--	--	--	--	PPR repeat	--	Uncharacterized protein OS=Hevea brasiliensis OX=3981 GN=GH714_033838 PE=4 SV=1	--	--	--
936	Malus_domestica_newGene_962	--	--	Molecular Function: ADP binding (GO:0043531);;	--	--	--	--	--	NB-ARC domain-containing protein OS=Malus baccata OX=106549 GN=C1H46_029484 PE=4 SV=1	--	--	hypothetical protein C1H46_029484 [Malus baccata]
937	Malus_domestica_newGene_6760	--	--	--	--	--	--	--	--	Uncharacterized protein OS=Malus domestica OX=3750 GN=DVH24_018792 PE=4 SV=1	--	--	--
938	Malus_domestica_newGene_7288	--	--	--	K10046|2.04e-24|pavi:110760949|K10046 GDP-D-mannose 3', 5'-epimerase [EC:5.1.3.18 5.1.3.-] | (RefSeq) GDP-mannose 3,5-epimerase 2-like	[GM]	--	--	GDP-mannose 3,5-epimerase OS=Arabidopsis thaliana OX=3702 GN=At5g28840 PE=1 SV=1	Uncharacterized protein OS=Medicago truncatula OX=3880 PE=2 SV=1	--	--	unknown [Medicago truncatula]
939	Malus_domestica_newGene_9167	--	--	--	--	--	--	--	--	Uncharacterized protein OS=Malus domestica OX=3750 PE=4 SV=1	--	--	hypothetical protein [Malus domestica]
940	Malus_domestica_newGene_9601	--	--	--	K22419|4.01e-32|aip:107620095|K22419 Delta4-3-oxosteroid 5beta-reductase [EC:1.3.1.3] | (RefSeq) 3-oxo-Delta(4,5)-steroid 5-beta-reductase	--	--	--	--	Uncharacterized protein OS=Malus baccata OX=106549 GN=C1H46_045563 PE=4 SV=1	S	Function unknown	hypothetical protein C1H46_045563 [Malus baccata]
941	Malus_domestica_newGene_7161	--	--	--	--	--	--	--	--	Uncharacterized protein OS=Malus baccata OX=106549 GN=C1H46_030140 PE=4 SV=1	S	Function unknown	hypothetical protein C1H46_030140 [Malus baccata]
942	Malus_domestica_newGene_325	--	--	--	K03231|2.61e-17|mtr:MTR_5g037350|K03231 elongation factor 1-alpha | (RefSeq) elongation factor 1-alpha	--	--	--	--	Uncharacterized protein OS=Malus baccata OX=106549 GN=C1H46_033950 PE=4 SV=1	S	Function unknown	hypothetical protein C1H46_033950 [Malus baccata]
943	Malus_domestica_newGene_1296	--	--	Cellular Component: integral component of membrane (GO:0016021);; Molecular Function: transmembrane transporter activity (GO:0022857);;	--	--	--	--	--	WAT1-related protein OS=Malus domestica OX=3750 PE=3 SV=1	S	Function unknown	WAT1-related protein At4g08300 [Malus domestica]
944	Malus_domestica_newGene_4560	--	--	Biological Process: signal transduction (GO:0007165);;	K14497|3.02e-08|boe:106307581|K14497 protein phosphatase 2C [EC:3.1.3.16] | (RefSeq) uncharacterized protein LOC106307581	--	--	NB-ARC domain	Disease resistance protein RPV1 OS=Vitis rotundifolia OX=103349 GN=RPV1 PE=1 SV=1	TIR domain-containing protein OS=Malus baccata OX=106549 GN=C1H46_024698 PE=4 SV=1	S	Function unknown	hypothetical protein C1H46_024698 [Malus baccata]
945	Malus_domestica_newGene_5370	--	--	--	--	--	--	--	--	Uncharacterized protein OS=Malus domestica OX=3750 GN=DVH24_017096 PE=4 SV=1	--	--	hypothetical protein DVH24_017096 [Malus domestica]
946	Malus_domestica_newGene_1610	--	--	--	--	--	--	--	--	Uncharacterized protein OS=Pyrus ussuriensis x Pyrus communis OX=2448454 GN=D8674_027893 PE=4 SV=1	--	--	PREDICTED: uncharacterized protein LOC103932467 isoform X1 [Pyrus x bretschneideri]
947	Malus_domestica_newGene_6753	--	--	--	--	--	--	--	--	Uncharacterized protein OS=Malus baccata OX=106549 GN=C1H46_022620 PE=4 SV=1	--	--	hypothetical protein C1H46_022620 [Malus baccata]
948	Malus_domestica_newGene_4032	--	--	--	K20283|6.19e-10|mdm:103421269|K20283 golgin subfamily A member 4 | (RefSeq) LOW QUALITY PROTEIN: myosin heavy chain, cardiac muscle isoform-like	--	--	--	--	Uncharacterized protein OS=Malus domestica OX=3750 GN=DVH24_032568 PE=4 SV=1	S	Function unknown	hypothetical protein DVH24_032568 [Malus domestica]
949	Malus_domestica_newGene_6359	--	--	--	--	--	--	--	--	Uncharacterized protein OS=Malus domestica OX=3750 GN=DVH24_001198 PE=4 SV=1	--	--	hypothetical protein DVH24_001198 [Malus domestica]
950	Malus_domestica_newGene_8190	--	--	--	--	--	--	--	--	Uncharacterized protein OS=Malus baccata OX=106549 GN=C1H46_025204 PE=4 SV=1	--	--	uncharacterized protein LOC114821205 [Malus domestica]
951	Malus_domestica_newGene_2079	--	--	--	--	--	--	--	--	Uncharacterized protein OS=Malus baccata OX=106549 GN=C1H46_028446 PE=4 SV=1	--	--	hypothetical protein C1H46_028446 [Malus baccata]
952	Malus_domestica_newGene_493	--	--	--	--	--	--	--	--	Uncharacterized protein OS=Malus baccata OX=106549 GN=C1H46_030140 PE=4 SV=1	S	Function unknown	hypothetical protein C1H46_030140 [Malus baccata]
953	Malus_domestica_newGene_558	--	--	Cellular Component: FACT complex (GO:0035101);;	--	[E]	Amino acid transport and metabolism	Metallopeptidase family M24	FACT complex subunit SPT16 OS=Zea mays OX=4577 GN=SPT16 PE=2 SV=1	FACT complex subunit OS=Malus baccata OX=106549 GN=C1H46_007931 PE=3 SV=1	E	Amino acid transport and metabolism	hypothetical protein C1H46_007931 [Malus baccata]
954	Malus_domestica_newGene_11763	--	--	--	K22419|1.02e-31|aip:107620095|K22419 Delta4-3-oxosteroid 5beta-reductase [EC:1.3.1.3] | (RefSeq) 3-oxo-Delta(4,5)-steroid 5-beta-reductase	--	--	--	--	Uncharacterized protein OS=Malus baccata OX=106549 GN=C1H46_007363 PE=4 SV=1	S	Function unknown	hypothetical protein C1H46_007363 [Malus baccata]
955	Malus_domestica_newGene_2215	--	--	--	K22419|4.31e-21|aip:107620095|K22419 Delta4-3-oxosteroid 5beta-reductase [EC:1.3.1.3] | (RefSeq) 3-oxo-Delta(4,5)-steroid 5-beta-reductase	--	--	--	--	Uncharacterized protein OS=Malus baccata OX=106549 GN=C1H46_031825 PE=4 SV=1	S	Function unknown	hypothetical protein C1H46_031825 [Malus baccata]
956	Malus_domestica_newGene_6313	--	--	--	--	--	--	--	--	Uncharacterized protein OS=Malus domestica OX=3750 GN=DVH24_001198 PE=4 SV=1	--	--	hypothetical protein DVH24_001198 [Malus domestica]
957	Malus_domestica_newGene_2930	--	--	--	--	--	--	--	--	Uncharacterized protein OS=Malus baccata OX=106549 GN=C1H46_030140 PE=4 SV=1	--	--	hypothetical protein C1H46_030140 [Malus baccata]
958	Malus_domestica_newGene_6796	--	--	--	--	--	--	--	--	Uncharacterized protein OS=Pyrus ussuriensis x Pyrus communis OX=2448454 GN=D8674_007636 PE=4 SV=1	--	--	hypothetical protein D8674_007636 [Pyrus ussuriensis x Pyrus communis]
959	Malus_domestica_newGene_3624	--	--	--	--	--	--	--	--	Uncharacterized protein OS=Malus baccata OX=106549 GN=C1H46_042061 PE=4 SV=1	--	--	hypothetical protein C1H46_042061 [Malus baccata]
960	Malus_domestica_newGene_8580	--	--	Biological Process: double-strand break repair via homologous recombination (GO:0000724);; Biological Process: recombinational repair (GO:0000725);; Molecular Function: molecular_function (GO:0003674);; Molecular Function: nucleic acid binding (GO:0003676);; Molecular Function: DNA binding (GO:0003677);; Molecular Function: DNA helicase activity (GO:0003678);; Molecular Function: catalytic activi…	--	--	--	--	F-box protein At2g17690 OS=Arabidopsis thaliana OX=3702 GN=SDC PE=2 SV=1	DUF295 domain-containing protein OS=Malus domestica OX=3750 GN=DVH24_029673 PE=4 SV=1	S	Function unknown	hypothetical protein DVH24_029673 [Malus domestica]
961	Malus_domestica_newGene_9858	--	--	Biological Process: signal transduction (GO:0007165);; Molecular Function: ADP binding (GO:0043531);;	--	--	--	Leucine Rich repeats (2 copies)	Disease resistance protein RPP5 OS=Arabidopsis thaliana OX=3702 GN=RPP5 PE=1 SV=1	ADP-ribosyl cyclase/cyclic ADP-ribose hydrolase OS=Malus domestica OX=3750 GN=Vr2-B PE=4 SV=1	T	Signal transduction mechanisms	disease resistance protein TAO1-like [Malus domestica]
962	Malus_domestica_newGene_6378	--	--	--	--	--	--	--	--	--	--	--	uncharacterized protein LOC114820215 [Malus domestica]
963	Malus_domestica_newGene_1294	--	--	--	--	--	--	--	--	Uncharacterized protein (Fragment) OS=Malus domestica OX=3750 GN=DVH24_034274 PE=4 SV=1	--	--	hypothetical protein DVH24_034274, partial [Malus domestica]
964	Malus_domestica_newGene_9342	--	--	--	--	--	--	--	--	Uncharacterized protein OS=Malus baccata OX=106549 GN=C1H46_009365 PE=4 SV=1	--	--	uncharacterized protein LOC103427865 isoform X9 [Malus domestica]
965	Malus_domestica_newGene_2572	--	--	--	--	--	--	--	--	Uncharacterized protein OS=Malus domestica OX=3750 GN=DVH24_039986 PE=4 SV=1	--	--	hypothetical protein DVH24_039986 [Malus domestica]
966	Malus_domestica_newGene_2274	--	--	Biological Process: protein transport (GO:0015031);; Cellular Component: membrane (GO:0016020);;	K15255|5.30e-31|nta:107801064|K15255 ATP-dependent DNA helicase PIF1 [EC:3.6.4.12] | (RefSeq) uncharacterized LOC107801064	--	--	--	--	MHD domain-containing protein OS=Malus domestica OX=3750 GN=DVH24_041473 PE=4 SV=1	S	Function unknown	hypothetical protein DVH24_041473 [Malus domestica]
967	Malus_domestica_newGene_3837	--	--	Cellular Component: integral component of membrane (GO:0016021);;	--	--	--	--	--	Uncharacterized protein OS=Malus domestica OX=3750 GN=DVH24_039083 PE=4 SV=1	--	--	hypothetical protein DVH24_039083 [Malus domestica]
968	Malus_domestica_newGene_326	--	--	--	--	--	--	--	--	Uncharacterized protein OS=Malus baccata OX=106549 GN=C1H46_022280 PE=4 SV=1	--	--	hypothetical protein C1H46_022280 [Malus baccata]
969	Malus_domestica_newGene_4812	--	--	--	--	--	--	--	--	Uncharacterized protein OS=Malus domestica OX=3750 GN=DVH24_021329 PE=4 SV=1	--	--	hypothetical protein DVH24_021329 [Malus domestica]
970	Malus_domestica_newGene_11513	--	--	--	--	--	--	--	--	--	--	--	uncharacterized protein LOC114826236 [Malus domestica]
971	Malus_domestica_newGene_11933	--	--	Molecular Function: microtubule motor activity (GO:0003777);; Molecular Function: ATP binding (GO:0005524);; Biological Process: microtubule-based movement (GO:0007018);; Molecular Function: microtubule binding (GO:0008017);;	--	[Z]	Cytoskeleton	--	Kinesin-like protein KIN-4A OS=Oryza sativa subsp. japonica OX=39947 GN=KIN4A PE=1 SV=1	P-loop containing nucleoside triphosphate hydrolases superfamily protein OS=Prunus dulcis OX=3755 GN=Prudu_017505 PE=3 SV=1	Z	Cytoskeleton	P-loop containing nucleoside triphosphate hydrolases superfamily protein [Prunus dulcis]
972	Malus_domestica_newGene_7323	--	--	--	--	--	--	--	--	Proline-rich extensin-like protein EPR1 OS=Pyrus ussuriensis x Pyrus communis OX=2448454 GN=D8674_010096 PE=4 SV=1	--	--	extensin-3-like [Malus domestica]
973	Malus_domestica_newGene_1760	--	--	--	--	--	--	--	--	Uncharacterized protein OS=Malus baccata OX=106549 GN=C1H46_043025 PE=4 SV=1	--	--	hypothetical protein C1H46_043025 [Malus baccata]
974	Malus_domestica_newGene_5967	--	--	--	--	--	--	--	--	Uncharacterized protein OS=Malus domestica OX=3750 GN=DVH24_004069 PE=4 SV=1	--	--	hypothetical protein DVH24_004069 [Malus domestica]
975	Malus_domestica_newGene_11667	--	--	--	--	--	--	--	--	--	L	Replication, recombination and repair	uncharacterized protein LOC110673946 isoform X2 [Hevea brasiliensis]
976	Malus_domestica_newGene_7132	--	--	--	--	--	--	--	--	Uncharacterized protein OS=Malus baccata OX=106549 GN=C1H46_016681 PE=4 SV=1	--	--	circumsporozoite protein-like [Malus domestica]
977	Malus_domestica_newGene_3104	--	--	--	--	--	--	--	--	Uncharacterized protein OS=Malus domestica OX=3750 GN=DVH24_001198 PE=4 SV=1	--	--	hypothetical protein DVH24_001198 [Malus domestica]
978	Malus_domestica_newGene_4484	--	--	Molecular Function: ADP binding (GO:0043531);;	--	--	--	--	--	AAA domain-containing protein OS=Malus domestica OX=3750 GN=DVH24_035413 PE=4 SV=1	T	Signal transduction mechanisms	probable disease resistance protein At4g27220 [Malus domestica]
979	Malus_domestica_newGene_3655	--	--	--	K07466|0.0|mdm:103449955|K07466 replication factor A1 | (RefSeq) replication protein A 70 kDa DNA-binding subunit isoform X1	--	--	Replication protein A OB domain	--	Uncharacterized protein OS=Malus domestica OX=3750 GN=DVH24_001850 PE=4 SV=1	L	Replication, recombination and repair	replication protein A 70 kDa DNA-binding subunit isoform X2 [Malus domestica]
980	Malus_domestica_newGene_6755	--	--	Biological Process: protein transport (GO:0015031);; Cellular Component: membrane (GO:0016020);;	K22419|6.56e-32|aip:107620095|K22419 Delta4-3-oxosteroid 5beta-reductase [EC:1.3.1.3] | (RefSeq) 3-oxo-Delta(4,5)-steroid 5-beta-reductase	--	--	--	--	MHD domain-containing protein OS=Malus domestica OX=3750 GN=DVH24_041473 PE=4 SV=1	S	Function unknown	hypothetical protein DVH24_041473 [Malus domestica]
981	Malus_domestica_newGene_11003	--	--	Molecular Function: ADP binding (GO:0043531);;	--	--	--	--	--	NB-ARC domain-containing protein OS=Malus baccata OX=106549 GN=C1H46_029484 PE=4 SV=1	--	--	hypothetical protein C1H46_029484 [Malus baccata]
982	Malus_domestica_newGene_6186	--	--	Cellular Component: integral component of membrane (GO:0016021);;	--	--	--	--	O-fucosyltransferase 30 OS=Arabidopsis thaliana OX=3702 GN=OFUT30 PE=2 SV=1	Uncharacterized protein OS=Malus baccata OX=106549 GN=C1H46_000655 PE=4 SV=1	--	--	hypothetical protein C1H46_000655 [Malus baccata]
983	Malus_domestica_newGene_1191	--	--	Molecular Function: ADP binding (GO:0043531);;	--	--	--	--	--	NB-ARC domain-containing protein OS=Malus baccata OX=106549 GN=C1H46_029484 PE=4 SV=1	--	--	hypothetical protein C1H46_029484 [Malus baccata]
984	Malus_domestica_newGene_4038	--	--	--	--	--	--	VQ motif	VQ motif-containing protein 22 OS=Arabidopsis thaliana OX=3702 GN=VQ22 PE=2 SV=1	VQ domain-containing protein OS=Malus domestica OX=3750 GN=DVH24_032579 PE=4 SV=1	S	Function unknown	VQ motif-containing protein 22-like [Malus domestica]
985	Malus_domestica_newGene_118	--	--	--	--	--	--	--	--	Uncharacterized protein OS=Malus domestica OX=3750 GN=DVH24_001198 PE=4 SV=1	--	--	hypothetical protein DVH24_001198 [Malus domestica]
986	Malus_domestica_newGene_1154	--	--	--	K22419|4.30e-19|aip:107620095|K22419 Delta4-3-oxosteroid 5beta-reductase [EC:1.3.1.3] | (RefSeq) 3-oxo-Delta(4,5)-steroid 5-beta-reductase	--	--	--	--	Uncharacterized protein OS=Malus baccata OX=106549 GN=C1H46_031825 PE=4 SV=1	S	Function unknown	hypothetical protein C1H46_031825 [Malus baccata]
987	Malus_domestica_newGene_7221	--	--	--	--	--	--	--	--	Uncharacterized protein OS=Malus domestica OX=3750 GN=DVH24_027744 PE=4 SV=1	Z	Cytoskeleton	hypothetical protein DVH24_027744 [Malus domestica]
988	Malus_domestica_newGene_7886	--	--	Biological Process: mRNA splicing, via spliceosome (GO:0000398);; Molecular Function: RNA binding (GO:0003723);; Cellular Component: spliceosomal complex (GO:0005681);; Cellular Component: integral component of membrane (GO:0016021);;	--	--	--	--	--	SF3A3 domain-containing protein OS=Malus baccata OX=106549 GN=C1H46_027900 PE=4 SV=1	--	--	uncharacterized protein LOC103440731 isoform X3 [Malus domestica]
989	Malus_domestica_newGene_8052	--	--	Cellular Component: mitochondrial inner membrane (GO:0005743);; Cellular Component: mitochondrial intermembrane space (GO:0005758);; Molecular Function: metal ion binding (GO:0046872);; Biological Process: chaperone-mediated protein transport (GO:0072321);;	K17781|4.78e-15|mdm:103431075|K17781 mitochondrial import inner membrane translocase subunit TIM13 | (RefSeq) mitochondrial import inner membrane translocase subunit Tim13-like	--	--	Tim10/DDP family zinc finger	--	Mitochondrial import inner membrane translocase subunit OS=Malus domestica OX=3750 GN=DVH24_039932 PE=3 SV=1	U	Intracellular trafficking, secretion, and vesicular transport	mitochondrial import inner membrane translocase subunit Tim13-like [Pyrus ussuriensis x Pyrus communis]
990	Malus_domestica_newGene_4194	--	--	--	--	--	--	--	--	Uncharacterized protein OS=Malus baccata OX=106549 GN=C1H46_045930 PE=4 SV=1	--	--	hypothetical protein C1H46_045930 [Malus baccata]
991	Malus_domestica_newGene_4406	--	--	--	K14766|2.53e-12|nau:109227645|K14766 nucleolar protein 14 | (RefSeq) mitotic apparatus protein p62-like	--	--	--	--	Uncharacterized protein OS=Malus baccata OX=106549 GN=C1H46_041570 PE=4 SV=1	S	Function unknown	hypothetical protein C1H46_041570 [Malus baccata]
992	Malus_domestica_newGene_4068	--	--	--	--	--	--	--	--	Uncharacterized protein OS=Malus baccata OX=106549 GN=C1H46_013937 PE=4 SV=1	--	--	hypothetical protein C1H46_013937 [Malus baccata]
993	Malus_domestica_newGene_8550	--	--	Molecular Function: DNA binding (GO:0003677);; Cellular Component: RNA polymerase III complex (GO:0005666);; Biological Process: transcription by RNA polymerase III (GO:0006383);;	K03026|2.23e-37|mdm:103406825|K03026 DNA-directed RNA polymerase III subunit RPC4 | (RefSeq) DNA-directed RNA polymerase III subunit RPC4-like	--	--	--	--	Uncharacterized protein OS=Malus domestica OX=3750 GN=DVH24_018189 PE=4 SV=1	--	--	PREDICTED: uncharacterized protein LOC103951924 [Pyrus x bretschneideri]
994	Malus_domestica_newGene_1055	[X]	Mobilome: prophages, transposons	Molecular Function: iron ion binding (GO:0005506);; Molecular Function: oxidoreductase activity, acting on paired donors, with incorporation or reduction of molecular oxygen (GO:0016705);; Molecular Function: L-ascorbic acid binding (GO:0031418);;	K14766|9.23e-78|nau:109227645|K14766 nucleolar protein 14 | (RefSeq) mitotic apparatus protein p62-like	[R]	General function prediction only	Reverse transcriptase (RNA-dependent DNA polymerase)	--	Uncharacterized protein OS=Malus domestica OX=3750 GN=DVH24_022612 PE=4 SV=1	S	Function unknown	hypothetical protein DVH24_022612 [Malus domestica]
995	Malus_domestica_newGene_6784	--	--	--	--	--	--	--	--	Uncharacterized protein OS=Malus baccata OX=106549 GN=C1H46_028217 PE=4 SV=1	--	--	hypothetical protein C1H46_028217 [Malus baccata]
996	Malus_domestica_newGene_11350	--	--	--	--	--	--	--	--	Uncharacterized protein OS=Malus domestica OX=3750 GN=DVH24_001198 PE=4 SV=1	--	--	hypothetical protein DVH24_001198 [Malus domestica]
997	Malus_domestica_newGene_1115	--	--	--	--	--	--	--	--	Uncharacterized protein OS=Malus baccata OX=106549 GN=C1H46_000563 PE=4 SV=1	--	--	hypothetical protein C1H46_000563 [Malus baccata]
998	Malus_domestica_newGene_1950	--	--	Biological Process: defense response (GO:0006952);; Molecular Function: ADP binding (GO:0043531);;	--	--	--	--	--	Uncharacterized protein OS=Malus baccata OX=106549 GN=C1H46_005951 PE=4 SV=1	T	Signal transduction mechanisms	hypothetical protein C1H46_005951 [Malus baccata]
999	Malus_domestica_newGene_1780	--	--	--	--	--	--	--	--	Uncharacterized protein OS=Malus baccata OX=106549 GN=C1H46_012516 PE=4 SV=1	--	--	hypothetical protein C1H46_012516 [Malus baccata]
1000	Malus_domestica_newGene_10219	--	--	--	K10400|2.87e-65|nta:107781469|K10400 kinesin family member 15 | (RefSeq) phragmoplast orienting kinesin-1-like	--	--	Endonuclease/Exonuclease/phosphatase family	--	Uncharacterized protein OS=Malus baccata OX=106549 GN=C1H46_044169 PE=4 SV=1	S	Function unknown	hypothetical protein C1H46_044169 [Malus baccata]
1001	Malus_domestica_newGene_8913	--	--	--	K22419|7.31e-22|aip:107620095|K22419 Delta4-3-oxosteroid 5beta-reductase [EC:1.3.1.3] | (RefSeq) 3-oxo-Delta(4,5)-steroid 5-beta-reductase	--	--	--	--	Uncharacterized protein OS=Malus baccata OX=106549 GN=C1H46_031825 PE=4 SV=1	S	Function unknown	hypothetical protein C1H46_031825 [Malus baccata]
1002	Malus_domestica_newGene_3920	--	--	--	--	--	--	--	--	Uncharacterized protein OS=Malus domestica OX=3750 GN=DVH24_005496 PE=4 SV=1	--	--	hypothetical protein DVH24_005496 [Malus domestica]
1003	Malus_domestica_newGene_818	--	--	--	--	--	--	--	--	Uncharacterized protein OS=Malus domestica OX=3750 GN=DVH24_001198 PE=4 SV=1	--	--	hypothetical protein DVH24_001198 [Malus domestica]
1004	Malus_domestica_newGene_3518	--	--	Biological Process: protein transport (GO:0015031);; Cellular Component: membrane (GO:0016020);;	K22419|7.09e-25|aip:107620095|K22419 Delta4-3-oxosteroid 5beta-reductase [EC:1.3.1.3] | (RefSeq) 3-oxo-Delta(4,5)-steroid 5-beta-reductase	--	--	--	--	MHD domain-containing protein OS=Malus domestica OX=3750 GN=DVH24_041473 PE=4 SV=1	S	Function unknown	hypothetical protein DVH24_041473 [Malus domestica]
1005	Malus_domestica_newGene_11848	--	--	Molecular Function: nucleic acid binding (GO:0003676);; Molecular Function: RNA-DNA hybrid ribonuclease activity (GO:0004523);; Molecular Function: zinc ion binding (GO:0008270);;	--	--	--	--	--	Uncharacterized protein OS=Pyrus ussuriensis x Pyrus communis OX=2448454 GN=D8674_014828 PE=4 SV=1	S	Function unknown	hypothetical protein D8674_014828 [Pyrus ussuriensis x Pyrus communis]
1006	Malus_domestica_newGene_8364	--	--	Cellular Component: integral component of membrane (GO:0016021);;	--	--	--	--	--	Uncharacterized protein OS=Malus domestica OX=3750 GN=DVH24_020987 PE=4 SV=1	--	--	uncharacterized protein LOC103415488 [Malus domestica]
1007	Malus_domestica_newGene_8258	--	--	Molecular Function: superoxide dismutase activity (GO:0004784);; Molecular Function: metal ion binding (GO:0046872);;	K04564|2.24e-34|mdm:108172535|K04564 superoxide dismutase, Fe-Mn family [EC:1.15.1.1] | (RefSeq) 6-phosphofructo-2-kinase/fructose-2, 6-bisphosphatase-like	[P]	Inorganic ion transport and metabolism	Iron/manganese superoxide dismutases, alpha-hairpin domain	Superoxide dismutase [Fe] 3, chloroplastic OS=Arabidopsis thaliana OX=3702 GN=FSD3 PE=1 SV=1	Sod_Fe_N domain-containing protein OS=Pyrus ussuriensis x Pyrus communis OX=2448454 GN=D8674_013270 PE=4 SV=1	P	Inorganic ion transport and metabolism	hypothetical protein D8674_013270 [Pyrus ussuriensis x Pyrus communis]
1008	Malus_domestica_newGene_1575	--	--	Cellular Component: cellular_component (GO:0005575);; Cellular Component: intracellular (GO:0005622);; Cellular Component: obsolete cell (GO:0005623);; Cellular Component: cytoplasm (GO:0005737);; Cellular Component: endoplasmic reticulum (GO:0005783);; Cellular Component: endomembrane system (GO:0012505);; Cellular Component: organelle (GO:0043226);; Cellular Component: membrane-bounded organell…	--	--	--	--	--	Uncharacterized protein OS=Malus domestica OX=3750 GN=DVH24_037944 PE=4 SV=1	L	Replication, recombination and repair	hypothetical protein DVH24_037944 [Malus domestica]
1009	Malus_domestica_newGene_10966	--	--	Molecular Function: ADP binding (GO:0043531);;	--	--	--	--	--	RPW8 domain-containing protein OS=Malus baccata OX=106549 GN=C1H46_033391 PE=4 SV=1	S	Function unknown	hypothetical protein C1H46_033391 [Malus baccata]
1010	Malus_domestica_newGene_8242	--	--	--	--	--	--	--	--	Uncharacterized protein OS=Malus baccata OX=106549 GN=C1H46_016440 PE=4 SV=1	--	--	uncharacterized protein LOC103450369 [Malus domestica]
1011	Malus_domestica_newGene_5645	--	--	--	--	--	--	--	--	Uncharacterized protein OS=Malus domestica OX=3750 GN=DVH24_004069 PE=4 SV=1	--	--	hypothetical protein DVH24_004069 [Malus domestica]
1012	Malus_domestica_newGene_2502	--	--	--	K22419|1.14e-32|aip:107620095|K22419 Delta4-3-oxosteroid 5beta-reductase [EC:1.3.1.3] | (RefSeq) 3-oxo-Delta(4,5)-steroid 5-beta-reductase	--	--	--	--	Uncharacterized protein OS=Malus baccata OX=106549 GN=C1H46_045563 PE=4 SV=1	S	Function unknown	hypothetical protein C1H46_045563 [Malus baccata]
1013	Malus_domestica_newGene_7739	--	--	Molecular Function: nucleic acid binding (GO:0003676);; Biological Process: DNA integration (GO:0015074);;	--	--	--	--	--	Integrase catalytic domain-containing protein OS=Malus baccata OX=106549 GN=C1H46_042097 PE=4 SV=1	L	Replication, recombination and repair	uncharacterized protein LOC114821148 [Malus domestica]
1014	Malus_domestica_newGene_6466	--	--	--	--	--	--	--	--	Uncharacterized protein OS=Malus domestica OX=3750 PE=4 SV=1	--	--	hypothetical protein [Malus domestica]
1015	Malus_domestica_newGene_4721	--	--	--	--	--	--	--	--	--	--	--	uncharacterized protein LOC114820368 [Malus domestica]
1016	Malus_domestica_newGene_8280	--	--	--	--	--	--	--	--	Uncharacterized protein OS=Malus domestica OX=3750 GN=DVH24_012737 PE=4 SV=1	--	--	PREDICTED: uncharacterized protein LOC103953181 [Pyrus x bretschneideri]
1017	Malus_domestica_newGene_1470	--	--	Molecular Function: nucleic acid binding (GO:0003676);; Molecular Function: zinc ion binding (GO:0008270);;	--	--	--	--	--	S2-RNase OS=Pyrus ussuriensis x Pyrus communis OX=2448454 GN=D8674_025835 PE=4 SV=1	--	--	S2-RNase [Pyrus ussuriensis x Pyrus communis]
1018	Malus_domestica_newGene_1237	--	--	--	--	--	--	--	--	Uncharacterized protein OS=Malus domestica OX=3750 GN=DVH24_034006 PE=4 SV=1	--	--	hypothetical protein DVH24_034006 [Malus domestica]
1019	Malus_domestica_newGene_5378	--	--	Molecular Function: nucleic acid binding (GO:0003676);; Molecular Function: zinc ion binding (GO:0008270);;	K01904|3.97e-15|bna:106397021|K01904 4-coumarate--CoA ligase [EC:6.2.1.12] | (RefSeq) 4-coumarate--CoA ligase 2	--	--	--	--	CCHC-type domain-containing protein OS=Malus baccata OX=106549 GN=C1H46_040855 PE=4 SV=1	B	Chromatin structure and dynamics	uncharacterized protein LOC114827483 [Malus domestica]
1020	Malus_domestica_newGene_1800	--	--	--	--	--	--	--	--	Uncharacterized protein OS=Malus baccata OX=106549 GN=C1H46_001470 PE=4 SV=1	--	--	hypothetical protein C1H46_001470 [Malus baccata]
1021	Malus_domestica_newGene_2724	--	--	--	K22419|1.99e-31|aip:107620095|K22419 Delta4-3-oxosteroid 5beta-reductase [EC:1.3.1.3] | (RefSeq) 3-oxo-Delta(4,5)-steroid 5-beta-reductase	--	--	--	--	Uncharacterized protein OS=Malus baccata OX=106549 GN=C1H46_045563 PE=4 SV=1	S	Function unknown	hypothetical protein C1H46_045563 [Malus baccata]
1022	Malus_domestica_newGene_5976	--	--	Biological Process: response to acid chemical (GO:0001101);; Molecular Function: molecular_function (GO:0003674);; Molecular Function: DNA-binding transcription factor activity (GO:0003700);; Molecular Function: binding (GO:0005488);; Cellular Component: cellular_component (GO:0005575);; Cellular Component: intracellular (GO:0005622);; Cellular Component: obsolete cell (GO:0005623);; Cellular Com…	--	--	--	--	--	Uncharacterized protein OS=Malus domestica OX=3750 GN=DVH24_003380 PE=4 SV=1	S	Function unknown	uncharacterized protein LOC103448390 [Malus domestica]
1023	Malus_domestica_newGene_2643	--	--	--	--	--	--	--	--	Uncharacterized protein OS=Gossypium barbadense OX=3634 GN=ES319_D01G102900v1 PE=4 SV=1	--	--	hypothetical protein ES319_D01G102900v1 [Gossypium barbadense]
1024	Malus_domestica_newGene_1169	--	--	Molecular Function: DNA binding (GO:0003677);; Molecular Function: hydrolase activity, acting on ester bonds (GO:0016788);; Cellular Component: host cell nucleus (GO:0042025);;	--	--	--	--	--	MBD domain-containing protein OS=Pyrus ussuriensis x Pyrus communis OX=2448454 GN=D8674_010248 PE=4 SV=1	--	--	PREDICTED: uncharacterized protein LOC103945793 [Pyrus x bretschneideri]
1025	Malus_domestica_newGene_5495	--	--	--	--	--	--	--	--	Uncharacterized protein OS=Malus domestica OX=3750 GN=DVH24_041895 PE=4 SV=1	--	--	uncharacterized protein LOC103422617 [Malus domestica]
1026	Malus_domestica_newGene_5179	--	--	Cellular Component: integral component of membrane (GO:0016021);;	--	--	--	--	--	Uncharacterized protein OS=Malus baccata OX=106549 GN=C1H46_022239 PE=4 SV=1	--	--	hypothetical protein C1H46_022239 [Malus baccata]
1027	Malus_domestica_newGene_2571	--	--	Molecular Function: ADP binding (GO:0043531);;	--	--	--	--	--	NB-ARC domain-containing protein OS=Malus baccata OX=106549 GN=C1H46_005336 PE=4 SV=1	--	--	disease resistance protein RPP4-like, partial [Malus domestica]
1028	Malus_domestica_newGene_7346	--	--	Biological Process: protein transport (GO:0015031);; Cellular Component: membrane (GO:0016020);;	K22419|1.05e-29|aip:107620095|K22419 Delta4-3-oxosteroid 5beta-reductase [EC:1.3.1.3] | (RefSeq) 3-oxo-Delta(4,5)-steroid 5-beta-reductase	--	--	--	--	MHD domain-containing protein OS=Malus domestica OX=3750 GN=DVH24_041473 PE=4 SV=1	S	Function unknown	hypothetical protein DVH24_041473 [Malus domestica]
1029	Malus_domestica_newGene_10154	--	--	--	--	--	--	--	--	PREDICTED: zinc finger (Fragment) OS=Prunus dulcis OX=3755 GN=ALMOND_2B013182 PE=4 SV=1	S	Function unknown	zinc finger MYM-type protein 5-like [Malus domestica]
1030	Malus_domestica_newGene_6178	--	--	--	--	--	--	--	--	Uncharacterized protein OS=Malus baccata OX=106549 GN=C1H46_042466 PE=4 SV=1	--	--	hypothetical protein C1H46_042466 [Malus baccata]
1031	Malus_domestica_newGene_3694	--	--	--	--	--	--	--	--	Uncharacterized protein OS=Malus baccata OX=106549 GN=C1H46_030140 PE=4 SV=1	S	Function unknown	hypothetical protein C1H46_030140 [Malus baccata]
1032	Malus_domestica_newGene_8762	--	--	--	--	--	--	--	--	Uncharacterized protein OS=Malus baccata OX=106549 GN=C1H46_032634 PE=4 SV=1	--	--	hypothetical protein C1H46_032634 [Malus baccata]
1033	Malus_domestica_newGene_5119	--	--	Cellular Component: integral component of membrane (GO:0016021);;	--	[S]	Function unknown	Protein of unknown function (DUF962)	--	Endoplasmic reticulum membrane protein-like OS=Pyrus ussuriensis x Pyrus communis OX=2448454 GN=D8674_003337 PE=4 SV=1	S	Function unknown	uncharacterized endoplasmic reticulum membrane protein C16E8.02-like [Malus domestica]
1034	Malus_domestica_newGene_7026	--	--	Cellular Component: nucleus (GO:0005634);; Biological Process: regulation of transcription, DNA-templated (GO:0006355);; Molecular Function: zinc ion binding (GO:0008270);;	K16054|6.63e-40|vvi:100247253|K16054 methylthioribulose 1-phosphate dehydratase / enolase-phosphatase E1 [EC:4.2.1.109 3.1.3.77] | (RefSeq) probable bifunctional methylthioribulose-1-phosphate dehydratase/enolase-phosphatase E1 2	--	--	MULE transposase domain	--	Protein FAR1-RELATED SEQUENCE OS=Malus baccata OX=106549 GN=C1H46_003404 PE=3 SV=1	S	Function unknown	PKS-NRPS hybrid synthetase CHGG_01239-like [Malus domestica]
1035	Malus_domestica_newGene_542	[X]	Mobilome: prophages, transposons	--	K10400|2.90e-110|nta:107781469|K10400 kinesin family member 15 | (RefSeq) phragmoplast orienting kinesin-1-like	[R]	General function prediction only	Reverse transcriptase (RNA-dependent DNA polymerase)	--	T4.15 protein OS=Malus x robusta OX=1184610 GN=T4.15 PE=4 SV=1	S	Function unknown	T4.15 [Malus x robusta]
1036	Malus_domestica_newGene_2540	--	--	--	--	--	--	--	--	Uncharacterized protein OS=Malus domestica OX=3750 GN=DVH24_039986 PE=4 SV=1	--	--	hypothetical protein DVH24_039986 [Malus domestica]
1037	Malus_domestica_newGene_6399	--	--	--	K22419|6.37e-19|aip:107620095|K22419 Delta4-3-oxosteroid 5beta-reductase [EC:1.3.1.3] | (RefSeq) 3-oxo-Delta(4,5)-steroid 5-beta-reductase	--	--	--	--	Uncharacterized protein OS=Malus baccata OX=106549 GN=C1H46_031825 PE=4 SV=1	S	Function unknown	hypothetical protein C1H46_031825 [Malus baccata]
1038	Malus_domestica_newGene_10854	--	--	Molecular Function: ADP binding (GO:0043531);;	--	--	--	--	--	NB-ARC domain-containing protein OS=Malus baccata OX=106549 GN=C1H46_029484 PE=4 SV=1	--	--	hypothetical protein C1H46_029484 [Malus baccata]
1039	Malus_domestica_newGene_9672	--	--	Molecular Function: DNA binding (GO:0003677);; Molecular Function: protein dimerization activity (GO:0046983);;	--	--	--	--	--	Uncharacterized protein OS=Pyrus ussuriensis x Pyrus communis OX=2448454 GN=D8674_003871 PE=4 SV=1	--	--	hypothetical protein D8674_003871 [Pyrus ussuriensis x Pyrus communis]
1040	Malus_domestica_newGene_5022	--	--	--	--	--	--	--	--	Uncharacterized protein OS=Malus domestica OX=3750 GN=DVH24_001198 PE=4 SV=1	--	--	hypothetical protein DVH24_001198 [Malus domestica]
1041	Malus_domestica_newGene_11747	--	--	--	--	--	--	--	--	Uncharacterized protein OS=Malus baccata OX=106549 GN=C1H46_013781 PE=4 SV=1	E	Amino acid transport and metabolism	hypothetical protein C1H46_013781 [Malus baccata]
1042	Malus_domestica_newGene_1606	--	--	Biological Process: response to acid chemical (GO:0001101);; Biological Process: cytoplasmic translation (GO:0002181);; Molecular Function: molecular_function (GO:0003674);; Molecular Function: structural constituent of ribosome (GO:0003735);; Molecular Function: catalytic activity (GO:0003824);; Molecular Function: protein kinase activity (GO:0004672);; Molecular Function: protein serine/threoni…	--	--	--	--	--	Uncharacterized protein OS=Malus domestica OX=3750 GN=DVH24_017032 PE=4 SV=1	T	Signal transduction mechanisms	hypothetical protein DVH24_017032 [Malus domestica]
1043	Malus_domestica_newGene_8647	--	--	--	--	--	--	--	--	Uncharacterized protein OS=Prunus persica OX=3760 GN=PRUPE_6G081500 PE=4 SV=1	--	--	hypothetical protein PRUPE_6G081500 [Prunus persica]
1044	Malus_domestica_newGene_5000	--	--	--	--	--	--	--	--	Uncharacterized protein OS=Malus baccata OX=106549 GN=C1H46_023929 PE=4 SV=1	T	Signal transduction mechanisms	hypothetical protein C1H46_023929 [Malus baccata]
1045	Malus_domestica_newGene_7759	--	--	--	--	--	--	--	--	Uncharacterized protein OS=Malus domestica OX=3750 GN=DVH24_001198 PE=4 SV=1	--	--	hypothetical protein DVH24_001198 [Malus domestica]
1046	Malus_domestica_newGene_8811	[E]	Amino acid transport and metabolism	Molecular Function: asparagine synthase (glutamine-hydrolyzing) activity (GO:0004066);; Molecular Function: ATP binding (GO:0005524);; Biological Process: asparagine biosynthetic process (GO:0006529);; Biological Process: glutamine metabolic process (GO:0006541);;	K01953|7.30e-41|mdm:103432594|K01953 asparagine synthase (glutamine-hydrolysing) [EC:6.3.5.4] | (RefSeq) asparagine synthetase [glutamine-hydrolyzing] 2	[E]	Amino acid transport and metabolism	Asparagine synthase	Asparagine synthetase [glutamine-hydrolyzing] 3 OS=Arabidopsis thaliana OX=3702 GN=ASN3 PE=2 SV=1	Asparagine synthetase [glutamine-hydrolyzing] OS=Malus domestica OX=3750 GN=DVH24_033923 PE=4 SV=1	E	Amino acid transport and metabolism	asparagine synthetase [glutamine-hydrolyzing] 2 [Malus domestica]
1047	Malus_domestica_newGene_2338	--	--	--	--	--	--	--	--	Uncharacterized protein OS=Malus domestica OX=3750 GN=DVH24_016095 PE=4 SV=1	--	--	uncharacterized protein LOC114825945 [Malus domestica]
1048	Malus_domestica_newGene_4306	--	--	--	--	--	--	--	--	Uncharacterized protein OS=Malus domestica OX=3750 GN=DVH24_000074 PE=4 SV=1	--	--	zinc finger MYM-type protein 5-like [Malus domestica]
1049	Malus_domestica_newGene_367	--	--	--	--	--	--	--	--	Uncharacterized protein OS=Malus domestica OX=3750 GN=DVH24_001198 PE=4 SV=1	--	--	hypothetical protein DVH24_001198 [Malus domestica]
1050	Malus_domestica_newGene_3821	--	--	Molecular Function: peroxidase activity (GO:0004601);; Biological Process: lipid metabolic process (GO:0006629);; Biological Process: response to oxidative stress (GO:0006979);; Cellular Component: integral component of membrane (GO:0016021);; Molecular Function: heme binding (GO:0020037);; Biological Process: hydrogen peroxide catabolic process (GO:0042744);; Molecular Function: metal ion bindin…	K00430|1.43e-49|mdm:103442292|K00430 peroxidase [EC:1.11.1.7] | (RefSeq) peroxidase 63-like	--	--	Peroxidase	Peroxidase 31 OS=Arabidopsis thaliana OX=3702 GN=PER31 PE=2 SV=1	Peroxidase OS=Malus domestica OX=3750 GN=DVH24_031815 PE=3 SV=1	W	Extracellular structures	hypothetical protein DVH24_031815 [Malus domestica]
1051	Malus_domestica_newGene_2867	--	--	--	--	--	--	--	--	Uncharacterized protein OS=Malus baccata OX=106549 GN=C1H46_025053 PE=4 SV=1	S	Function unknown	putative protein TPRXL [Malus domestica]
1052	Malus_domestica_newGene_10222	--	--	--	--	--	--	--	--	Uncharacterized protein OS=Malus domestica OX=3750 GN=DVH24_001195 PE=4 SV=1	M	Cell wall/membrane/envelope biogenesis	hypothetical protein DVH24_001195 [Malus domestica]
1053	Malus_domestica_newGene_6574	[X]	Mobilome: prophages, transposons	Molecular Function: iron ion binding (GO:0005506);; Molecular Function: oxidoreductase activity, acting on paired donors, with incorporation or reduction of molecular oxygen (GO:0016705);; Molecular Function: L-ascorbic acid binding (GO:0031418);;	K14766|3.94e-76|nau:109227645|K14766 nucleolar protein 14 | (RefSeq) mitotic apparatus protein p62-like	[R]	General function prediction only	Reverse transcriptase (RNA-dependent DNA polymerase)	--	Uncharacterized protein OS=Malus domestica OX=3750 GN=DVH24_022612 PE=4 SV=1	S	Function unknown	hypothetical protein DVH24_022612 [Malus domestica]
1054	Malus_domestica_newGene_10187	--	--	--	--	--	--	--	--	Uncharacterized protein OS=Malus domestica OX=3750 PE=4 SV=1	--	--	hypothetical protein [Malus domestica]
1055	Malus_domestica_newGene_5050	--	--	Molecular Function: DNA binding (GO:0003677);; Molecular Function: protein dimerization activity (GO:0046983);;	K03283|8.23e-11|jre:108998998|K03283 heat shock 70kDa protein 1/2/6/8 | (RefSeq) heat shock cognate 70 kDa protein 2	[L]	Replication, recombination and repair	--	Putative AC transposase OS=Zea mays OX=4577 PE=2 SV=2	Uncharacterized protein OS=Malus baccata OX=106549 GN=C1H46_016359 PE=4 SV=1	L	Replication, recombination and repair	hypothetical protein C1H46_016359 [Malus baccata]
1056	Malus_domestica_newGene_8663	--	--	Molecular Function: catalytic activity (GO:0003824);; Biological Process: heat acclimation (GO:0010286);; Biological Process: posttranscriptional regulation of gene expression (GO:0010608);;	K08695|3.40e-29|mdm:103434638|K08695 anthocyanidin reductase [EC:1.3.1.77] | (RefSeq) anthocyanidin reductase	[V]	Defense mechanisms	--	Anthocyanidin reductase ((2S)-flavan-3-ol-forming) OS=Vitis vinifera OX=29760 GN=ANR PE=1 SV=1	Epimerase domain-containing protein OS=Malus domestica OX=3750 GN=DVH24_011654 PE=3 SV=1	V	Defense mechanisms	hypothetical protein DVH24_011654 [Malus domestica]
1057	Malus_domestica_newGene_9128	--	--	--	--	--	--	--	--	Uncharacterized protein OS=Malus domestica OX=3750 GN=DVH24_001198 PE=4 SV=1	--	--	hypothetical protein DVH24_001198 [Malus domestica]
1058	Malus_domestica_newGene_7459	--	--	--	--	--	--	--	--	Uncharacterized protein OS=Malus domestica OX=3750 GN=DVH24_039986 PE=4 SV=1	--	--	hypothetical protein DVH24_039986 [Malus domestica]
1059	Malus_domestica_newGene_8915	--	--	Biological Process: protein transport (GO:0015031);; Cellular Component: membrane (GO:0016020);;	K22419|1.14e-22|aip:107620095|K22419 Delta4-3-oxosteroid 5beta-reductase [EC:1.3.1.3] | (RefSeq) 3-oxo-Delta(4,5)-steroid 5-beta-reductase	--	--	--	--	MHD domain-containing protein OS=Malus domestica OX=3750 GN=DVH24_041473 PE=4 SV=1	S	Function unknown	hypothetical protein DVH24_041473 [Malus domestica]
1060	Malus_domestica_newGene_11082	--	--	Molecular Function: double-stranded DNA binding (GO:0003690);; Biological Process: regulation of transcription, DNA-templated (GO:0006355);;	K15032|4.28e-38|mdm:103411167|K15032 mTERF domain-containing protein, mitochondrial | (RefSeq) uncharacterized protein LOC103411167 isoform X2	[KR]	--	--	--	Uncharacterized protein OS=Malus baccata OX=106549 GN=C1H46_030436 PE=3 SV=1	S	Function unknown	uncharacterized protein LOC103411167 isoform X1 [Malus domestica]
1061	Malus_domestica_newGene_1194	--	--	--	K06442|4.10e-06|spen:107031370|K06442 23S rRNA (cytidine1920-2'-O)/16S rRNA (cytidine1409-2'-O)-methyltransferase [EC:2.1.1.226 2.1.1.227] | (RefSeq) uncharacterized protein LOC107031370 isoform X1	--	--	--	--	--	--	--	--
1062	Malus_domestica_newGene_103	--	--	Cellular Component: integral component of membrane (GO:0016021);;	--	--	--	--	--	Gnk2-homologous domain-containing protein OS=Malus domestica OX=3750 GN=DVH24_011664 PE=4 SV=1	--	--	hypothetical protein DVH24_011664 [Malus domestica]
1063	Malus_domestica_newGene_1764	--	--	--	K07541|4.81e-17|mdm:103436921|K07541 GPI mannosyltransferase 1 subunit X | (RefSeq) phosphatidylinositol-glycan biosynthesis class X protein	--	--	--	--	Uncharacterized protein OS=Malus domestica OX=3750 GN=DVH24_035734 PE=4 SV=1	S	Function unknown	hypothetical protein DVH24_035734 [Malus domestica]
1064	Malus_domestica_newGene_7867	[I]	Lipid transport and metabolism	Molecular Function: transferase activity, transferring acyl groups other than amino-acyl groups (GO:0016747);;	K07513|1.45e-77|mdm:103429319|K07513 acetyl-CoA acyltransferase 1 [EC:2.3.1.16] | (RefSeq) 3-ketoacyl-CoA thiolase 2, peroxisomal-like	[I]	Lipid transport and metabolism	Thiolase, C-terminal domain	3-ketoacyl-CoA thiolase 2, peroxisomal OS=Arabidopsis thaliana OX=3702 GN=PED1 PE=1 SV=2	Uncharacterized protein OS=Malus domestica OX=3750 GN=DVH24_028651 PE=3 SV=1	I	Lipid transport and metabolism	3-ketoacyl-CoA thiolase 2, peroxisomal-like [Malus domestica]
1065	Malus_domestica_newGene_3139	--	--	Cellular Component: integral component of membrane (GO:0016021);;	--	--	--	--	--	Uncharacterized protein OS=Malus domestica OX=3750 GN=DVH24_027596 PE=4 SV=1	--	--	hypothetical protein DVH24_027596 [Malus domestica]
1066	Malus_domestica_newGene_2984	--	--	--	K01410|1.06e-16|pmum:103333437|K01410 mitochondrial intermediate peptidase [EC:3.4.24.59] | (RefSeq) probable mitochondrial intermediate peptidase, mitochondrial	--	--	Protein of unknown function (DUF295)	--	DUF295 domain-containing protein OS=Malus domestica OX=3750 GN=DVH24_024722 PE=4 SV=1	--	--	putative F-box protein At5g60060 [Malus domestica]
1067	Malus_domestica_newGene_1057	--	--	--	--	--	--	--	--	Uncharacterized protein OS=Malus domestica OX=3750 GN=DVH24_034006 PE=4 SV=1	--	--	hypothetical protein DVH24_034006 [Malus domestica]
1068	Malus_domestica_newGene_8711	--	--	--	--	--	--	--	--	Uncharacterized protein OS=Malus domestica OX=3750 GN=DVH24_013487 PE=4 SV=1	--	--	hypothetical protein DVH24_013487 [Malus domestica]
1069	Malus_domestica_newGene_3260	--	--	--	--	--	--	--	--	Uncharacterized protein OS=Malus domestica OX=3750 GN=DVH24_039986 PE=4 SV=1	--	--	hypothetical protein DVH24_039986 [Malus domestica]
1070	Malus_domestica_newGene_4836	--	--	Molecular Function: peroxidase activity (GO:0004601);;	--	--	--	--	--	PREDICTED: peroxidase 64 (Fragment) OS=Prunus dulcis OX=3755 GN=ALMOND_2B002594 PE=4 SV=1	E	Amino acid transport and metabolism	PREDICTED: peroxidase 64, partial [Prunus dulcis]
1071	Malus_domestica_newGene_227	--	--	Cellular Component: integral component of membrane (GO:0016021);;	--	--	--	--	--	Folate_rec domain-containing protein OS=Malus domestica OX=3750 GN=DVH24_015151 PE=4 SV=1	S	Function unknown	uncharacterized protein LOC103434086 [Malus domestica]
1072	Malus_domestica_newGene_1972	--	--	--	--	--	--	--	--	Uncharacterized protein OS=Malus domestica OX=3750 GN=DVH24_034006 PE=4 SV=1	--	--	hypothetical protein DVH24_034006 [Malus domestica]
1073	Malus_domestica_newGene_8660	--	--	Molecular Function: protein dimerization activity (GO:0046983);;	--	--	--	--	--	BHLH domain-containing protein OS=Malus baccata OX=106549 GN=C1H46_000736 PE=4 SV=1	S	Function unknown	hypothetical protein C1H46_000736 [Malus baccata]
1074	Malus_domestica_newGene_968	--	--	--	--	--	--	--	--	Uncharacterized protein OS=Malus baccata OX=106549 GN=C1H46_018852 PE=4 SV=1	--	--	hypothetical protein C1H46_018852 [Malus baccata]
1075	Malus_domestica_newGene_9548	--	--	Molecular Function: nucleic acid binding (GO:0003676);; Molecular Function: zinc ion binding (GO:0008270);;	--	--	--	--	--	Uncharacterized protein OS=Malus baccata OX=106549 GN=C1H46_035987 PE=4 SV=1	L	Replication, recombination and repair	uncharacterized protein LOC114820008 [Malus domestica]
1076	Malus_domestica_newGene_6998	--	--	--	--	--	--	--	--	Uncharacterized protein OS=Malus domestica OX=3750 GN=DVH24_034006 PE=4 SV=1	--	--	hypothetical protein DVH24_034006 [Malus domestica]
1077	Malus_domestica_newGene_8943	--	--	--	--	--	--	--	--	Uncharacterized protein OS=Malus baccata OX=106549 GN=C1H46_034831 PE=4 SV=1	T	Signal transduction mechanisms	unnamed protein product [Prunus armeniaca]
1078	Malus_domestica_newGene_11113	--	--	--	K22419|3.52e-19|aip:107620095|K22419 Delta4-3-oxosteroid 5beta-reductase [EC:1.3.1.3] | (RefSeq) 3-oxo-Delta(4,5)-steroid 5-beta-reductase	--	--	--	--	Uncharacterized protein OS=Malus baccata OX=106549 GN=C1H46_031825 PE=4 SV=1	S	Function unknown	hypothetical protein C1H46_031825 [Malus baccata]
1079	Malus_domestica_newGene_11132	--	--	--	--	--	--	--	--	Uncharacterized protein OS=Malus baccata OX=106549 GN=C1H46_003238 PE=4 SV=1	--	--	hypothetical protein C1H46_003238 [Malus baccata]
1080	Malus_domestica_newGene_11392	--	--	Cellular Component: integral component of membrane (GO:0016021);; Molecular Function: metal ion transmembrane transporter activity (GO:0046873);;	K14709|3.50e-65|mdm:103420620|K14709 solute carrier family 39 (zinc transporter), member 1/2/3 | (RefSeq) zinc transporter 2	[P]	Inorganic ion transport and metabolism	ZIP Zinc transporter	Zinc transporter 1 OS=Oryza sativa subsp. japonica OX=39947 GN=ZIP1 PE=1 SV=1	Zinc transporter 2 OS=Pyrus ussuriensis x Pyrus communis OX=2448454 GN=D8674_042504 PE=4 SV=1	P	Inorganic ion transport and metabolism	zinc transporter 2 [Pyrus ussuriensis x Pyrus communis]
1081	Malus_domestica_newGene_173	--	--	Molecular Function: iron ion binding (GO:0005506);; Molecular Function: oxidoreductase activity, acting on paired donors, with incorporation or reduction of molecular oxygen (GO:0016705);; Molecular Function: L-ascorbic acid binding (GO:0031418);;	K14766|1.35e-70|nau:109227645|K14766 nucleolar protein 14 | (RefSeq) mitotic apparatus protein p62-like	--	--	Reverse transcriptase (RNA-dependent DNA polymerase)	--	Uncharacterized protein OS=Malus domestica OX=3750 GN=DVH24_022612 PE=4 SV=1	S	Function unknown	hypothetical protein DVH24_022612 [Malus domestica]
1082	Malus_domestica_newGene_2328	--	--	--	--	--	--	--	--	Uncharacterized protein OS=Malus domestica OX=3750 GN=DVH24_039986 PE=4 SV=1	--	--	hypothetical protein DVH24_039986 [Malus domestica]
1083	Malus_domestica_newGene_1356	--	--	--	--	--	--	--	--	Uncharacterized protein OS=Malus baccata OX=106549 GN=C1H46_010257 PE=4 SV=1	--	--	hypothetical protein C1H46_010257 [Malus baccata]
1084	Malus_domestica_newGene_4424	--	--	--	--	--	--	--	--	Myb_DNA-bind_3 domain-containing protein OS=Pyrus ussuriensis x Pyrus communis OX=2448454 GN=D8674_004455 PE=4 SV=1	S	Function unknown	PREDICTED: uncharacterized protein LOC103941369 [Pyrus x bretschneideri]
1085	Malus_domestica_newGene_9643	--	--	--	--	--	--	--	--	Uncharacterized protein OS=Malus domestica OX=3750 GN=DVH24_040054 PE=4 SV=1	--	--	hypothetical protein DVH24_040054 [Malus domestica]
1086	Malus_domestica_newGene_5204	--	--	Molecular Function: magnesium ion binding (GO:0000287);; Molecular Function: terpene synthase activity (GO:0010333);;	K04121|1.64e-54|mdm:103400427|K04121 ent-kaurene synthase [EC:4.2.3.19] | (RefSeq) ent-kaur-16-ene synthase, chloroplastic-like	--	--	Terpene synthase, N-terminal domain	Ent-kaur-16-ene synthase, chloroplastic OS=Cucurbita maxima OX=3661 PE=1 SV=1	Uncharacterized protein OS=Malus baccata OX=106549 GN=C1H46_011741 PE=4 SV=1	S	Function unknown	ent-kaur-16-ene synthase, chloroplastic-like [Malus domestica]
1087	Malus_domestica_newGene_6871	--	--	Molecular Function: protein binding (GO:0005515);;	K10268|8.50e-193|mdm:103430591|K10268 F-box and leucine-rich repeat protein 2/20 | (RefSeq) F-box/LRR-repeat protein 20 isoform X1	[R]	General function prediction only	Leucine Rich repeat	--	Uncharacterized protein OS=Malus baccata OX=106549 GN=C1H46_014578 PE=4 SV=1	S	Function unknown	F-box/LRR-repeat protein 20 isoform X1 [Malus domestica]
1088	Malus_domestica_newGene_10656	--	--	--	--	--	--	--	--	Uncharacterized protein OS=Malus domestica OX=3750 GN=DVH24_021087 PE=4 SV=1	--	--	hypothetical protein DVH24_021087 [Malus domestica]
1089	Malus_domestica_newGene_1991	--	--	--	K07466|4.66e-207|mdm:103449955|K07466 replication factor A1 | (RefSeq) replication protein A 70 kDa DNA-binding subunit isoform X1	--	--	--	--	Uncharacterized protein OS=Malus domestica OX=3750 GN=DVH24_001850 PE=4 SV=1	L	Replication, recombination and repair	uncharacterized protein LOC114820236 [Malus domestica]
1090	Malus_domestica_newGene_6341	--	--	--	--	--	--	--	--	Uncharacterized protein OS=Malus domestica OX=3750 GN=DVH24_001198 PE=4 SV=1	--	--	hypothetical protein DVH24_001198 [Malus domestica]
1091	Malus_domestica_newGene_4576	--	--	--	--	--	--	--	--	Uncharacterized protein OS=Malus domestica OX=3750 GN=DVH24_029457 PE=4 SV=1	--	--	hypothetical protein DVH24_029457 [Malus domestica]
1092	Malus_domestica_newGene_8606	--	--	--	--	--	--	--	--	Uncharacterized protein OS=Malus domestica OX=3750 GN=DVH24_012896 PE=4 SV=1	--	--	hypothetical protein DVH24_012896 [Malus domestica]
1093	Malus_domestica_newGene_9335	--	--	Cellular Component: CCR4-NOT complex (GO:0030014);;	K12607|6.35e-32|pxb:103953897|K12607 CCR4-NOT transcription complex subunit 10 | (RefSeq) CCR4-NOT transcription complex subunit 10-like	--	--	--	--	Uncharacterized protein OS=Malus baccata OX=106549 GN=C1H46_018586 PE=3 SV=1	--	--	hypothetical protein C1H46_018586 [Malus baccata]
1094	Malus_domestica_newGene_11764	--	--	--	--	--	--	--	--	Uncharacterized protein OS=Malus domestica OX=3750 GN=DVH24_039986 PE=4 SV=1	--	--	hypothetical protein DVH24_039986 [Malus domestica]
1095	Malus_domestica_newGene_6139	--	--	--	--	--	--	--	--	Uncharacterized protein OS=Malus baccata OX=106549 GN=C1H46_022280 PE=4 SV=1	--	--	hypothetical protein C1H46_022280 [Malus baccata]
1096	Malus_domestica_newGene_3137	[X]	Mobilome: prophages, transposons	Molecular Function: RNA-directed DNA polymerase activity (GO:0003964);;	K14766|5.67e-73|nau:109227645|K14766 nucleolar protein 14 | (RefSeq) mitotic apparatus protein p62-like	[R]	General function prediction only	Reverse transcriptase (RNA-dependent DNA polymerase)	--	Putative RNA-directed DNA polymerase (Reverse transcriptase) OS=Malus domestica OX=3750 PE=4 SV=1	S	Function unknown	putative RNA-directed DNA polymerase (Reverse transcriptase) [Malus domestica]
1097	Malus_domestica_newGene_3795	--	--	--	--	--	--	--	--	Uncharacterized protein OS=Malus domestica OX=3750 GN=DVH24_001198 PE=4 SV=1	--	--	hypothetical protein DVH24_001198 [Malus domestica]
1098	Malus_domestica_newGene_4411	[X]	Mobilome: prophages, transposons	Molecular Function: RNA-directed DNA polymerase activity (GO:0003964);;	K14766|8.91e-74|nau:109227645|K14766 nucleolar protein 14 | (RefSeq) mitotic apparatus protein p62-like	[R]	General function prediction only	Reverse transcriptase (RNA-dependent DNA polymerase)	--	Putative RNA-directed DNA polymerase (Reverse transcriptase) OS=Malus domestica OX=3750 PE=4 SV=1	S	Function unknown	putative RNA-directed DNA polymerase (Reverse transcriptase) [Malus domestica]
1099	Malus_domestica_newGene_10558	--	--	Cellular Component: integral component of membrane (GO:0016021);;	K09458|5.81e-06|pxb:103929674|K09458 3-oxoacyl-[acyl-carrier-protein] synthase II [EC:2.3.1.179] | (RefSeq) 3-oxoacyl-[acyl-carrier-protein] synthase II, chloroplastic-like isoform X1	--	--	--	--	Uncharacterized protein OS=Malus domestica OX=3750 GN=DVH24_018253 PE=4 SV=1	--	--	hypothetical protein DVH24_018253 [Malus domestica]
1100	Malus_domestica_newGene_1124	--	--	--	K22419|2.73e-29|aip:107620095|K22419 Delta4-3-oxosteroid 5beta-reductase [EC:1.3.1.3] | (RefSeq) 3-oxo-Delta(4,5)-steroid 5-beta-reductase	--	--	--	--	Uncharacterized protein OS=Malus baccata OX=106549 GN=C1H46_045563 PE=4 SV=1	S	Function unknown	hypothetical protein C1H46_045563 [Malus baccata]
1101	Malus_domestica_newGene_6641	--	--	--	--	--	--	--	--	Uncharacterized protein OS=Malus baccata OX=106549 GN=C1H46_001469 PE=4 SV=1	--	--	hypothetical protein C1H46_001469 [Malus baccata]
1102	Malus_domestica_newGene_9192	--	--	Cellular Component: cellular_component (GO:0005575);; Cellular Component: intracellular (GO:0005622);; Cellular Component: obsolete cell (GO:0005623);; Cellular Component: cytoplasm (GO:0005737);; Biological Process: nucleobase-containing compound metabolic process (GO:0006139);; Biological Process: cellular aromatic compound metabolic process (GO:0006725);; Biological Process: nitrogen compound …	--	--	--	--	--	Uncharacterized protein OS=Malus domestica OX=3750 GN=DVH24_007596 PE=4 SV=1	S	Function unknown	hypothetical protein DVH24_007596 [Malus domestica]
1103	Malus_domestica_newGene_6556	--	--	--	K01490|3.58e-12|mtr:MTR_8g469750|K01490 AMP deaminase [EC:3.5.4.6] | (RefSeq) adenosine/AMP deaminase	--	--	--	--	Uncharacterized protein OS=Malus domestica OX=3750 PE=4 SV=1	S	Function unknown	hypothetical protein [Malus domestica]
1104	Malus_domestica_newGene_10836	--	--	Cellular Component: integral component of membrane (GO:0016021);;	--	--	--	--	--	Uncharacterized protein OS=Malus baccata OX=106549 GN=C1H46_023104 PE=4 SV=1	--	--	hypothetical protein C1H46_023104 [Malus baccata]
1105	Malus_domestica_newGene_9148	--	--	--	--	--	--	--	--	Uncharacterized protein OS=Malus domestica OX=3750 GN=DVH24_001198 PE=4 SV=1	--	--	hypothetical protein DVH24_001198 [Malus domestica]
1106	Malus_domestica_newGene_5496	--	--	Molecular Function: DNA binding (GO:0003677);; Molecular Function: DNA-binding transcription factor activity (GO:0003700);; Cellular Component: nucleus (GO:0005634);;	--	--	--	--	--	AP2/ERF domain-containing protein OS=Malus baccata OX=106549 GN=C1H46_015580 PE=4 SV=1	--	--	hypothetical protein C1H46_015580 [Malus baccata]
1107	Malus_domestica_newGene_5959	--	--	--	K22763|2.86e-11|mdm:103410863|K22763 deubiquitinase DESI2 [EC:3.4.19.12] | (RefSeq) uncharacterized protein LOC103410863	--	--	--	--	Uncharacterized protein OS=Malus domestica OX=3750 GN=DVH24_034181 PE=4 SV=1	--	--	hypothetical protein DVH24_034181 [Malus domestica]
1108	Malus_domestica_newGene_8141	--	--	Biological Process: RNA processing (GO:0006396);;	--	[S]	Function unknown	WW domain binding protein 11	Protein EARLY FLOWERING 5 OS=Poncirus trifoliata OX=37690 GN=ELF5 PE=2 SV=1	Uncharacterized protein OS=Vitis vinifera OX=29760 GN=CK203_031754 PE=4 SV=1	S	Function unknown	protein EARLY FLOWERING 5-like isoform X2 [Malus domestica]
1109	Malus_domestica_newGene_8005	--	--	--	--	--	--	--	--	Uncharacterized protein OS=Malus domestica OX=3750 GN=DVH24_039986 PE=4 SV=1	--	--	hypothetical protein DVH24_039986 [Malus domestica]
1110	Malus_domestica_newGene_2499	--	--	--	--	--	--	--	--	Uncharacterized protein OS=Malus domestica OX=3750 GN=DVH24_013782 PE=4 SV=1	--	--	uncharacterized protein LOC114825991 isoform X2 [Malus domestica]
1111	Malus_domestica_newGene_4482	--	--	Molecular Function: iron ion binding (GO:0005506);; Molecular Function: oxidoreductase activity, acting on paired donors, with incorporation or reduction of molecular oxygen (GO:0016705);; Molecular Function: L-ascorbic acid binding (GO:0031418);;	K14766|7.27e-53|nau:109227645|K14766 nucleolar protein 14 | (RefSeq) mitotic apparatus protein p62-like	[R]	General function prediction only	Reverse transcriptase (RNA-dependent DNA polymerase)	--	Uncharacterized protein OS=Malus domestica OX=3750 GN=DVH24_022612 PE=4 SV=1	S	Function unknown	hypothetical protein DVH24_022612 [Malus domestica]
1112	Malus_domestica_newGene_8169	--	--	--	--	--	--	--	--	S phase cyclin A-associated protein in the endoplasmic reticulum, N-terminal OS=Parasponia andersonii OX=3476 GN=PanWU01x14_092150 PE=4 SV=1	--	--	S phase cyclin A-associated protein in the endoplasmic reticulum, N-terminal [Parasponia andersonii]
1113	Malus_domestica_newGene_3578	--	--	--	K22419|6.37e-19|aip:107620095|K22419 Delta4-3-oxosteroid 5beta-reductase [EC:1.3.1.3] | (RefSeq) 3-oxo-Delta(4,5)-steroid 5-beta-reductase	--	--	--	--	Uncharacterized protein OS=Malus baccata OX=106549 GN=C1H46_031825 PE=4 SV=1	S	Function unknown	hypothetical protein C1H46_031825 [Malus baccata]
1114	Malus_domestica_newGene_11691	--	--	Cellular Component: integral component of membrane (GO:0016021);;	K13420|1.97e-47|pxb:103963906|K13420 LRR receptor-like serine/threonine-protein kinase FLS2 [EC:2.7.11.1] | (RefSeq) probable LRR receptor-like serine/threonine-protein kinase At3g47570	--	--	Leucine rich repeat N-terminal domain	--	LRRNT_2 domain-containing protein OS=Malus domestica OX=3750 GN=DVH24_003915 PE=4 SV=1	T	Signal transduction mechanisms	receptor kinase-like protein Xa21 [Malus domestica]
1115	Malus_domestica_newGene_5972	--	--	--	--	--	--	--	Reactive Intermediate Deaminase A, chloroplastic OS=Arabidopsis thaliana OX=3702 GN=RIDA PE=1 SV=1	Uncharacterized protein OS=Malus domestica OX=3750 GN=DVH24_003369 PE=4 SV=1	--	--	hypothetical protein DVH24_003369 [Malus domestica]
1116	Malus_domestica_newGene_10353	--	--	Biological Process: protein transport (GO:0015031);; Cellular Component: membrane (GO:0016020);;	K22419|1.91e-30|aip:107620095|K22419 Delta4-3-oxosteroid 5beta-reductase [EC:1.3.1.3] | (RefSeq) 3-oxo-Delta(4,5)-steroid 5-beta-reductase	--	--	--	--	MHD domain-containing protein OS=Malus domestica OX=3750 GN=DVH24_041473 PE=4 SV=1	S	Function unknown	hypothetical protein DVH24_041473 [Malus domestica]
1117	Malus_domestica_newGene_8629	--	--	Molecular Function: hydrolase activity, acting on ester bonds (GO:0016788);;	K22503|3.70e-11|lsv:111885850|K22503 aspartyl-tRNA synthetase [EC:6.1.1.12] | (RefSeq) aspartate--tRNA ligase 2, cytoplasmic-like	--	--	Plant transposon protein	--	S ribonuclease OS=Pyrus ussuriensis x Pyrus communis OX=2448454 GN=D8674_039450 PE=4 SV=1	--	--	PREDICTED: putative nuclease HARBI1, partial [Pyrus x bretschneideri]
1118	Malus_domestica_newGene_1123	--	--	--	--	--	--	--	--	Uncharacterized protein OS=Malus domestica OX=3750 GN=DVH24_001198 PE=4 SV=1	--	--	hypothetical protein DVH24_001198 [Malus domestica]
1119	Malus_domestica_newGene_10413	--	--	--	--	--	--	--	--	Uncharacterized protein OS=Malus domestica OX=3750 GN=DVH24_024920 PE=4 SV=1	--	--	hypothetical protein DVH24_024920 [Malus domestica]
1120	Malus_domestica_newGene_4240	--	--	--	--	--	--	--	--	Uncharacterized protein OS=Malus domestica OX=3750 GN=DVH24_001195 PE=4 SV=1	--	--	hypothetical protein DVH24_001195 [Malus domestica]
1121	Malus_domestica_newGene_6690	--	--	--	--	--	--	--	--	Uncharacterized protein OS=Malus domestica OX=3750 GN=DVH24_004069 PE=4 SV=1	--	--	hypothetical protein DVH24_004069 [Malus domestica]
1122	Malus_domestica_newGene_9060	--	--	--	--	--	--	--	--	--	--	--	uncharacterized protein LOC114822781 [Malus domestica]
1123	Malus_domestica_newGene_11307	--	--	Biological Process: defense response (GO:0006952);; Molecular Function: ADP binding (GO:0043531);;	--	--	--	--	--	Disease resistance protein RGA1 OS=Pyrus ussuriensis x Pyrus communis OX=2448454 GN=D8674_023259 PE=4 SV=1	T	Signal transduction mechanisms	disease resistance protein RGA1 [Pyrus ussuriensis x Pyrus communis]
1124	Malus_domestica_newGene_4241	--	--	Molecular Function: DNA binding (GO:0003677);; Cellular Component: nucleus (GO:0005634);; Biological Process: regulation of transcription, DNA-templated (GO:0006355);;	--	--	--	--	--	NAC domain-containing protein OS=Malus domestica OX=3750 GN=DVH24_018342 PE=4 SV=1	--	--	hypothetical protein DVH24_018342 [Malus domestica]
1125	Malus_domestica_newGene_6232	--	--	--	K22419|5.40e-20|aip:107620095|K22419 Delta4-3-oxosteroid 5beta-reductase [EC:1.3.1.3] | (RefSeq) 3-oxo-Delta(4,5)-steroid 5-beta-reductase	--	--	--	--	Uncharacterized protein OS=Malus baccata OX=106549 GN=C1H46_031825 PE=4 SV=1	S	Function unknown	hypothetical protein C1H46_031825 [Malus baccata]
1126	Malus_domestica_newGene_7074	--	--	Molecular Function: DNA binding (GO:0003677);; Cellular Component: nucleus (GO:0005634);;	--	--	--	--	--	TF-B3 domain-containing protein OS=Malus domestica OX=3750 GN=DVH24_041106 PE=4 SV=1	--	--	hypothetical protein DVH24_041106 [Malus domestica]
1127	Malus_domestica_newGene_2000	--	--	--	--	--	--	--	--	Uncharacterized protein OS=Malus domestica OX=3750 GN=DVH24_025934 PE=4 SV=1	--	--	hypothetical protein DVH24_025934 [Malus domestica]
1128	Malus_domestica_newGene_1096	--	--	--	--	--	--	--	--	Uncharacterized protein OS=Pyrus ussuriensis x Pyrus communis OX=2448454 GN=D8674_034351 PE=4 SV=1	--	--	uncharacterized protein LOC114822324 [Malus domestica]
1129	Malus_domestica_newGene_1572	--	--	--	--	--	--	--	--	Uncharacterized protein OS=Malus baccata OX=106549 GN=C1H46_004359 PE=4 SV=1	--	--	hypothetical protein C1H46_004359 [Malus baccata]
1130	Malus_domestica_newGene_9003	--	--	--	--	--	--	--	--	Uncharacterized protein OS=Malus baccata OX=106549 GN=C1H46_001469 PE=4 SV=1	--	--	hypothetical protein C1H46_001469 [Malus baccata]
1131	Malus_domestica_newGene_10833	--	--	Biological Process: cell morphogenesis (GO:0000902);; Biological Process: cell morphogenesis involved in differentiation (GO:0000904);; Molecular Function: molecular_function (GO:0003674);; Molecular Function: binding (GO:0005488);; Molecular Function: calcium ion binding (GO:0005509);; Biological Process: biological_process (GO:0008150);; Biological Process: anatomical structure morphogenesis (G…	--	--	--	--	--	NAM-associated domain-containing protein OS=Malus baccata OX=106549 GN=C1H46_018182 PE=4 SV=1	T	Signal transduction mechanisms	hypothetical protein C1H46_018182 [Malus baccata]
1132	Malus_domestica_newGene_8039	--	--	--	--	--	--	--	--	--	--	--	uncharacterized protein LOC103448692 isoform X2 [Malus domestica]
1133	Malus_domestica_newGene_3893	--	--	Molecular Function: protein binding (GO:0005515);;	K11274|4.40e-50|mdm:103455456|K11274 chromosome transmission fidelity protein 4 | (RefSeq) WD repeat and HMG-box DNA-binding protein 1-like	--	--	WD domain, G-beta repeat	--	WD_REPEATS_REGION domain-containing protein OS=Malus domestica OX=3750 GN=DVH24_023669 PE=4 SV=1	S	Function unknown	hypothetical protein DVH24_023669 [Malus domestica]
1134	Malus_domestica_newGene_4375	--	--	--	--	--	--	--	--	Uncharacterized protein OS=Malus domestica OX=3750 GN=DVH24_006637 PE=4 SV=1	--	--	hypothetical protein DVH24_006637 [Malus domestica]
1135	Malus_domestica_newGene_3156	--	--	--	--	--	--	--	--	Uncharacterized protein OS=Malus domestica OX=3750 GN=DVH24_001195 PE=4 SV=1	M	Cell wall/membrane/envelope biogenesis	hypothetical protein DVH24_001195 [Malus domestica]
1136	Malus_domestica_newGene_3059	--	--	--	--	--	--	--	--	Uncharacterized protein OS=Malus domestica OX=3750 GN=DVH24_001198 PE=4 SV=1	--	--	hypothetical protein DVH24_001198 [Malus domestica]
1137	Malus_domestica_newGene_5227	--	--	Molecular Function: DNA binding (GO:0003677);; Molecular Function: protein dimerization activity (GO:0046983);;	K10398|1.69e-06|eus:EUTSA_v10016147mg|K10398 kinesin family member 11 | (RefSeq) hypothetical protein	[L]	Replication, recombination and repair	Domain of unknown function (DUF4413)	Zinc finger BED domain-containing protein RICESLEEPER 1 OS=Oryza sativa subsp. japonica OX=39947 GN=Os05g0239150 PE=3 SV=1	Uncharacterized protein OS=Malus baccata OX=106549 GN=C1H46_016359 PE=4 SV=1	L	Replication, recombination and repair	hypothetical protein C1H46_016359 [Malus baccata]
1138	Malus_domestica_newGene_4559	--	--	Molecular Function: ADP binding (GO:0043531);;	K23533|1.87e-22|nto:108943062|K23533 leucine-rich repeat and immunoglobulin-like domain-containing nogo receptor-interacting protein | (RefSeq) disease resistance protein TAO1-like	--	--	Leucine Rich Repeat	Disease resistance protein RPV1 OS=Vitis rotundifolia OX=103349 GN=RPV1 PE=1 SV=1	NB-ARC domain-containing protein OS=Malus baccata OX=106549 GN=C1H46_024695 PE=4 SV=1	S	Function unknown	disease resistance protein RPP2A-like isoform X1 [Malus domestica]
1139	Malus_domestica_newGene_6722	--	--	--	--	--	--	--	--	Putative leucine-rich repeat domain, L domain-containing protein OS=Rosa chinensis OX=74649 GN=RchiOBHm_Chr4g0401031 PE=4 SV=1	G	Carbohydrate transport and metabolism	putative leucine-rich repeat domain, L domain-containing protein [Rosa chinensis]
1140	Malus_domestica_newGene_1328	--	--	--	--	--	--	--	--	Uncharacterized protein OS=Malus domestica OX=3750 GN=DVH24_001198 PE=4 SV=1	--	--	hypothetical protein DVH24_001198 [Malus domestica]
1141	Malus_domestica_newGene_2510	--	--	Cellular Component: integral component of membrane (GO:0016021);;	--	--	--	--	--	Vacuole membrane protein 1-like OS=Pyrus ussuriensis x Pyrus communis OX=2448454 GN=D8674_007693 PE=4 SV=1	S	Function unknown	vacuole membrane protein 1-like [Pyrus ussuriensis x Pyrus communis]
1142	Malus_domestica_newGene_3367	--	--	Molecular Function: DNA binding (GO:0003677);; Molecular Function: DNA-binding transcription factor activity (GO:0003700);; Cellular Component: nucleus (GO:0005634);;	--	--	--	--	--	AP2/ERF domain-containing protein OS=Malus baccata OX=106549 GN=C1H46_015580 PE=4 SV=1	--	--	hypothetical protein C1H46_015580 [Malus baccata]
1143	Malus_domestica_newGene_8516	--	--	Cellular Component: cellular_component (GO:0005575);; Cellular Component: obsolete cell (GO:0005623);; Cellular Component: plasma membrane (GO:0005886);; Cellular Component: membrane (GO:0016020);; Cellular Component: obsolete cell part (GO:0044464);; Cellular Component: cell periphery (GO:0071944);;	--	--	--	--	--	Uncharacterized protein OS=Malus domestica OX=3750 GN=DVH24_022374 PE=4 SV=1	S	Function unknown	hypothetical protein DVH24_022374 [Malus domestica]
1144	Malus_domestica_newGene_2318	--	--	--	--	--	--	--	--	Uncharacterized protein OS=Malus baccata OX=106549 GN=C1H46_022280 PE=4 SV=1	--	--	hypothetical protein C1H46_022280 [Malus baccata]
1145	Malus_domestica_newGene_11940	--	--	Molecular Function: RNA binding (GO:0003723);; Molecular Function: RNA-directed 5'-3' RNA polymerase activity (GO:0003968);; Biological Process: gene silencing by RNA (GO:0031047);;	K11699|4.08e-34|pxb:103944027|K11699 RNA-dependent RNA polymerase [EC:2.7.7.48] | (RefSeq) probable RNA-dependent RNA polymerase 5	[A]	RNA processing and modification	RNA dependent RNA polymerase	Probable RNA-dependent RNA polymerase 5 OS=Arabidopsis thaliana OX=3702 GN=RDR5 PE=2 SV=2	RNA-dependent RNA polymerase OS=Malus baccata OX=106549 GN=C1H46_035465 PE=3 SV=1	A	RNA processing and modification	hypothetical protein C1H46_035465 [Malus baccata]
1146	Malus_domestica_newGene_11308	--	--	Molecular Function: protein dimerization activity (GO:0046983);;	--	--	--	--	--	Uncharacterized protein OS=Prunus persica OX=3760 GN=PRUPE_ppa018567mg PE=4 SV=1	Q	Secondary metabolites biosynthesis, transport and catabolism	hypothetical protein D8674_030996 [Pyrus ussuriensis x Pyrus communis]
1147	Malus_domestica_newGene_9670	[ER]	--	Biological Process: oxidation-reduction process (GO:0055114);;	K00008|2.40e-38|mdm:103440075|K00008 L-iditol 2-dehydrogenase [EC:1.1.1.14] | (RefSeq) sorbitol dehydrogenase-like	[Q]	Secondary metabolites biosynthesis, transport and catabolism	Alcohol dehydrogenase GroES-like domain	Sorbitol dehydrogenase OS=Arabidopsis thaliana OX=3702 GN=SDH PE=1 SV=1	ADH_N domain-containing protein OS=Malus domestica OX=3750 GN=DVH24_018730 PE=4 SV=1	E	Amino acid transport and metabolism	sorbitol dehydrogenase-like [Malus domestica]
1148	Malus_domestica_newGene_8142	--	--	--	K03231|9.59e-19|mtr:MTR_5g037350|K03231 elongation factor 1-alpha | (RefSeq) elongation factor 1-alpha	--	--	--	--	Uncharacterized protein OS=Malus baccata OX=106549 GN=C1H46_033950 PE=4 SV=1	S	Function unknown	hypothetical protein C1H46_033950 [Malus baccata]
1149	Malus_domestica_newGene_6999	--	--	Molecular Function: iron ion binding (GO:0005506);; Molecular Function: oxidoreductase activity, acting on paired donors, with incorporation or reduction of molecular oxygen (GO:0016705);; Molecular Function: L-ascorbic acid binding (GO:0031418);;	K14766|2.22e-35|nau:109227645|K14766 nucleolar protein 14 | (RefSeq) mitotic apparatus protein p62-like	--	--	Reverse transcriptase (RNA-dependent DNA polymerase)	--	Uncharacterized protein OS=Malus domestica OX=3750 GN=DVH24_022612 PE=4 SV=1	S	Function unknown	hypothetical protein DVH24_022612 [Malus domestica]
1150	Malus_domestica_newGene_8474	--	--	Cellular Component: integral component of membrane (GO:0016021);;	--	--	--	--	--	Uncharacterized protein OS=Glycine soja OX=3848 GN=glysoja_024047 PE=4 SV=1	--	--	hypothetical protein glysoja_000523 [Glycine soja]
1151	Malus_domestica_newGene_2583	--	--	Biological Process: biological_process (GO:0008150);; Biological Process: tissue development (GO:0009888);; Biological Process: meristem maintenance (GO:0010073);; Biological Process: multicellular organismal process (GO:0032501);; Biological Process: developmental process (GO:0032502);; Biological Process: meristem development (GO:0048507);; Biological Process: anatomical structure development (…	K23533|4.46e-08|gab:108487902|K23533 leucine-rich repeat and immunoglobulin-like domain-containing nogo receptor-interacting protein | (RefSeq) LRR receptor-like serine/threonine-protein kinase ERL1	--	--	Leucine rich repeat N-terminal domain	Receptor-like protein 9DC1 OS=Solanum pimpinellifolium OX=4084 GN=9DC1 PE=3 SV=1	LRRNT_2 domain-containing protein OS=Malus domestica OX=3750 GN=DVH24_013972 PE=4 SV=1	T	Signal transduction mechanisms	receptor-like protein 43 [Malus domestica]
1152	Malus_domestica_newGene_2708	--	--	--	--	--	--	--	--	Uncharacterized protein OS=Malus domestica OX=3750 GN=DVH24_039985 PE=4 SV=1	--	--	hypothetical protein DVH24_039985 [Malus domestica]
1153	Malus_domestica_newGene_11045	--	--	--	--	--	--	--	--	Uncharacterized protein OS=Malus domestica OX=3750 GN=DVH24_039986 PE=4 SV=1	--	--	hypothetical protein DVH24_039986 [Malus domestica]
1154	Malus_domestica_newGene_259	--	--	--	--	--	--	--	--	Uncharacterized protein OS=Malus baccata OX=106549 GN=C1H46_038253 PE=4 SV=1	--	--	hypothetical protein C1H46_038253 [Malus baccata]
1155	Malus_domestica_newGene_4776	--	--	--	--	--	--	--	--	Uncharacterized protein OS=Malus domestica OX=3750 GN=DVH24_001198 PE=4 SV=1	--	--	hypothetical protein DVH24_001198 [Malus domestica]
1156	Malus_domestica_newGene_7971	--	--	Molecular Function: DNA binding (GO:0003677);;	--	--	--	--	--	Myb-like domain-containing protein OS=Malus baccata OX=106549 GN=C1H46_003032 PE=4 SV=1	--	--	hypothetical protein C1H46_003032 [Malus baccata]
1157	Malus_domestica_newGene_2206	--	--	--	--	--	--	--	--	Uncharacterized protein OS=Malus domestica OX=3750 GN=DVH24_001198 PE=4 SV=1	--	--	hypothetical protein DVH24_001198 [Malus domestica]
1158	Malus_domestica_newGene_7846	--	--	--	--	--	--	--	--	Uncharacterized protein OS=Malus domestica OX=3750 GN=DVH24_004069 PE=4 SV=1	--	--	hypothetical protein DVH24_004069 [Malus domestica]
1159	Malus_domestica_newGene_3379	--	--	Biological Process: sulfur amino acid metabolic process (GO:0000096);; Biological Process: sulfur amino acid biosynthetic process (GO:0000097);; Molecular Function: molecular_function (GO:0003674);; Molecular Function: catalytic activity (GO:0003824);; Molecular Function: cysteine synthase activity (GO:0004124);; Molecular Function: binding (GO:0005488);; Cellular Component: cellular_component (G…	K01738|2.90e-09|mdm:103434138|K01738 cysteine synthase [EC:2.5.1.47] | (RefSeq) cysteine synthase-like isoform X1	[E]	Amino acid transport and metabolism	--	Bifunctional L-3-cyanoalanine synthase/cysteine synthase D2 OS=Arabidopsis thaliana OX=3702 GN=CYSD2 PE=1 SV=1	PALP domain-containing protein OS=Malus domestica OX=3750 GN=DVH24_015298 PE=4 SV=1	E	Amino acid transport and metabolism	putative inactive cysteine synthase 2 isoform X2 [Malus domestica]
1160	Malus_domestica_newGene_4860	--	--	Biological Process: transition metal ion transport (GO:0000041);; Molecular Function: molecular_function (GO:0003674);; Molecular Function: catalytic activity (GO:0003824);; Molecular Function: transporter activity (GO:0005215);; Molecular Function: manganese ion transmembrane transporter activity (GO:0005384);; Molecular Function: calcium transmembrane transporter activity, phosphorylative mecha…	--	--	--	--	--	--	P	Inorganic ion transport and metabolism	--
1161	Malus_domestica_newGene_285	--	--	--	--	--	--	--	--	Uncharacterized protein OS=Malus domestica OX=3750 GN=DVH24_019343 PE=4 SV=1	--	--	hypothetical protein DVH24_019343 [Malus domestica]
1162	Malus_domestica_newGene_3297	--	--	--	--	--	--	--	--	Uncharacterized protein OS=Malus domestica OX=3750 GN=DVH24_001198 PE=4 SV=1	--	--	hypothetical protein DVH24_001198 [Malus domestica]
1163	Malus_domestica_newGene_7711	--	--	Molecular Function: molecular_function (GO:0003674);; Molecular Function: nucleic acid binding (GO:0003676);; Molecular Function: RNA binding (GO:0003723);; Molecular Function: catalytic activity (GO:0003824);; Molecular Function: nuclease activity (GO:0004518);; Molecular Function: endonuclease activity (GO:0004519);; Molecular Function: binding (GO:0005488);; Cellular Component: cellular_compon…	--	--	--	PPR repeat family	--	Uncharacterized protein OS=Hibiscus syriacus OX=106335 GN=F3Y22_tig00110220pilonHSYRG00151 PE=4 SV=1	S	Function unknown	pentatricopeptide repeat-containing protein At4g26800-like [Malus domestica]
1164	Malus_domestica_newGene_2494	--	--	Cellular Component: peroxisomal membrane (GO:0005778);; Biological Process: protein import into peroxisome matrix, docking (GO:0016560);;	K13343|1.84e-24|mdm:103437718|K13343 peroxin-14 | (RefSeq) peroxisomal membrane protein PEX14-like isoform X2	--	--	--	Peroxisomal membrane protein PEX14 OS=Arabidopsis thaliana OX=3702 GN=PEX14 PE=1 SV=2	Peroxin-14 OS=Malus baccata OX=106549 GN=C1H46_002561 PE=3 SV=1	--	--	peroxisomal membrane protein PEX14-like [Malus domestica]
1165	Malus_domestica_newGene_927	--	--	--	--	--	--	--	--	Regulator of chromosome condensation family protein OS=Striga asiatica OX=4170 GN=STAS_26509 PE=4 SV=1	--	--	regulator of chromosome condensation family protein [Striga asiatica]
1166	Malus_domestica_newGene_8988	--	--	--	--	--	--	--	--	Uncharacterized protein OS=Malus baccata OX=106549 GN=C1H46_040238 PE=4 SV=1	--	--	hypothetical protein C1H46_040238 [Malus baccata]
1167	Malus_domestica_newGene_10337	--	--	--	--	--	--	--	--	DUF4219 domain-containing protein OS=Malus baccata OX=106549 GN=C1H46_030533 PE=4 SV=1	G	Carbohydrate transport and metabolism	hypothetical protein C1H46_030533 [Malus baccata]
1168	Malus_domestica_newGene_11453	--	--	--	--	--	--	--	--	Uncharacterized protein OS=Malus domestica OX=3750 GN=DVH24_031338 PE=4 SV=1	--	--	hypothetical protein DVH24_031338 [Malus domestica]
1169	Malus_domestica_newGene_521	--	--	--	--	--	--	--	--	Uncharacterized protein OS=Malus baccata OX=106549 GN=C1H46_036133 PE=4 SV=1	--	--	hypothetical protein C1H46_036133 [Malus baccata]
1170	Malus_domestica_newGene_11351	--	--	--	K14766|5.03e-54|nau:109227645|K14766 nucleolar protein 14 | (RefSeq) mitotic apparatus protein p62-like	[R]	General function prediction only	Reverse transcriptase (RNA-dependent DNA polymerase)	--	Reverse transcriptase domain-containing protein OS=Malus baccata OX=106549 GN=C1H46_028524 PE=4 SV=1	S	Function unknown	hypothetical protein C1H46_028524 [Malus baccata]
1171	Malus_domestica_newGene_3341	--	--	--	--	--	--	--	--	Uncharacterized protein OS=Malus domestica OX=3750 GN=DVH24_001198 PE=4 SV=1	--	--	hypothetical protein DVH24_001198 [Malus domestica]
1172	Malus_domestica_newGene_2484	--	--	--	--	--	--	--	--	Uncharacterized protein OS=Malus domestica OX=3750 GN=DVH24_001198 PE=4 SV=1	--	--	hypothetical protein DVH24_001198 [Malus domestica]
1173	Malus_domestica_newGene_1425	--	--	--	--	--	--	--	--	Uncharacterized protein OS=Malus domestica OX=3750 GN=DVH24_039986 PE=4 SV=1	--	--	hypothetical protein DVH24_039986 [Malus domestica]
1174	Malus_domestica_newGene_4662	--	--	--	--	--	--	--	--	Uncharacterized protein OS=Malus domestica OX=3750 GN=DVH24_014231 PE=4 SV=1	--	--	uncharacterized protein LOC114827507 [Malus domestica]
1175	Malus_domestica_newGene_4033	--	--	Molecular Function: ADP binding (GO:0043531);;	--	--	--	--	--	NB-ARC domain-containing protein OS=Malus baccata OX=106549 GN=C1H46_029484 PE=4 SV=1	--	--	hypothetical protein C1H46_029484 [Malus baccata]
1176	Malus_domestica_newGene_2486	--	--	--	--	--	--	--	--	Uncharacterized protein OS=Malus domestica OX=3750 GN=DVH24_039986 PE=4 SV=1	--	--	hypothetical protein DVH24_039986 [Malus domestica]
1177	Malus_domestica_newGene_5018	[R]	General function prediction only	Biological Process: signal transduction (GO:0007165);; Molecular Function: ADP binding (GO:0043531);;	K00695|1.57e-119|mtr:MTR_6g478030|K00695 sucrose synthase [EC:2.4.1.13] | (RefSeq) sucrose synthase	--	--	TIR domain	Disease resistance protein Roq1 OS=Nicotiana benthamiana OX=4100 GN=ROQ1 PE=1 SV=1	ADP-ribosyl cyclase/cyclic ADP-ribose hydrolase OS=Pyrus ussuriensis x Pyrus communis OX=2448454 GN=D8674_003527 PE=4 SV=1	T	Signal transduction mechanisms	PREDICTED: disease resistance protein TAO1-like isoform X2 [Pyrus x bretschneideri]
1178	Malus_domestica_newGene_268	--	--	--	--	--	--	--	--	Uncharacterized protein OS=Malus domestica OX=3750 GN=DVH24_001198 PE=4 SV=1	--	--	hypothetical protein DVH24_001198 [Malus domestica]
1179	Malus_domestica_newGene_8855	--	--	--	--	--	--	--	--	Uncharacterized protein OS=Malus baccata OX=106549 GN=C1H46_001469 PE=4 SV=1	--	--	hypothetical protein C1H46_001469 [Malus baccata]
1180	Malus_domestica_newGene_7698	--	--	Molecular Function: iron ion binding (GO:0005506);; Molecular Function: oxidoreductase activity, acting on paired donors, with incorporation or reduction of molecular oxygen (GO:0016705);; Molecular Function: L-ascorbic acid binding (GO:0031418);;	K14766|8.17e-59|nau:109227645|K14766 nucleolar protein 14 | (RefSeq) mitotic apparatus protein p62-like	--	--	Reverse transcriptase (RNA-dependent DNA polymerase)	--	Uncharacterized protein OS=Malus domestica OX=3750 GN=DVH24_022612 PE=4 SV=1	S	Function unknown	hypothetical protein DVH24_022612 [Malus domestica]
1181	Malus_domestica_newGene_1500	--	--	--	--	--	--	--	--	Uncharacterized protein OS=Malus domestica OX=3750 GN=DVH24_037766 PE=4 SV=1	--	--	hypothetical protein DVH24_037766 [Malus domestica]
1182	Malus_domestica_newGene_2245	--	--	Cellular Component: integral component of membrane (GO:0016021);;	--	--	--	--	--	Uncharacterized protein OS=Malus baccata OX=106549 GN=C1H46_033725 PE=4 SV=1	--	--	hypothetical protein C1H46_033725 [Malus baccata]
1183	Malus_domestica_newGene_7272	--	--	--	--	--	--	--	--	Uncharacterized protein OS=Malus baccata OX=106549 GN=C1H46_030140 PE=4 SV=1	S	Function unknown	hypothetical protein C1H46_030140 [Malus baccata]
1184	Malus_domestica_newGene_8887	--	--	--	--	--	--	--	--	Uncharacterized protein OS=Malus baccata OX=106549 GN=C1H46_005733 PE=4 SV=1	--	--	hypothetical protein C1H46_005733 [Malus baccata]
1185	Malus_domestica_newGene_4965	--	--	--	--	--	--	--	--	Uncharacterized protein OS=Malus domestica OX=3750 GN=DVH24_039986 PE=4 SV=1	--	--	hypothetical protein DVH24_039986 [Malus domestica]
1186	Malus_domestica_newGene_11943	--	--	Molecular Function: molecular_function (GO:0003674);; Molecular Function: catalytic activity (GO:0003824);; Molecular Function: dephospho-CoA kinase activity (GO:0004140);; Cellular Component: cellular_component (GO:0005575);; Cellular Component: intracellular (GO:0005622);; Cellular Component: obsolete cell (GO:0005623);; Cellular Component: cytoplasm (GO:0005737);; Cellular Component: vacuole (…	--	--	--	--	--	Uncharacterized protein OS=Malus domestica OX=3750 GN=DVH24_002697 PE=4 SV=1	H	Coenzyme transport and metabolism	hypothetical protein DVH24_002697 [Malus domestica]
1187	Malus_domestica_newGene_11504	--	--	--	--	--	--	--	--	Myb_DNA-bind_3 domain-containing protein OS=Pyrus ussuriensis x Pyrus communis OX=2448454 GN=D8674_004455 PE=4 SV=1	S	Function unknown	PREDICTED: uncharacterized protein LOC103934505 [Pyrus x bretschneideri]
1188	Malus_domestica_newGene_2834	--	--	--	--	--	--	--	--	Uncharacterized protein OS=Malus domestica OX=3750 GN=DVH24_039986 PE=4 SV=1	--	--	hypothetical protein DVH24_039986 [Malus domestica]
1189	Malus_domestica_newGene_5866	--	--	Biological Process: protein transport (GO:0015031);; Cellular Component: membrane (GO:0016020);;	K22419|3.36e-31|aip:107620095|K22419 Delta4-3-oxosteroid 5beta-reductase [EC:1.3.1.3] | (RefSeq) 3-oxo-Delta(4,5)-steroid 5-beta-reductase	--	--	--	--	MHD domain-containing protein OS=Malus domestica OX=3750 GN=DVH24_041473 PE=4 SV=1	S	Function unknown	hypothetical protein DVH24_041473 [Malus domestica]
1190	Malus_domestica_newGene_7187	--	--	--	--	--	--	--	--	Uncharacterized protein OS=Malus domestica OX=3750 GN=DVH24_013392 PE=4 SV=1	--	--	uncharacterized protein LOC103453021 [Malus domestica]
1191	Malus_domestica_newGene_1383	--	--	--	K22419|1.89e-23|aip:107620095|K22419 Delta4-3-oxosteroid 5beta-reductase [EC:1.3.1.3] | (RefSeq) 3-oxo-Delta(4,5)-steroid 5-beta-reductase	--	--	--	--	Uncharacterized protein OS=Malus baccata OX=106549 GN=C1H46_003295 PE=4 SV=1	S	Function unknown	hypothetical protein C1H46_003295 [Malus baccata]
1192	Malus_domestica_newGene_9070	--	--	--	K03231|3.56e-17|mtr:MTR_5g037350|K03231 elongation factor 1-alpha | (RefSeq) elongation factor 1-alpha	--	--	--	--	Uncharacterized protein OS=Malus baccata OX=106549 GN=C1H46_033950 PE=4 SV=1	S	Function unknown	hypothetical protein C1H46_033950 [Malus baccata]
1193	Malus_domestica_newGene_1552	--	--	--	--	--	--	--	--	Uncharacterized protein OS=Malus domestica OX=3750 GN=DVH24_001195 PE=4 SV=1	M	Cell wall/membrane/envelope biogenesis	hypothetical protein DVH24_001195 [Malus domestica]
1194	Malus_domestica_newGene_2837	--	--	Molecular Function: iron ion binding (GO:0005506);; Molecular Function: oxidoreductase activity, acting on paired donors, with incorporation or reduction of molecular oxygen (GO:0016705);; Molecular Function: L-ascorbic acid binding (GO:0031418);;	K14766|5.04e-72|nau:109227645|K14766 nucleolar protein 14 | (RefSeq) mitotic apparatus protein p62-like	--	--	Reverse transcriptase (RNA-dependent DNA polymerase)	--	Uncharacterized protein OS=Malus domestica OX=3750 GN=DVH24_022612 PE=4 SV=1	S	Function unknown	hypothetical protein DVH24_022612 [Malus domestica]
1195	Malus_domestica_newGene_6668	--	--	--	--	--	--	--	--	Uncharacterized protein OS=Malus baccata OX=106549 GN=C1H46_034946 PE=4 SV=1	--	--	hypothetical protein C1H46_034946 [Malus baccata]
1196	Malus_domestica_newGene_11658	--	--	--	--	--	--	--	--	Uncharacterized protein OS=Malus baccata OX=106549 GN=C1H46_021634 PE=4 SV=1	--	--	hypothetical protein C1H46_021634 [Malus baccata]
1197	Malus_domestica_newGene_2879	--	--	--	--	--	--	--	--	Uncharacterized protein OS=Malus domestica OX=3750 GN=DVH24_034006 PE=4 SV=1	--	--	hypothetical protein DVH24_034006 [Malus domestica]
1198	Malus_domestica_newGene_11210	--	--	--	K07466|7.69e-29|mdm:103449955|K07466 replication factor A1 | (RefSeq) replication protein A 70 kDa DNA-binding subunit isoform X1	--	--	--	--	Uncharacterized protein OS=Pyrus ussuriensis x Pyrus communis OX=2448454 GN=D8674_017701 PE=4 SV=1	--	--	uncharacterized protein LOC108174052 isoform X1 [Malus domestica]
1199	Malus_domestica_newGene_3886	--	--	Biological Process: protein transport (GO:0015031);; Cellular Component: membrane (GO:0016020);;	K15255|6.14e-30|nta:107801064|K15255 ATP-dependent DNA helicase PIF1 [EC:3.6.4.12] | (RefSeq) uncharacterized LOC107801064	--	--	--	--	MHD domain-containing protein OS=Malus domestica OX=3750 GN=DVH24_041473 PE=4 SV=1	S	Function unknown	hypothetical protein DVH24_041473 [Malus domestica]
1200	Malus_domestica_newGene_11722	--	--	--	--	--	--	--	--	Uncharacterized protein OS=Malus baccata OX=106549 GN=C1H46_004877 PE=4 SV=1	--	--	hypothetical protein C1H46_004877 [Malus baccata]
1201	Malus_domestica_newGene_5211	--	--	--	--	--	--	--	--	Uncharacterized protein OS=Malus domestica OX=3750 GN=DVH24_001195 PE=4 SV=1	--	--	hypothetical protein DVH24_001195 [Malus domestica]
1202	Malus_domestica_newGene_10288	--	--	--	--	--	--	--	--	Uncharacterized protein OS=Malus baccata OX=106549 GN=C1H46_030563 PE=4 SV=1	--	--	hypothetical protein C1H46_030563 [Malus baccata]
1203	Malus_domestica_newGene_9788	--	--	--	--	--	--	--	--	Uncharacterized protein OS=Malus domestica OX=3750 GN=DVH24_015515 PE=4 SV=1	--	--	hypothetical protein DVH24_015515 [Malus domestica]
1204	Malus_domestica_newGene_3259	--	--	Biological Process: protein transport (GO:0015031);; Cellular Component: membrane (GO:0016020);;	K22419|1.51e-30|aip:107620095|K22419 Delta4-3-oxosteroid 5beta-reductase [EC:1.3.1.3] | (RefSeq) 3-oxo-Delta(4,5)-steroid 5-beta-reductase	--	--	--	--	MHD domain-containing protein OS=Malus domestica OX=3750 GN=DVH24_041473 PE=4 SV=1	S	Function unknown	hypothetical protein DVH24_041473 [Malus domestica]
1205	Malus_domestica_newGene_2710	--	--	--	--	--	--	--	--	Uncharacterized protein OS=Malus domestica OX=3750 GN=DVH24_001195 PE=4 SV=1	--	--	hypothetical protein DVH24_001195 [Malus domestica]
1206	Malus_domestica_newGene_5689	--	--	Molecular Function: molecular_function (GO:0003674);; Molecular Function: nucleic acid binding (GO:0003676);; Molecular Function: RNA binding (GO:0003723);; Molecular Function: catalytic activity (GO:0003824);; Molecular Function: nuclease activity (GO:0004518);; Molecular Function: endonuclease activity (GO:0004519);; Molecular Function: binding (GO:0005488);; Cellular Component: cellular_compon…	K23541|2.51e-31|egu:105049642|K23541 Ca2+/H+ antiporter, TMEM165/GDT1 family | (RefSeq) pentatricopeptide repeat-containing protein At3g24000, mitochondrial-like	[R]	General function prediction only	PPR repeat	Pentatricopeptide repeat-containing protein At1g09220, mitochondrial OS=Arabidopsis thaliana OX=3702 GN=PCMP-E25 PE=2 SV=1	Uncharacterized protein OS=Malus domestica OX=3750 GN=DVH24_005977 PE=4 SV=1	S	Function unknown	hypothetical protein DVH24_005977 [Malus domestica]
1207	Malus_domestica_newGene_11059	--	--	--	--	--	--	--	--	Uncharacterized protein OS=Malus domestica OX=3750 GN=DVH24_001198 PE=4 SV=1	--	--	hypothetical protein DVH24_001198 [Malus domestica]
1208	Malus_domestica_newGene_9606	--	--	--	--	--	--	--	--	Uncharacterized protein OS=Malus domestica OX=3750 GN=DVH24_004069 PE=4 SV=1	--	--	hypothetical protein DVH24_004069 [Malus domestica]
1209	Malus_domestica_newGene_1686	--	--	--	--	--	--	--	--	Uncharacterized protein OS=Malus domestica OX=3750 GN=DVH24_009650 PE=4 SV=1	--	--	hypothetical protein DVH24_009650 [Malus domestica]
1210	Malus_domestica_newGene_9953	--	--	--	--	--	--	--	--	Uncharacterized protein OS=Pyrus ussuriensis x Pyrus communis OX=2448454 GN=D8674_031918 PE=4 SV=1	L	Replication, recombination and repair	hypothetical protein D8674_031918 [Pyrus ussuriensis x Pyrus communis]
1211	Malus_domestica_newGene_9770	--	--	--	--	--	--	--	--	Uncharacterized protein OS=Malus domestica OX=3750 GN=DVH24_034269 PE=4 SV=1	--	--	hypothetical protein DVH24_034269 [Malus domestica]
1212	Malus_domestica_newGene_3629	--	--	--	K15198|5.26e-26|mtr:MTR_8g091830|K15198 transcription factor TFIIIB component B'' | (RefSeq) myb-like DNA-binding domain protein	--	--	--	--	Uncharacterized protein OS=Malus baccata OX=106549 GN=C1H46_019897 PE=4 SV=1	S	Function unknown	hypothetical protein C1H46_019897 [Malus baccata]
1213	Malus_domestica_newGene_9973	--	--	Cellular Component: integral component of membrane (GO:0016021);;	--	--	--	zinc-binding in reverse transcriptase	--	Uncharacterized protein OS=Pyrus ussuriensis x Pyrus communis OX=2448454 GN=D8674_025688 PE=4 SV=1	E	Amino acid transport and metabolism	hypothetical protein D8674_025688 [Pyrus ussuriensis x Pyrus communis]
1214	Malus_domestica_newGene_8407	--	--	Molecular Function: RNA-directed 5'-3' RNA polymerase activity (GO:0003968);; Cellular Component: nucleus (GO:0005634);; Biological Process: virus induced gene silencing (GO:0009616);; Biological Process: production of ta-siRNAs involved in RNA interference (GO:0010267);; Biological Process: maintenance of shoot apical meristem identity (GO:0010492);; Biological Process: leaf development (GO:0048…	--	--	--	--	--	RNA-directed RNA polymerase OS=Malus domestica OX=3750 GN=DVH24_014071 PE=3 SV=1	--	--	hypothetical protein DVH24_014071 [Malus domestica]
1215	Malus_domestica_newGene_5486	--	--	--	--	--	--	--	--	Uncharacterized protein OS=Malus domestica OX=3750 GN=DVH24_001198 PE=4 SV=1	--	--	hypothetical protein DVH24_001198 [Malus domestica]
1216	Malus_domestica_newGene_10869	--	--	--	--	--	--	--	--	Uncharacterized protein OS=Malus baccata OX=106549 GN=C1H46_045000 PE=4 SV=1	--	--	hypothetical protein C1H46_045000 [Malus baccata]
1217	Malus_domestica_newGene_815	--	--	Cellular Component: integral component of membrane (GO:0016021);;	--	--	--	--	--	Uncharacterized protein OS=Malus domestica OX=3750 GN=DVH24_037953 PE=4 SV=1	--	--	hypothetical protein DVH24_037953 [Malus domestica]
1218	Malus_domestica_newGene_5288	--	--	Molecular Function: molecular_function (GO:0003674);; Molecular Function: transcription coregulator activity (GO:0003712);; Molecular Function: transcription corepressor activity (GO:0003714);; Cellular Component: cellular_component (GO:0005575);; Cellular Component: intracellular (GO:0005622);; Cellular Component: obsolete cell (GO:0005623);; Cellular Component: nucleus (GO:0005634);; Biological…	--	--	--	tify domain	Protein TIFY 5A OS=Arabidopsis thaliana OX=3702 GN=TIFY5A PE=1 SV=1	Uncharacterized protein OS=Malus domestica OX=3750 GN=DVH24_017490 PE=3 SV=1	S	Function unknown	protein TIFY 5A-like [Malus domestica]
1219	Malus_domestica_newGene_1392	--	--	--	K12890|1.74e-35|mdm:103422586|K12890 splicing factor, arginine/serine-rich 1 | (RefSeq) uncharacterized protein LOC103422586 isoform X1	--	--	--	--	Uncharacterized protein (Fragment) OS=Malus domestica OX=3750 GN=DVH24_029918 PE=4 SV=1	--	--	hypothetical protein DVH24_029918, partial [Malus domestica]
1220	Malus_domestica_newGene_5088	--	--	Molecular Function: protein kinase activity (GO:0004672);; Molecular Function: ATP binding (GO:0005524);; Cellular Component: integral component of membrane (GO:0016021);;	--	--	--	--	--	Protein kinase domain-containing protein OS=Malus domestica OX=3750 GN=DVH24_028609 PE=4 SV=1	--	--	uncharacterized protein LOC103445397 [Malus domestica]
1221	Malus_domestica_newGene_6895	--	--	Molecular Function: molecular_function (GO:0003674);; Molecular Function: catalytic activity (GO:0003824);; Biological Process: organic acid metabolic process (GO:0006082);; Biological Process: lipid metabolic process (GO:0006629);; Biological Process: isoprenoid metabolic process (GO:0006720);; Biological Process: terpenoid metabolic process (GO:0006721);; Biological Process: biological_process …	K04125|1.50e-60|pxb:103953106|K04125 gibberellin 2beta-dioxygenase [EC:1.14.11.13] | (RefSeq) gibberellin 2-beta-dioxygenase 2-like	[QR]	--	non-haem dioxygenase in morphine synthesis N-terminal	Gibberellin 2-beta-dioxygenase 2 OS=Pisum sativum OX=3888 GN=GA2OX2 PE=2 SV=1	DIOX_N domain-containing protein OS=Malus baccata OX=106549 GN=C1H46_040621 PE=4 SV=1	Q	Secondary metabolites biosynthesis, transport and catabolism	hypothetical protein C1H46_040621 [Malus baccata]
1222	Malus_domestica_newGene_1884	--	--	--	--	--	--	--	--	Uncharacterized protein OS=Malus domestica OX=3750 GN=DVH24_009394 PE=4 SV=1	--	--	hypothetical protein DVH24_009394 [Malus domestica]
1223	Malus_domestica_newGene_10683	--	--	Molecular Function: nucleic acid binding (GO:0003676);; Biological Process: DNA integration (GO:0015074);;	K11593|4.37e-66|dct:110097550|K11593 eukaryotic translation initiation factor 2C | (RefSeq) protein argonaute 1A-like	[R]	General function prediction only	Integrase core domain	Retrovirus-related Pol polyprotein from transposon RE2 OS=Arabidopsis thaliana OX=3702 GN=RE2 PE=4 SV=1	Integrase catalytic domain-containing protein OS=Malus baccata OX=106549 GN=C1H46_018590 PE=4 SV=1	L	Replication, recombination and repair	hypothetical protein C1H46_018590 [Malus baccata]
1224	Malus_domestica_newGene_8415	--	--	--	--	--	--	--	--	Uncharacterized protein OS=Malus baccata OX=106549 GN=C1H46_026126 PE=4 SV=1	--	--	hypothetical protein C1H46_026126 [Malus baccata]
1225	Malus_domestica_newGene_3244	--	--	Biological Process: defense response (GO:0006952);; Molecular Function: ADP binding (GO:0043531);;	--	--	--	--	--	Uncharacterized protein OS=Malus baccata OX=106549 GN=C1H46_027462 PE=4 SV=1	T	Signal transduction mechanisms	disease resistance protein RGA2-like [Malus domestica]
1226	Malus_domestica_newGene_10311	--	--	--	--	--	--	--	--	Uncharacterized protein OS=Malus baccata OX=106549 GN=C1H46_022280 PE=4 SV=1	--	--	hypothetical protein C1H46_022280 [Malus baccata]
1227	Malus_domestica_newGene_8059	--	--	--	--	--	--	--	--	Uncharacterized protein OS=Malus baccata OX=106549 GN=C1H46_001510 PE=4 SV=1	--	--	hypothetical protein C1H46_001510 [Malus baccata]
1228	Malus_domestica_newGene_529	--	--	--	--	--	--	--	--	Uncharacterized protein OS=Malus domestica OX=3750 GN=DVH24_014965 PE=4 SV=1	--	--	uncharacterized protein LOC103433789 isoform X1 [Malus domestica]
1229	Malus_domestica_newGene_8139	--	--	--	--	--	--	--	--	Uncharacterized protein OS=Malus baccata OX=106549 GN=C1H46_030140 PE=4 SV=1	S	Function unknown	hypothetical protein C1H46_030140 [Malus baccata]
1230	Malus_domestica_newGene_5445	--	--	Cellular Component: integral component of membrane (GO:0016021);;	--	--	--	--	--	Uncharacterized protein OS=Malus domestica OX=3750 GN=DVH24_005438 PE=4 SV=1	S	Function unknown	vegetative cell wall protein gp1-like [Malus domestica]
1231	Malus_domestica_newGene_3392	--	--	Molecular Function: DNA binding (GO:0003677);; Molecular Function: protein dimerization activity (GO:0046983);;	--	--	--	--	--	BED-type domain-containing protein OS=Malus baccata OX=106549 GN=C1H46_015287 PE=4 SV=1	L	Replication, recombination and repair	zinc finger BED domain-containing protein RICESLEEPER 2-like [Malus domestica]
1232	Malus_domestica_newGene_2330	--	--	--	--	[G]	Carbohydrate transport and metabolism	--	Protein HIGH CHLOROPHYLL FLUORESCENCE PHENOTYPE 173, chloroplastic OS=Arabidopsis thaliana OX=3702 GN=HCF173 PE=1 SV=1	Uncharacterized protein OS=Malus domestica OX=3750 GN=DVH24_016055 PE=4 SV=1	G	Carbohydrate transport and metabolism	uncharacterized protein LOC108173665 [Malus domestica]
1233	Malus_domestica_newGene_6748	--	--	--	--	--	--	--	--	--	O	Posttranslational modification, protein turnover, chaperones	--
1234	Malus_domestica_newGene_4752	--	--	--	--	--	--	--	--	Uncharacterized protein OS=Aegilops tauschii OX=37682 GN=F775_13582 PE=4 SV=1	--	--	--
1235	Malus_domestica_newGene_7424	--	--	--	K15198|5.05e-26|mtr:MTR_8g091830|K15198 transcription factor TFIIIB component B'' | (RefSeq) myb-like DNA-binding domain protein	--	--	--	--	Uncharacterized protein OS=Malus baccata OX=106549 GN=C1H46_019897 PE=4 SV=1	S	Function unknown	hypothetical protein C1H46_019897 [Malus baccata]
1236	Malus_domestica_newGene_7915	--	--	Molecular Function: nucleic acid binding (GO:0003676);;	--	--	--	--	--	S1 motif domain-containing protein OS=Malus baccata OX=106549 GN=C1H46_019226 PE=4 SV=1	J	Translation, ribosomal structure and biogenesis	hypothetical protein C1H46_019226 [Malus baccata]
1237	Malus_domestica_newGene_10853	--	--	--	--	--	--	--	--	Uncharacterized protein OS=Malus domestica OX=3750 GN=DVH24_001195 PE=4 SV=1	--	--	hypothetical protein DVH24_001195 [Malus domestica]
1238	Malus_domestica_newGene_7393	[O]	Posttranslational modification, protein turnover, chaperones	Molecular Function: molecular_function (GO:0003674);; Molecular Function: catalytic activity (GO:0003824);; Molecular Function: thioredoxin-disulfide reductase activity (GO:0004791);; Cellular Component: cellular_component (GO:0005575);; Cellular Component: intracellular (GO:0005622);; Cellular Component: obsolete cell (GO:0005623);; Cellular Component: cytoplasm (GO:0005737);; Biological Process…	K03671|5.29e-54|psom:113299586|K03671 thioredoxin 1 | (RefSeq) thioredoxin X, chloroplastic-like	[O]	Posttranslational modification, protein turnover, chaperones	Thioredoxin	Thioredoxin X, chloroplastic OS=Arabidopsis thaliana OX=3702 GN=ATHX PE=2 SV=2	Thioredoxin domain-containing protein OS=Malus baccata OX=106549 GN=C1H46_027122 PE=4 SV=1	O	Posttranslational modification, protein turnover, chaperones	thioredoxin X, chloroplastic-like [Malus domestica]
1239	Malus_domestica_newGene_11647	--	--	Biological Process: transport (GO:0006810);; Biological Process: ion transport (GO:0006811);; Biological Process: cation transport (GO:0006812);; Biological Process: biological_process (GO:0008150);; Biological Process: localization (GO:0051179);; Biological Process: establishment of localization (GO:0051234);;	--	--	--	--	--	Uncharacterized protein OS=Malus domestica OX=3750 GN=DVH24_034207 PE=4 SV=1	P	Inorganic ion transport and metabolism	ankyrin repeat-containing protein BDA1-like [Malus domestica]
1240	Malus_domestica_newGene_8396	--	--	Molecular Function: iron ion binding (GO:0005506);; Molecular Function: oxidoreductase activity, acting on paired donors, with incorporation or reduction of molecular oxygen (GO:0016705);; Molecular Function: L-ascorbic acid binding (GO:0031418);;	K14766|1.06e-37|nau:109227645|K14766 nucleolar protein 14 | (RefSeq) mitotic apparatus protein p62-like	--	--	Reverse transcriptase (RNA-dependent DNA polymerase)	--	Uncharacterized protein OS=Malus domestica OX=3750 GN=DVH24_022612 PE=4 SV=1	S	Function unknown	hypothetical protein DVH24_022612 [Malus domestica]
1241	Malus_domestica_newGene_8263	--	--	--	--	[G]	Carbohydrate transport and metabolism	--	Putative 3,4-dihydroxy-2-butanone kinase OS=Solanum lycopersicum OX=4081 GN=DHBK PE=2 SV=1	--	--	--	--
1242	Malus_domestica_newGene_244	--	--	Cellular Component: integral component of membrane (GO:0016021);;	--	--	--	--	--	Uncharacterized protein OS=Malus domestica OX=3750 GN=DVH24_006073 PE=4 SV=1	--	--	hypothetical protein DVH24_006073 [Malus domestica]
1243	Malus_domestica_newGene_4508	--	--	Molecular Function: ADP binding (GO:0043531);;	--	--	--	--	--	TMV resistance protein N-like OS=Pyrus ussuriensis x Pyrus communis OX=2448454 GN=D8674_005773 PE=4 SV=1	--	--	disease resistance protein RML1A-like isoform X2 [Malus domestica]
1244	Malus_domestica_newGene_3016	--	--	--	K15198|3.14e-20|mtr:MTR_8g091830|K15198 transcription factor TFIIIB component B'' | (RefSeq) myb-like DNA-binding domain protein	--	--	--	--	Uncharacterized protein OS=Malus baccata OX=106549 GN=C1H46_021298 PE=4 SV=1	S	Function unknown	hypothetical protein C1H46_021298 [Malus baccata]
1245	Malus_domestica_newGene_11104	--	--	Molecular Function: double-stranded DNA binding (GO:0003690);; Biological Process: regulation of transcription, DNA-templated (GO:0006355);;	K15032|1.86e-255|mdm:103411265|K15032 mTERF domain-containing protein, mitochondrial | (RefSeq) transcription termination factor MTERF6, chloroplastic/mitochondrial-like	[KR]	--	mTERF	--	Uncharacterized protein OS=Malus baccata OX=106549 GN=C1H46_040993 PE=3 SV=1	S	Function unknown	transcription termination factor MTERF6, chloroplastic/mitochondrial-like [Malus domestica]
1246	Malus_domestica_newGene_5131	--	--	--	K10841|1.99e-59|mdm:103435731|K10841 DNA excision repair protein ERCC-6 | (RefSeq) protein CHROMATIN REMODELING 8	[KL]	--	--	Protein CHROMATIN REMODELING 8 OS=Arabidopsis thaliana OX=3702 GN=CHR8 PE=2 SV=1	Uncharacterized protein OS=Malus domestica OX=3750 GN=DVH24_028771 PE=4 SV=1	--	--	hypothetical protein DVH24_028771 [Malus domestica]
1247	Malus_domestica_newGene_8666	--	--	Molecular Function: protein kinase activity (GO:0004672);; Molecular Function: ATP binding (GO:0005524);; Molecular Function: ADP binding (GO:0043531);;	--	--	--	--	--	Uncharacterized protein OS=Malus domestica OX=3750 GN=DVH24_030004 PE=4 SV=1	--	--	hypothetical protein DVH24_030004 [Malus domestica]
1248	Malus_domestica_newGene_7616	--	--	--	K03231|9.82e-20|mtr:MTR_5g037350|K03231 elongation factor 1-alpha | (RefSeq) elongation factor 1-alpha	--	--	--	--	Uncharacterized protein OS=Malus baccata OX=106549 GN=C1H46_003295 PE=4 SV=1	S	Function unknown	hypothetical protein C1H46_003295 [Malus baccata]
1249	Malus_domestica_newGene_4489	--	--	--	K12813|6.94e-13|mdm:103420357|K12813 pre-mRNA-splicing factor ATP-dependent RNA helicase DHX16 [EC:3.6.4.13] | (RefSeq) pre-mRNA-splicing factor ATP-dependent RNA helicase DEAH1-like isoform X1	--	--	--	--	Uncharacterized protein OS=Malus baccata OX=106549 GN=C1H46_012603 PE=4 SV=1	--	--	hypothetical protein C1H46_012603 [Malus baccata]
1250	Malus_domestica_newGene_9870	--	--	Cellular Component: integral component of membrane (GO:0016021);;	--	--	--	--	--	POX domain-containing protein OS=Malus baccata OX=106549 GN=C1H46_027914 PE=4 SV=1	K	Transcription	hypothetical protein C1H46_027914 [Malus baccata]
1251	Malus_domestica_newGene_7422	--	--	--	--	--	--	--	--	Uncharacterized protein OS=Arundo donax OX=35708 PE=4 SV=1	--	--	--
1252	Malus_domestica_newGene_9931	--	--	--	--	--	--	--	--	Uncharacterized protein OS=Malus baccata OX=106549 GN=C1H46_014810 PE=4 SV=1	--	--	hypothetical protein C1H46_014810 [Malus baccata]
1253	Malus_domestica_newGene_1792	--	--	--	--	--	--	--	--	Uncharacterized protein OS=Malus domestica OX=3750 GN=DVH24_035830 PE=4 SV=1	--	--	hypothetical protein DVH24_035830 [Malus domestica]
1254	Malus_domestica_newGene_2670	--	--	Cellular Component: Golgi membrane (GO:0000139);; Cellular Component: integral component of membrane (GO:0016021);; Biological Process: pectin biosynthetic process (GO:0045489);; Molecular Function: polygalacturonate 4-alpha-galacturonosyltransferase activity (GO:0047262);; Biological Process: cell wall organization (GO:0071555);;	K13648|1.16e-45|mdm:103437913|K13648 alpha-1,4-galacturonosyltransferase [EC:2.4.1.43] | (RefSeq) probable galacturonosyltransferase 11	--	--	--	Hexosyltransferase GAUT11 OS=Arabidopsis thaliana OX=3702 GN=GAUT11 PE=1 SV=1	Hexosyltransferase OS=Pyrus ussuriensis x Pyrus communis OX=2448454 GN=D8674_029881 PE=3 SV=1	G	Carbohydrate transport and metabolism	probable galacturonosyltransferase 11 [Malus domestica]
1255	Malus_domestica_newGene_215	--	--	Molecular Function: ADP binding (GO:0043531);;	--	--	--	--	--	NB-ARC domain-containing protein OS=Malus baccata OX=106549 GN=C1H46_029484 PE=4 SV=1	--	--	hypothetical protein C1H46_029484 [Malus baccata]
1256	Malus_domestica_newGene_7103	--	--	--	--	--	--	--	--	Uncharacterized protein OS=Malus baccata OX=106549 GN=C1H46_000617 PE=4 SV=1	--	--	hypothetical protein C1H46_000617 [Malus baccata]
1257	Malus_domestica_newGene_2613	--	--	--	--	--	--	Transposase family tnp2	--	TNP2, partial OS=Solanum tuberosum OX=4113 PE=4 SV=1	S	Function unknown	uncharacterized protein LOC103404112 [Malus domestica]
1258	Malus_domestica_newGene_2009	--	--	--	--	--	--	--	--	Uncharacterized protein OS=Malus baccata OX=106549 GN=C1H46_014709 PE=4 SV=1	--	--	hypothetical protein C1H46_014709 [Malus baccata]
1259	Malus_domestica_newGene_6601	--	--	--	--	--	--	--	--	Uncharacterized protein OS=Malus domestica OX=3750 PE=4 SV=1	--	--	hypothetical protein [Malus domestica]
1260	Malus_domestica_newGene_1371	--	--	--	--	--	--	--	--	Uncharacterized protein OS=Malus domestica OX=3750 GN=DVH24_039986 PE=4 SV=1	--	--	hypothetical protein DVH24_039986 [Malus domestica]
1261	Malus_domestica_newGene_539	--	--	--	--	--	--	--	--	Uncharacterized protein OS=Malus baccata OX=106549 GN=C1H46_035630 PE=4 SV=1	--	--	hypothetical protein C1H46_035630 [Malus baccata]
1262	Malus_domestica_newGene_10707	--	--	Molecular Function: ADP binding (GO:0043531);;	--	--	--	--	--	NB-ARC domain-containing protein OS=Malus baccata OX=106549 GN=C1H46_029484 PE=4 SV=1	--	--	hypothetical protein C1H46_029484 [Malus baccata]
1263	Malus_domestica_newGene_150	--	--	Biological Process: signal transduction (GO:0007165);; Molecular Function: ADP binding (GO:0043531);;	--	--	--	Leucine rich repeat	TMV resistance protein N OS=Nicotiana glutinosa OX=35889 GN=N PE=1 SV=1	ADP-ribosyl cyclase/cyclic ADP-ribose hydrolase OS=Pyrus ussuriensis x Pyrus communis OX=2448454 GN=D8674_024973 PE=4 SV=1	S	Function unknown	TMV resistance protein N-like [Pyrus ussuriensis x Pyrus communis]
1264	Malus_domestica_newGene_1302	--	--	--	K13356|1.49e-07|mdm:114821307|K13356 alcohol-forming fatty acyl-CoA reductase [EC:1.2.1.84] | (RefSeq) pentatricopeptide repeat-containing protein At2g33680-like	[R]	General function prediction only	--	Pentatricopeptide repeat-containing protein At1g18485 OS=Arabidopsis thaliana OX=3702 GN=PCMP-H8 PE=2 SV=2	Uncharacterized protein OS=Malus baccata OX=106549 GN=C1H46_001193 PE=4 SV=1	--	--	hypothetical protein C1H46_001193 [Malus baccata]
1265	Malus_domestica_newGene_5063	--	--	Biological Process: intracellular protein transport (GO:0006886);; Cellular Component: RIC1-RGP1 guanyl-nucleotide exchange factor complex (GO:0034066);;	--	--	--	--	--	RIC1-like protein OS=Pyrus ussuriensis x Pyrus communis OX=2448454 GN=D8674_000663 PE=4 SV=1	--	--	RIC1-like protein [Pyrus ussuriensis x Pyrus communis]
1266	Malus_domestica_newGene_3369	--	--	Cellular Component: integral component of membrane (GO:0016021);;	K03921|6.54e-09|pavi:110770344|K03921 acyl-[acyl-carrier-protein] desaturase [EC:1.14.19.2 1.14.19.11 1.14.19.26] | (RefSeq) stearoyl-[acyl-carrier-protein] 9-desaturase, chloroplastic-like	--	--	--	--	Uncharacterized protein OS=Pyrus ussuriensis x Pyrus communis OX=2448454 GN=D8674_011506 PE=4 SV=1	--	--	uncharacterized protein LOC114826347 [Malus domestica]
1267	Malus_domestica_newGene_11290	--	--	--	--	--	--	--	--	Uncharacterized protein OS=Malus domestica OX=3750 GN=DVH24_034006 PE=4 SV=1	--	--	hypothetical protein DVH24_034006 [Malus domestica]
1268	Malus_domestica_newGene_4737	--	--	--	--	--	--	--	--	Uncharacterized protein OS=Malus domestica OX=3750 GN=DVH24_001198 PE=4 SV=1	--	--	hypothetical protein DVH24_001198 [Malus domestica]
1269	Malus_domestica_newGene_7319	--	--	Cellular Component: cellular_component (GO:0005575);; Cellular Component: cell-cell junction (GO:0005911);; Cellular Component: plasmodesma (GO:0009506);; Cellular Component: cell junction (GO:0030054);; Cellular Component: symplast (GO:0055044);;	--	--	--	--	Protein FAR1-RELATED SEQUENCE 3 OS=Arabidopsis thaliana OX=3702 GN=FRS3 PE=1 SV=2	PMR5N domain-containing protein (Fragment) OS=Malus domestica OX=3750 GN=DVH24_020976 PE=4 SV=1	S	Function unknown	hypothetical protein DVH24_020976, partial [Malus domestica]
1270	Malus_domestica_newGene_5208	--	--	--	--	--	--	--	--	Uncharacterized protein OS=Malus domestica OX=3750 GN=DVH24_001198 PE=4 SV=1	--	--	hypothetical protein DVH24_001198 [Malus domestica]
1271	Malus_domestica_newGene_1160	--	--	--	--	--	--	--	--	Uncharacterized protein OS=Malus baccata OX=106549 GN=C1H46_001926 PE=4 SV=1	--	--	hypothetical protein C1H46_001926 [Malus baccata]
1272	Malus_domestica_newGene_10522	--	--	Biological Process: defense response (GO:0006952);; Molecular Function: ADP binding (GO:0043531);;	--	--	--	--	--	Uncharacterized protein OS=Malus domestica OX=3750 GN=DVH24_018062 PE=4 SV=1	S	Function unknown	hypothetical protein DVH24_018062 [Malus domestica]
1273	Malus_domestica_newGene_9390	--	--	--	--	--	--	--	--	Uncharacterized protein OS=Malus domestica OX=3750 GN=DVH24_034006 PE=4 SV=1	--	--	hypothetical protein DVH24_034006 [Malus domestica]
1274	Malus_domestica_newGene_5278	--	--	--	--	--	--	--	--	Chromo domain-containing protein OS=Malus baccata OX=106549 GN=C1H46_014217 PE=4 SV=1	L	Replication, recombination and repair	hypothetical protein C1H46_014217 [Malus baccata]
1275	Malus_domestica_newGene_6847	--	--	Cellular Component: cellular_component (GO:0005575);; Cellular Component: intracellular (GO:0005622);; Cellular Component: obsolete cell (GO:0005623);; Cellular Component: cytoplasm (GO:0005737);; Biological Process: cellular protein modification process (GO:0006464);; Biological Process: nitrogen compound metabolic process (GO:0006807);; Biological Process: biological_process (GO:0008150);; Biol…	K14137|1.57e-48|mdm:103434211|K14137 protein prenyltransferase alpha subunit repeat containing protein 1 | (RefSeq) protein prenyltransferase alpha subunit repeat-containing protein 1	--	--	--	--	Uncharacterized protein OS=Malus baccata OX=106549 GN=C1H46_038331 PE=4 SV=1	O	Posttranslational modification, protein turnover, chaperones	hypothetical protein C1H46_038331 [Malus baccata]
[truncated: 1,576 more rows]
