# Supplementary material for: Transcriptome Analysis of the Effects of Grafting Interstocks on Apple Rootstocks and Scions
Source: Int J Mol Sci. 2023 Jan 2;24(1):807. doi: 10.3390/ijms24010807 (PMC9821396; doi:10.3390/ijms24010807)
Supplement: Supplementary file 1 [file ijms-24-00807-s001.zip › ijms-2049849-supplementary/ijms-2049849-supplementary tables and figures/Table S4.xlsx]

## Sheet: Sheet1
Table S4 Analysis of DEGs between rootstock and scion (FPKM)
No.	Combination	gene ID	gene name	BR	BS	MI	MR	MS	Swiss_Prot_annotation
1	common down	MD06G1180000	At5g50100	1.27868	3.08149	1.05133	0.0921087	1.31085	Uncharacterized protein At5g50100, chloroplastic OS=Arabidopsis thaliana OX=3702 GN=At5g50100 PE=1 SV=1
2		MD07G1208800	UGT76F1	21.0108	116.196	168.983	3.65201	48.51	UDP-glycosyltransferase 76F1 OS=Arabidopsis thaliana OX=3702 GN=UGT76F1 PE=2 SV=1
3		MD07G1280800	UGT88A1	14.3052	45.5043	3.29648	3.19364	13.818	UDP-glycosyltransferase 88A1 OS=Arabidopsis thaliana OX=3702 GN=UGT88A1 PE=2 SV=1
4		MD08G1029900	TULP6	4.66345	12.972	1.44717	1.40254	5.40417	Tubby-like F-box protein 6 OS=Arabidopsis thaliana OX=3702 GN=TULP6 PE=2 SV=1
5		MD09G1019900	--	38.6754	54.6044	8.75554	8.64701	24.6146	Pectate lyase OS=Zinnia violacea OX=34245 PE=1 SV=1
6		MD09G1042100	IP5P4	1.75359	1.98082	0.443885	0.247658	0.907951	Type I inositol polyphosphate 5-phosphatase 4 OS=Arabidopsis thaliana OX=3702 GN=IP5P4 PE=2 SV=1
7		MD10G1323000	APR1	15.2178	24.5198	8.34136	5.60903	9.7657	5'-adenylylsulfate reductase 1, chloroplastic OS=Arabidopsis thaliana OX=3702 GN=APR1 PE=1 SV=2
8		MD11G1241700	PORA	29.5031	54.3515	8.4731	3.98331	25.6239	Protochlorophyllide reductase, chloroplastic OS=Cucumis sativus OX=3659 GN=PORA PE=2 SV=1
9		MD13G1212100	At1g06620	3.80519	10.3477	5.285	1.32471	4.54698	1-aminocyclopropane-1-carboxylate oxidase homolog 1 OS=Arabidopsis thaliana OX=3702 GN=At1g06620 PE=2 SV=1
10		MD13G1226900	XI-B	0.550115	1.06503	0.908641	0.106006	0.358058	Myosin-8 OS=Arabidopsis thaliana OX=3702 GN=XI-B PE=3 SV=1
11		MD16G1231900	--	16.9801	33.6835	6.30581	4.40585	14.5901	--
12		Malus_domestica_newGene_737	RPP13	13.705	5.04206	0	1.11143	2.25414	Disease resistance protein RPP13 OS=Arabidopsis thaliana OX=3702 GN=RPP13 PE=2 SV=2
13		Malus_domestica_newGene_9203	--	6.45292	21.4181	2.43842	0.908719	7.70648	--
1	common up	MD00G1063600	MLP28	60.0129	1.31869	4.95998	584.699	7.16113	MLP-like protein 28 OS=Arabidopsis thaliana OX=3702 GN=MLP28 PE=1 SV=1
2		MD01G1051800	OMT3	55.4541	12.8405	0.50238	136.104	27.4627	Probable O-methyltransferase 3 OS=Humulus lupulus OX=3486 GN=OMT3 PE=2 SV=1
3		MD01G1149300	OMT3	178.841	23.1485	4.09347	808.945	51.2331	Probable O-methyltransferase 3 OS=Humulus lupulus OX=3486 GN=OMT3 PE=2 SV=1
4		MD02G1086900	MSL10	4.12045	1.57809	34.9319	11.7215	8.68517	Mechanosensitive ion channel protein 10 OS=Arabidopsis thaliana OX=3702 GN=MSL10 PE=1 SV=1
5		MD02G1188200	--	0.646541	0.166063	4.6668	2.98153	1.98755	--
6		MD03G1023000	HIPP45	3.64482	5.84141	8.0467	10.2938	17.4195	Heavy metal-associated isoprenylated plant protein 45 OS=Arabidopsis thaliana OX=3702 GN=HIPP45 PE=3 SV=1
7		MD03G1088500	--	23.9961	40.2924	96.4672	48.2837	81.4253	--
8		MD03G1200400	GOS2	11.2931	14.2301	25.3556	30.7251	33.9319	Protein translation factor SUI1 homolog OS=Oryza sativa subsp. indica OX=39946 GN=GOS2 PE=2 SV=1
9		MD03G1278300	GRXS6	8.77287	4.19376	4.20602	26.5704	19.3507	Monothiol glutaredoxin-S6 OS=Arabidopsis thaliana OX=3702 GN=GRXS6 PE=3 SV=1
10		MD06G1029400	NPF7.3	4.69878	6.46473	19.5063	14.4015	37.2481	Protein NRT1/ PTR FAMILY 7.3 OS=Arabidopsis thaliana OX=3702 GN=NPF7.3 PE=1 SV=2
11		MD06G1085400	--	0.867396	0.287587	0.954736	8.84962	2.42414	Ribosome-inactivating protein bryodin II OS=Bryonia dioica OX=3652 PE=1 SV=1
12		MD06G1118700	MGL	3.67906	1.33089	3.65705	8.6132	2.76545	Methionine gamma-lyase OS=Arabidopsis thaliana OX=3702 GN=MGL PE=1 SV=1
13		MD06G1124600	HIPP30	2.26328	2.15667	8.11478	7.00895	8.36272	Heavy metal-associated isoprenylated plant protein 30 OS=Arabidopsis thaliana OX=3702 GN=HIPP30 PE=1 SV=1
14		MD06G1198900	--	3.87092	0.993586	2.49579	18.3085	2.54536	--
15		MD08G1001300	ABCG14	4.94534	5.17017	13.6814	10.5051	9.9618	ABC transporter G family member 14 OS=Arabidopsis thaliana OX=3702 GN=ABCG14 PE=1 SV=1
16		MD08G1013100	--	10.6296	23.7265	50.1537	27.3995	46.0827	--
17		MD08G1031400	--	1.6267	3.26117	9.20145	3.16149	7.69285	--
18		MD08G1216000	AGL12	7.99363	13.1286	23.7696	15.8155	31.8123	Agamous-like MADS-box protein AGL12 OS=Arabidopsis thaliana OX=3702 GN=AGL12 PE=1 SV=2
19		MD09G1197500	JAL19	39.218	53.1172	107.015	80.0538	105.367	Jacalin-related lectin 19 OS=Arabidopsis thaliana OX=3702 GN=JAL19 PE=2 SV=1
20		MD11G1246800	MT2	202.112	84.7078	159.059	571.499	219.105	Metallothionein-like protein type 3 OS=Malus domestica OX=3750 GN=MT2 PE=3 SV=1
21		MD11G1300300	GRXS6	9.55621	3.45982	11.1034	35.0573	10.7124	Monothiol glutaredoxin-S6 OS=Arabidopsis thaliana OX=3702 GN=GRXS6 PE=3 SV=1
22		MD12G1221300	AMI1	7.4246	1.1404	21.0238	25.6202	4.60136	Amidase 1 OS=Arabidopsis thaliana OX=3702 GN=AMI1 PE=1 SV=1
23		MD13G1022900	MLP28	43.5415	1.31094	4.828	526.678	4.51343	MLP-like protein 28 OS=Arabidopsis thaliana OX=3702 GN=MLP28 PE=1 SV=1
24		MD13G1118500	CYP78A5	39.4307	44.0877	23.4715	120.424	86.026	Cytochrome P450 78A5 OS=Arabidopsis thaliana OX=3702 GN=CYP78A5 PE=2 SV=1
25		MD13G1185200	NFYC3	3.68347	1.64043	10.8177	11.4607	3.24259	Nuclear transcription factor Y subunit C-3 OS=Arabidopsis thaliana OX=3702 GN=NFYC3 PE=1 SV=1
26		MD14G1119900	UBC10	407.898	127.738	213.962	726.062	304.664	Ubiquitin-conjugating enzyme E2 10 OS=Arabidopsis thaliana OX=3702 GN=UBC10 PE=1 SV=1
27		MD15G1120300	RAN1	0.935848	1.2415	3.17962	2.41157	4.05007	GTP-binding nuclear protein Ran1 OS=Solanum lycopersicum OX=4081 GN=RAN1 PE=2 SV=1
28		MD15G1400400	AGL12	5.65773	9.6266	16.0596	14.9382	34.5008	Agamous-like MADS-box protein AGL12 OS=Arabidopsis thaliana OX=3702 GN=AGL12 PE=1 SV=2
29		MD16G1050500	--	230.378	366.387	754.96	456.662	1132.46	--
30		MD16G1170700	--	3.83182	5.5571	5.14067	10.9965	23.2848	--
31		MD17G1035400	HAT5	10.3358	12.2463	19.8837	18.515	30.2734	Homeobox-leucine zipper protein HAT5 OS=Arabidopsis thaliana OX=3702 GN=HAT5 PE=1 SV=1
32		MD17G1203800	--	0.731951	0.441306	1.38653	2.5101	8.20426	--
33		Malus_domestica_newGene_2452	--	17.7935	13.1252	40.7814	41.9448	48.3311	--
1	scion up and rootstock down	MD00G1022200	At1g52590	3.9484	6.39217	5.12006	0.390611	12.9327	DCC family protein At1g52590, chloroplastic OS=Arabidopsis thaliana OX=3702 GN=At1g52590 PE=2 SV=1
2		MD00G1047400	At1g56130	6.22897	2.64529	18.6888	2.34521	12.78	Probable LRR receptor-like serine/threonine-protein kinase At1g56130 OS=Arabidopsis thaliana OX=3702 GN=At1g56130 PE=2 SV=2
3		MD00G1065200	CYP749A22	1.41278	0.0273603	0.714445	0.173609	1.79708	Cytochrome P450 CYP749A22 OS=Panax ginseng OX=4054 PE=2 SV=1
4		MD00G1168300	RPPL1	0.885883	0.181463	0.486933	0.0831397	0.65066	Putative disease resistance RPP13-like protein 1 OS=Arabidopsis thaliana OX=3702 GN=RPPL1 PE=3 SV=1
5		MD01G1064800	PHT4;4	3.27168	2.20138	6.58246	0.939969	6.02689	Ascorbate transporter, chloroplastic OS=Arabidopsis thaliana OX=3702 GN=PHT4;4 PE=1 SV=1
6		MD01G1179600	--	5.10437	0.025094	5.5437	1.5822	7.70735	--
7		MD01G1179900	--	24.6266	13.7681	7.36099	3.89954	33.806	--
8		MD01G1186600	RPM1	4.92717	1.5509	2.2646	0.75262	5.46126	Disease resistance protein RPM1 OS=Arabidopsis thaliana OX=3702 GN=RPM1 PE=1 SV=1
9		MD01G1187500	NEET	35.6135	31.8101	25.3673	9.26343	65.431	CDGSH iron-sulfur domain-containing protein NEET OS=Arabidopsis thaliana OX=3702 GN=NEET PE=1 SV=1
10		MD01G1191000	ROQ1	8.18207	4.44516	3.7459	0.076079	9.68693	Disease resistance protein Roq1 OS=Nicotiana benthamiana OX=4100 GN=ROQ1 PE=1 SV=1
11		MD01G1212000	--	4.11426	0.86778	6.84194	0.801669	5.139	--
12		MD02G1061100	--	331.818	187.895	79.081	88.7532	464.015	--
13		MD02G1075200	RGA3	3.00791	0.0918137	10.7854	0.692422	5.20318	Putative disease resistance protein RGA3 OS=Solanum bulbocastanum OX=147425 GN=RGA3 PE=2 SV=2
14		MD02G1099000	N	15.1561	16.2479	41.0632	3.60261	40.3906	TMV resistance protein N OS=Nicotiana glutinosa OX=35889 GN=N PE=1 SV=1
15		MD02G1171800	HSF24	13.5222	13.871	10.5089	2.15689	54.6047	Heat shock factor protein HSF24 OS=Solanum peruvianum OX=4082 GN=HSF24 PE=2 SV=1
16		MD02G1199900	--	8.61255	0.101026	10.1835	0.0718693	18.847	--
17		MD02G1205700	SAUR36	14.6061	10.2304	10.5323	3.8468	27.5775	Auxin-responsive protein SAUR36 OS=Arabidopsis thaliana OX=3702 GN=SAUR36 PE=2 SV=1
18		MD02G1222600	FLZ3	7.02442	1.91931	1.0406	2.96524	4.57887	FCS-Like Zinc finger 3 OS=Arabidopsis thaliana OX=3702 GN=FLZ3 PE=1 SV=1
19		MD02G1251900	--	1.3247	0.926819	2.20786	0.210461	2.45908	--
20		MD02G1252200	--	10.9172	1.38446	18.8549	0.53141	15.2731	--
21		MD02G1253200	--	13.4055	0	23.682	0	19.1196	--
22		MD02G1254000	--	7.36014	0.084619	11.3784	0.058318	14.808	--
23		MD03G1005700	TAF7	4.84012	3.83435	6.38775	1.1742	8.56011	Transcription initiation factor TFIID subunit 7 OS=Arabidopsis thaliana OX=3702 GN=TAF7 PE=1 SV=1
24		MD03G1015400	--	5.56481	4.9713	5.26973	0.0629907	11.1467	--
25		MD03G1073300	--	9.55124	7.4285	9.04935	2.37207	15.478	--
26		MD03G1112200	At3g59200	4.13472	0.126641	5.6621	0.0191433	7.67933	F-box/LRR-repeat protein At3g59200 OS=Arabidopsis thaliana OX=3702 GN=At3g59200 PE=2 SV=1
27		MD03G1113000	PDX2	5.99973	2.07091	2.73411	0.865504	8.13657	Probable pyridoxal 5'-phosphate synthase subunit PDX2 OS=Arabidopsis thaliana OX=3702 GN=PDX2 PE=1 SV=1
28		MD03G1138500	XA21	2.1523	1.62643	3.42759	0.283942	4.15565	Receptor kinase-like protein Xa21 OS=Oryza sativa subsp. japonica OX=39947 GN=XA21 PE=1 SV=1
29		MD03G1164600	At2g26850	5.98771	5.45601	1.18141	1.43837	14.6447	F-box protein At2g26850 OS=Arabidopsis thaliana OX=3702 GN=At2g26850 PE=2 SV=1
30		MD03G1207200	--	6.80167	9.81779	2.08719	0.059195	23.3457	--
31		MD03G1218400	VIT_19s0014g04930	30.8169	0.578911	0.019291	5.28646	1.922	(-)-germacrene D synthase OS=Vitis vinifera OX=29760 GN=VIT_19s0014g04930 PE=1 SV=1
32		MD03G1224900	CYP72A225	6.04292	1.4147	2.63233	1.38939	8.86933	Cytochrome P450 72A225 OS=Catharanthus roseus OX=4058 GN=CYP72A225 PE=2 SV=1
33		MD04G1117400	--	5.58549	11.2724	14.166	1.7734	26.4908	--
34		MD04G1138500	NPF5.6	12.6052	13.8982	4.2793	2.91908	46.2769	Protein NRT1/ PTR FAMILY 5.6 OS=Arabidopsis thaliana OX=3702 GN=NPF5.6 PE=2 SV=1
35		MD04G1165900	ILA	2.93386	2.64519	2.91218	0.437929	5.10291	Protein ILITYHIA OS=Arabidopsis thaliana OX=3702 GN=ILA PE=1 SV=1
36		MD04G1180500	--	1.83113	1.82806	0.463325	0.128484	4.93657	--
37		MD05G1005300	--	5.35092	2.05654	1.3978	0.469897	9.75109	--
38		MD05G1035800	--	1.6308	0.525968	2.89147	0.250996	2.93881	--
39		MD05G1160100	--	2.9559	0	0	0.410372	4.93006	--
40		MD05G1162100	TPR4	3.0664	0.473927	9.42555	0.495658	5.65293	Topless-related protein 4 OS=Arabidopsis thaliana OX=3702 GN=TPR4 PE=1 SV=2
41		MD05G1198100	PHT1-4	3.41744	0.623882	0.334514	0.271794	3.13718	Inorganic phosphate transporter 1-4 OS=Arabidopsis thaliana OX=3702 GN=PHT1-4 PE=1 SV=1
42		MD05G1257400	At5g45160	11.2653	1.59284	19.9963	2.30127	16.3118	Protein ROOT HAIR DEFECTIVE 3 homolog 2 OS=Arabidopsis thaliana OX=3702 GN=At5g45160 PE=2 SV=1
43		MD05G1299700	CNGC1	9.87306	5.18203	1.27746	1.44999	10.1325	Cyclic nucleotide-gated ion channel 1 OS=Arabidopsis thaliana OX=3702 GN=CNGC1 PE=1 SV=1
44		MD05G1317600	--	3.28111	2.25563	0.261244	0.401184	5.61206	--
45		MD05G1326900	ENT3	4.28574	0.958466	1.07266	0.875607	7.22954	Equilibrative nucleotide transporter 3 OS=Arabidopsis thaliana OX=3702 GN=ENT3 PE=1 SV=1
46		MD05G1346000	--	4.88972	1.81877	0.189259	1.35687	5.78644	--
47		MD05G1355700	PP2A1	16.0156	33.8701	2.80097	0.835018	106.865	Protein PHLOEM PROTEIN 2-LIKE A1 OS=Arabidopsis thaliana OX=3702 GN=PP2A1 PE=2 SV=1
48		MD06G1041300	AOP3	6.34028	0.820747	0.730263	0.51033	4.95248	2-oxoglutarate-dependent dioxygenase AOP3 OS=Arabidopsis thaliana OX=3702 GN=AOP3 PE=2 SV=1
49		MD06G1079400	--	2.44183	1.70143	7.13426	0.00387667	5.72979	--
50		MD06G1163200	--	2.05308	0.281671	8.32088	0.314569	2.86239	--
51		MD06G1213500	CYP736A12	13.3112	8.1356	7.50224	0.128525	24.4653	Cytochrome P450 CYP736A12 OS=Panax ginseng OX=4054 PE=2 SV=1
52		MD06G1213800	CYP736A12	9.35518	7.92558	4.68145	0.112648	16.9439	Cytochrome P450 CYP736A12 OS=Panax ginseng OX=4054 PE=2 SV=1
53		MD06G1224300	PFC1	2.15934	0.434216	12.8313	0.447928	2.65033	Ribosomal RNA small subunit methyltransferase, chloroplastic OS=Arabidopsis thaliana OX=3702 GN=PFC1 PE=2 SV=1
54		MD07G1004600	LOX2.1	11.0406	1.64395	1.78967	0.447026	4.59278	Linoleate 13S-lipoxygenase 2-1, chloroplastic OS=Solanum tuberosum OX=4113 GN=LOX2.1 PE=1 SV=1
55		MD07G1013000	ATAB2	4.3042	3.53521	3.31022	0.149557	8.27834	Protein TAB2 homolog, chloroplastic OS=Arabidopsis thaliana OX=3702 GN=ATAB2 PE=2 SV=1
56		MD07G1018900	--	3.81179	2.14386	3.76515	0.765448	5.6112	--
57		MD07G1036200	--	7.59376	0.046226	5.36767	1.15577	16.0266	Annexin-like protein RJ4 OS=Fragaria ananassa OX=3747 PE=2 SV=2
58		MD07G1069600	RLP47	2.1323	1.09936	0.494067	0.360197	2.69801	Receptor-like protein 47 OS=Arabidopsis thaliana OX=3702 GN=RLP47 PE=3 SV=2
59		MD07G1106900	RLP6	1.80806	0.788657	0.148257	0.266735	1.6584	Receptor-like protein 6 OS=Arabidopsis thaliana OX=3702 GN=RLP6 PE=3 SV=1
60		MD07G1107800	RLP6	2.98447	0.991952	0.00651967	0.328252	3.20885	Receptor-like protein 6 OS=Arabidopsis thaliana OX=3702 GN=RLP6 PE=3 SV=1
61		MD08G1020200	--	5.27412	2.13606	6.68578	1.07489	7.7247	--
62		MD08G1099900	RGA3	4.56898	0.739617	4.10761	0.26012	5.36171	Putative disease resistance protein RGA3 OS=Solanum bulbocastanum OX=147425 GN=RGA3 PE=2 SV=2
63		MD08G1199600	--	5.53504	5.18563	8.98254	0.571796	10.0461	--
64		MD08G1209800	DTX48	1.38611	2.34323	0.252698	0.243689	5.7094	Protein DETOXIFICATION 48 OS=Arabidopsis thaliana OX=3702 GN=DTX48 PE=2 SV=1
65		MD09G1025600	--	6.24264	0.0214373	5.88205	0.027353	8.9226	--
66		MD09G1086900	--	2.5112	0.105116	0.426657	0.0110977	5.01998	--
67		MD09G1096800	--	10.296	3.12267	11.9284	2.33867	11.5917	--
68		MD09G1162300	PXM16	4.15888	0.586546	0.587521	0.864666	7.51608	Insulin-degrading enzyme-like 1, peroxisomal OS=Arabidopsis thaliana OX=3702 GN=PXM16 PE=2 SV=1
69		MD09G1188300	AOP2	21.5276	13.8159	3.68832	0.813456	29.59	2-oxoglutarate-dependent dioxygenase AOP2 OS=Arabidopsis thaliana OX=3702 GN=AOP2 PE=2 SV=1
70		MD09G1269700	LCB2a	5.83017	0.0215713	0.03298	0.0562837	9.92526	Long chain base biosynthesis protein 2a OS=Arabidopsis thaliana OX=3702 GN=LCB2a PE=1 SV=1
71		MD09G1269800	--	9.39277	6.99209	9.50415	1.27897	18.0302	--
72		MD10G1006800	N	1.36377	0.0768787	0.0290627	0.115305	1.65792	TMV resistance protein N OS=Nicotiana glutinosa OX=35889 GN=N PE=1 SV=1
73		MD10G1018900	N	4.46596	0.0273463	0.028839	0.0210403	9.41278	TMV resistance protein N OS=Nicotiana glutinosa OX=35889 GN=N PE=1 SV=1
74		MD10G1021000	N	5.27225	5.88758	2.10447	2.09781	13.7244	TMV resistance protein N OS=Nicotiana glutinosa OX=35889 GN=N PE=1 SV=1
75		MD10G1034300	N	1.92247	0.046901	3.86939	0.134061	4.89428	TMV resistance protein N OS=Nicotiana glutinosa OX=35889 GN=N PE=1 SV=1
76		MD10G1039900	SGT1B	5.55388	0.181712	10.0889	0.0928493	10.8591	Protein SGT1 homolog B OS=Arabidopsis thaliana OX=3702 GN=SGT1B PE=1 SV=1
77		MD10G1040000	RUN1	4.25118	1.44965	6.27012	1.38746	4.93695	Disease resistance protein RUN1 OS=Vitis rotundifolia OX=103349 GN=RUN1 PE=1 SV=1
78		MD10G1043600	At1g65740	4.72055	3.07511	9.80088	0.0270143	7.31228	Probable F-box protein At1g65740 OS=Arabidopsis thaliana OX=3702 GN=At1g65740 PE=1 SV=2
79		MD10G1053600	--	2.8441	0.0691593	7.35307	0.0307113	7.68091	--
80		MD10G1091200	CXE12	9.65592	7.41581	7.17	2.13187	15.2433	Probable carboxylesterase 12 OS=Arabidopsis thaliana OX=3702 GN=CXE12 PE=1 SV=1
81		MD10G1115400	--	4.84694	0	6.67881	0.0150373	7.85241	--
82		MD10G1189500	--	8.76539	5.76712	17.8618	0.577286	17.9757	--
83		MD10G1209400	FTSH12	7.64211	0.0370367	5.60281	0.406579	12.0791	ATP-dependent zinc metalloprotease FTSH 12, chloroplastic OS=Arabidopsis thaliana OX=3702 GN=FTSH12 PE=2 SV=2
84		MD10G1209600	--	4.9377	0.030705	3.38158	0	6.98944	--
85		MD10G1234400	PP2A9	6.52935	8.171	19.6738	1.83158	65.5336	Protein PHLOEM PROTEIN 2-LIKE A9 OS=Arabidopsis thaliana OX=3702 GN=PP2A9 PE=2 SV=1
86		MD10G1278800	MOF1	15.5922	1.47576	0.629329	1.73588	24.9299	Myb family transcription factor MOF1 OS=Oryza sativa subsp. japonica OX=39947 GN=MOF1 PE=1 SV=1
87		MD10G1294700	At3g21360	4.89788	2.31902	11.2783	0.629473	8.5789	Clavaminate synthase-like protein At3g21360 OS=Arabidopsis thaliana OX=3702 GN=At3g21360 PE=1 SV=1
88		MD10G1305000	ENT3	12.5377	4.39335	1.03543	1.40419	18.5845	Equilibrative nucleotide transporter 3 OS=Arabidopsis thaliana OX=3702 GN=ENT3 PE=1 SV=1
89		MD10G1319100	ATG8B	5.16721	1.66574	2.65865	0.804676	8.05859	Autophagy-related protein 8B OS=Oryza sativa subsp. indica OX=39946 GN=ATG8B PE=3 SV=1
90		MD10G1337700	--	8.25302	4.34476	5.19309	0.588646	22.125	--
91		MD11G1011200	Os11g0516000	2.65152	1.28544	2.04809	0.0457893	3.13779	Long chain base biosynthesis protein 2a OS=Oryza sativa subsp. japonica OX=39947 GN=Os11g0516000 PE=2 SV=1
92		MD11G1021300	RLK1	3.69155	0.056142	3.6253	0.278332	5.33452	G-type lectin S-receptor-like serine/threonine-protein kinase RLK1 OS=Arabidopsis thaliana OX=3702 GN=RLK1 PE=2 SV=2
93		MD11G1030300	RPPL1	1.62038	0.317909	0.540134	0.0658087	1.51206	Putative disease resistance RPP13-like protein 1 OS=Arabidopsis thaliana OX=3702 GN=RPPL1 PE=3 SV=1
94		MD11G1046600	--	26.1063	4.11623	44.8404	1.46627	62.4213	--
95		MD11G1046800	--	15.8681	3.88598	33.1894	0.570254	32.9378	--
96		MD11G1062200	UGT87A1	5.24894	1.71247	8.40019	1.42111	6.24773	UDP-glycosyltransferase 87A1 OS=Arabidopsis thaliana OX=3702 GN=UGT87A1 PE=2 SV=1
97		MD11G1096000	--	4.78461	2.517	3.28876	0.484785	8.32628	--
98		MD11G1100400	At3g47110	0.724567	0.392479	0.598509	0.108676	1.1548	Putative receptor-like protein kinase At3g47110 OS=Arabidopsis thaliana OX=3702 GN=At3g47110 PE=3 SV=1
99		MD11G1107100	--	3.14874	0	0	0.306378	4.91449	--
100		MD11G1144300	ADF1	29.6686	11.972	15.9863	10.3826	72.6565	Actin-depolymerizing factor 1 OS=Petunia hybrida OX=4102 GN=ADF1 PE=2 SV=1
101		MD11G1158300	FBA1	2.73528	1.04474	1.04912	0.373901	3.13432	Fructose-bisphosphate aldolase 1, cytoplasmic OS=Oryza sativa subsp. japonica OX=39947 GN=FBA1 PE=1 SV=2
102		MD11G1181300	--	8.68319	13.8459	5.97186	0.443824	28.7662	--
103		MD11G1203900	--	1.74561	0.003189	0.0417247	0.0938233	2.8077	--
104		MD11G1236200	--	84.6981	2.76218	13.7776	0.433423	92.1523	(-)-alpha-pinene synthase OS=Fragaria vesca OX=57918 PE=1 SV=2
105		MD11G1236600	--	22.4794	1.23832	5.68185	0.32637	16.131	(-)-alpha-pinene synthase OS=Fragaria vesca OX=57918 PE=1 SV=2
106		MD11G1251100	Os12g0591300	1.94244	0.86359	1.31728	0.456644	2.62786	B3 domain-containing protein Os12g0591400 OS=Oryza sativa subsp. japonica OX=39947 GN=Os12g0591300 PE=2 SV=1
107		MD11G1293900	AHP1	28.8438	3.87191	4.69058	5.0526	16.4865	Histidine-containing phosphotransfer protein 1 OS=Arabidopsis thaliana OX=3702 GN=AHP1 PE=1 SV=1
108		MD12G1012400	--	6.55538	6.1864	10.607	0.743019	15.9759	--
109		MD12G1032200	EDA2	1.09068	0.34536	0.29979	0.266059	2.94566	Probable serine protease EDA2 OS=Arabidopsis thaliana OX=3702 GN=EDA2 PE=2 SV=2
110		MD12G1117200	--	5.29057	0.0811233	3.0338	0.014382	9.71075	--
111		MD12G1119200	PIP2-5	7.2202	3.73607	4.34604	1.5113	15.7029	Probable aquaporin PIP2-5 OS=Arabidopsis thaliana OX=3702 GN=PIP2-5 PE=1 SV=1
112		MD12G1125300	--	8.84916	3.82768	1.34632	0	15.671	--
113		MD12G1129300	--	0.699807	0.341381	1.22498	0.163558	1.0426	--
114		MD12G1143700	At2g37660	12.2917	36.7933	31.9778	3.10025	83.1101	Uncharacterized protein At2g37660, chloroplastic OS=Arabidopsis thaliana OX=3702 GN=At2g37660 PE=1 SV=2
115		MD12G1143800	MYB87	8.74646	0.024009	8.09611	0.0208627	5.11021	Transcription factor MYB87 OS=Arabidopsis thaliana OX=3702 GN=MYB87 PE=2 SV=1
116		MD12G1162400	LAX2	1.9707	1.44534	1.69022	0.507228	2.80618	Auxin transporter-like protein 2 OS=Medicago truncatula OX=3880 GN=LAX2 PE=2 SV=1
117		MD12G1162600	--	2.044	1.04323	5.07997	0.028527	3.20051	--
118		MD12G1166300	--	19.4728	25.2516	22.8028	4.05711	64.6478	--
119		MD12G1172700	--	2.72653	0.933594	1.4386	0.261666	5.33984	--
120		MD12G1173000	At1g74260	7.0503	0.196246	0.267763	0.205746	23.7389	Probable phosphoribosylformylglycinamidine synthase, chloroplastic/mitochondrial OS=Arabidopsis thaliana OX=3702 GN=At1g74260 PE=2 SV=3
121		MD12G1173400	RLP7	2.06214	1.13863	1.48145	0.386325	3.45214	Receptor-like protein 7 OS=Arabidopsis thaliana OX=3702 GN=RLP7 PE=3 SV=2
122		MD12G1175400	--	3.46484	2.37069	2.70409	0.238958	6.1716	--
123		MD12G1192500	TFB5	13.6184	15.5707	22.1094	3.27724	30.5046	General transcription and DNA repair factor IIH subunit TFB5 OS=Arabidopsis thaliana OX=3702 GN=TFB5 PE=3 SV=1
124		MD12G1230100	--	12.3042	2.38387	4.67551	3.09532	20.0218	--
125		MD12G1255500	At2g02240	14.145	7.53035	22.95	2.66436	15.7014	F-box protein At2g02240 OS=Arabidopsis thaliana OX=3702 GN=At2g02240 PE=2 SV=1
126		MD13G1045300	At1g25530	4.70338	1.96466	1.49173	0.564063	22.8455	Lysine histidine transporter-like 6 OS=Arabidopsis thaliana OX=3702 GN=At1g25530 PE=2 SV=1
127		MD13G1075000	MYB88	18.9504	9.82186	22.5011	5.01311	21.4985	Transcription factor MYB88 OS=Arabidopsis thaliana OX=3702 GN=MYB88 PE=1 SV=1
128		MD13G1075900	--	21.2774	0.050944	38.4584	0.171367	44.315	--
129		MD13G1159200	--	24.0959	1.80581	0.141156	1.91538	37.4942	--
130		MD13G1191400	--	77.9819	7.17039	4.47913	30.7521	43.9607	--
131		MD13G1215300	IRE	3.09141	0.09535	2.03045	0.040232	5.87299	Probable serine/threonine protein kinase IRE OS=Arabidopsis thaliana OX=3702 GN=IRE PE=2 SV=1
132		MD13G1219000	PATROL1	2.12137	0.3885	0.557876	0.649723	1.4505	Protein unc-13 homolog OS=Arabidopsis thaliana OX=3702 GN=PATROL1 PE=2 SV=1
133		MD14G1186300	EIX2	1.52947	0.337783	2.38203	0.231729	2.16371	Receptor-like protein EIX2 OS=Solanum lycopersicum OX=4081 GN=EIX2 PE=1 SV=2
134		MD14G1191600	--	6.75563	2.2612	0.49409	1.14272	16.1968	--
135		MD15G1080600	SBT3	6.30439	7.49268	12.2817	1.73235	18.2054	Subtilisin-like protease SBT3 OS=Solanum lycopersicum OX=4081 GN=sbt3 PE=1 SV=1
136		MD15G1182500	RUN1	3.6386	1.10305	0.912627	0.87704	4.0871	Disease resistance protein RUN1 OS=Vitis rotundifolia OX=103349 GN=RUN1 PE=1 SV=1
137		MD15G1240400	--	4.84456	1.36976	7.33057	0.0551257	6.36969	--
138		MD15G1268400	--	1.4547	0.192434	0.99801	0.167277	2.45602	--
139		MD15G1278300	--	5.54978	1.71337	1.32377	0.33611	7.64487	--
140		MD15G1278400	At5g66900	2.72166	0.68755	0.0974053	0.426559	2.98616	Probable disease resistance protein At5g66900 OS=Arabidopsis thaliana OX=3702 GN=At5g66900 PE=3 SV=1
141		MD15G1278600	At5g66900	8.14313	2.16092	2.26284	0.893565	11.6851	Probable disease resistance protein At5g66900 OS=Arabidopsis thaliana OX=3702 GN=At5g66900 PE=3 SV=1
142		MD15G1327600	gpmA1	3.56466	1.22902	1.16779	0.796031	5.49124	2,3-bisphosphoglycerate-dependent phosphoglycerate mutase 1 OS=Arabidopsis thaliana OX=3702 GN=gpmA1 PE=2 SV=1
143		MD15G1354000	--	11.5234	4.11014	8.15934	0.964946	20.5938	--
144		MD15G1357900	NADH	14.4414	15.6806	1.66231	0.863274	45.307	Nitrate reductase [NADH] OS=Cucurbita maxima OX=3661 PE=2 SV=1
145		MD15G1377300	ROQ1	2.19539	0.085221	0	0.00771367	2.92842	Disease resistance protein Roq1 OS=Nicotiana benthamiana OX=4100 GN=ROQ1 PE=1 SV=1
146		MD15G1382800	--	9.15572	5.34128	3.44325	0.101026	17.115	--
147		MD16G1075000	PRAF1	1.66667	0.589466	1.07192	0.501861	2.11366	PH, RCC1 and FYVE domains-containing protein 1 OS=Arabidopsis thaliana OX=3702 GN=PRAF1 PE=1 SV=1
148		MD16G1080700	--	2.80624	1.98257	0.821864	0.56628	5.0055	--
149		MD16G1081100	GSTU17	13.4729	9.28793	1.75402	1.84731	22.4423	Glutathione S-transferase U17 OS=Arabidopsis thaliana OX=3702 GN=GSTU17 PE=2 SV=1
150		MD16G1102700	DTX29	1.3748	1.16265	1.33486	0.0872847	5.31998	Protein DETOXIFICATION 29 OS=Arabidopsis thaliana OX=3702 GN=DTX29 PE=1 SV=1
151		MD16G1113800	A36	5.42911	5.25457	10.5414	2.14075	10.3736	Aspartic proteinase 36 OS=Arabidopsis thaliana OX=3702 GN=A36 PE=1 SV=1
152		MD16G1130600	--	1.64504	1.63281	3.46803	0.308107	4.50828	--
153		MD16G1256200	--	11.3211	9.16032	19.4687	0.41681	24.0924	--
154		MD16G1285600	XEG113	4.43434	9.17781	8.64108	0.461057	20.5582	Arabinosyltransferase XEG113 OS=Arabidopsis thaliana OX=3702 GN=XEG113 PE=2 SV=1
155		MD17G1045300	AATP1	30.2361	1.62734	0.424044	1.66068	20.072	AAA-ATPase ASD, mitochondrial OS=Arabidopsis thaliana OX=3702 GN=AATP1 PE=1 SV=1
156		MD17G1057100	REP	2.76902	1.1056	2.67754	0.497243	4.10635	Rab escort protein 1 OS=Arabidopsis thaliana OX=3702 GN=REP PE=1 SV=2
157		MD17G1059100	EXO70E2	2.24821	0.6791	2.27373	0.390634	4.08888	Exocyst complex component EXO70E2 OS=Arabidopsis thaliana OX=3702 GN=EXO70E2 PE=1 SV=1
158		MD17G1104200	--	6.54063	1.20932	5.10719	0.575911	5.40807	--
159		MD17G1104300	--	7.46365	2.84132	2.80404	0.686304	21.0503	--
160		MD17G1135200	--	5.76991	4.08625	11.375	0	9.78188	--
161		MD17G1135300	GLY3	16.5704	5.90223	30.002	4.14541	25.7704	Persulfide dioxygenase ETHE1 homolog, mitochondrial OS=Arabidopsis thaliana OX=3702 GN=GLY3 PE=1 SV=3
162		MD17G1165700	--	6.0702	3.20038	3.17355	1.61058	7.52267	--
163		MD17G1179500	MIOX1	33.6814	16.1553	84.0429	9.6159	61.0364	Inositol oxygenase 1 OS=Arabidopsis thaliana OX=3702 GN=MIOX1 PE=2 SV=1
164		MD17G1243100	Os04g0679100	12.2127	3.7243	1.46298	1.49676	28.756	Clathrin light chain 1 OS=Oryza sativa subsp. japonica OX=39947 GN=Os04g0679100 PE=2 SV=1
165		MD17G1252400	--	2.99103	0.192901	0.0248353	0.289043	5.04657	--
166		MD17G1275000	ROQ1	2.7022	2.46652	1.47118	0.355279	5.3603	Disease resistance protein Roq1 OS=Nicotiana benthamiana OX=4100 GN=ROQ1 PE=1 SV=1
167		Malus_domestica_newGene_10670	--	1.53863	0.231694	0.945289	0.058425	2.83094	--
168		Malus_domestica_newGene_11011	--	5.39398	0.976311	10.3467	0.304074	11.4101	--
169		Malus_domestica_newGene_119	--	7.2417	0.0388383	0.042949	0.0493543	11.5371	--
170		Malus_domestica_newGene_2738	--	1.22028	0.265241	0.269316	0.15062	1.38653	--
171		Malus_domestica_newGene_2931	ARP1	1.15662	0.324944	0.00729967	0.152178	1.56708	60S ribosomal protein L3-1 OS=Arabidopsis thaliana OX=3702 GN=ARP1 PE=1 SV=5
172		Malus_domestica_newGene_3127	--	2.77521	0.888488	5.41161	0.739988	4.14744	--
173		Malus_domestica_newGene_3243	--	2.41356	0.218936	2.58792	0.214272	4.11514	--
174		Malus_domestica_newGene_4385	--	1.07145	0.218003	0.483069	0.123814	3.68041	--
175		Malus_domestica_newGene_5733	--	3.74167	0.870875	10.2303	0.185067	11.9383	--
176		Malus_domestica_newGene_6277	--	2.87763	0.771414	1.48447	0.169248	4.07232	--
177		Malus_domestica_newGene_640	--	10.6416	1.12508	2.90489	1.5553	18.8573	--
178		Malus_domestica_newGene_7375	--	1.59327	0.94166	0.127711	0.363879	2.91068	--
179		Malus_domestica_newGene_8230	--	2.15866	0.027652	2.21524	0.0563347	3.96166	--
180		Malus_domestica_newGene_8963	--	3.17681	1.64612	2.00433	0.546073	9.28136	--
181		Malus_domestica_newGene_9784	--	2.53154	1.04768	0.904963	0.3627	4.09019	--
182		Malus_domestica_newGene_9933	--	7.87339	3.46459	2.50723	0.848185	12.7561	--
1	rootstock up and scion down	MD00G1031300	--	2.64279	1.75798	1.00881	5.11101	0.69652	Pyruvate kinase isozyme A, chloroplastic OS=Ricinus communis OX=3988 PE=1 SV=1
2		MD02G1076800	CDA1	8.7154	3.21569	3.83571	28.3327	1.2377	Cytidine deaminase 1 OS=Arabidopsis thaliana OX=3702 GN=CDA1 PE=1 SV=1
3		MD02G1170500	At3g27390	0.396941	0.984356	0.374338	1.33852	0.442669	Uncharacterized membrane protein At3g27390 OS=Arabidopsis thaliana OX=3702 GN=At3g27390 PE=1 SV=2
4		MD03G1110300	TET4	10.3725	7.00435	1.47215	29.7271	1.87804	Tetraspanin-4 OS=Arabidopsis thaliana OX=3702 GN=TET4 PE=3 SV=1
5		MD03G1282900	--	12.4632	1.15038	1.30131	85.4295	0.16622	Glutathione S-transferase OS=Hyoscyamus muticus OX=35626 PE=1 SV=1
6		MD05G1128000	ASMT	11.4441	9.86891	1.15936	44.796	4.1132	Acetylserotonin O-methyltransferase OS=Arabidopsis thaliana OX=3702 GN=ASMT PE=1 SV=1
7		MD08G1223100	CYP736A117	3.46269	4.0857	0.15358	21.4554	1.20032	Cytochrome P450 736A117 OS=Prunus mume OX=102107 GN=CYP736A117 PE=2 SV=1
8		MD09G1064600	--	1.04385	2.54141	1.19319	2.99834	0.751214	--
9		MD09G1277000	GAD1	0.299082	1.34174	3.49831	0.959518	0.176291	Glutamate decarboxylase 1 OS=Arabidopsis thaliana OX=3702 GN=GAD1 PE=1 SV=2
10		MD11G1077000	--	0.955655	1.33298	0.519194	3.25933	0.401518	--
11		MD11G1290600	--	0.239208	1.71337	0.0494667	1.17512	0.29725	--
12		MD14G1169600	CYP71AN24	25.6782	26.0059	1.25265	74.0158	10.3838	Phenylacetaldehyde oxime monooxygenase CYP71AN24 OS=Prunus mume OX=102107 GN=CYP71AN24 PE=1 SV=1
13		MD14G1169700	CYP71AN24	2.91167	4.65837	0.166709	12.8301	1.38977	Phenylacetaldehyde oxime monooxygenase CYP71AN24 OS=Prunus mume OX=102107 GN=CYP71AN24 PE=1 SV=1
14		MD16G1095000	GOLS1	0.784329	5.15623	1.90236	2.50267	0.236621	Galactinol synthase 1 OS=Ajuga reptans OX=38596 GN=GOLS1 PE=1 SV=1
15		MD16G1118600	CYP78A5	9.91226	10.4223	14.1431	46.9122	4.3918	Cytochrome P450 78A5 OS=Arabidopsis thaliana OX=3702 GN=CYP78A5 PE=2 SV=1
16		Malus_domestica_newGene_8010	--	4.62553	9.06792	3.06912	14.6053	2.47756	--
