# Supplementary material for: Transcriptome Analysis of the Effects of Grafting Interstocks on Apple Rootstocks and Scions
Source: Int J Mol Sci. 2023 Jan 2;24(1):807. doi: 10.3390/ijms24010807 (PMC9821396; doi:10.3390/ijms24010807)
Supplement: Supplementary file 1 [file ijms-24-00807-s001.zip › ijms-2049849-supplementary/ijms-2049849-supplementary tables and figures/Table S5.xlsx]

## Sheet: Sheet1
Table S5 Analysis of the DEGs selected from GO teams
No.	Group	GO teams	Gene ID	Gene name	log2FC	regulated	Swiss-Prot_annotation
1	BS vs MS	biological process	MD00G1017800	--	8.06005	up	--
2			MD00G1168000	RPPL1	3.33416	up	Putative disease resistance RPP13-like protein 1 OS=Arabidopsis thaliana OX=3702 GN=RPPL1 PE=3 SV=1
3			MD00G1063600	MLP28	2.48115	up	MLP-like protein 28 OS=Arabidopsis thaliana OX=3702 GN=MLP28 PE=1 SV=1
4			MD00G1168300	RPPL1	1.88366	up	Putative disease resistance RPP13-like protein 1 OS=Arabidopsis thaliana OX=3702 GN=RPPL1 PE=3 SV=1
5			MD03G1289900	ARG2	1.61978	up	Indole-3-acetic acid-induced protein ARG2 OS=Vigna radiata var. radiata OX=3916 GN=ARG2 PE=2 SV=1
6			MD01G1191000	ROQ1	1.17222	up	Disease resistance protein Roq1 OS=Nicotiana benthamiana OX=4100 GN=ROQ1 PE=1 SV=1
7			MD02G1137000	SHI	-1.0571	down	Protein SHORT INTERNODES OS=Arabidopsis thaliana OX=3702 GN=SHI PE=1 SV=1
8			MD13G1231400	SDI2	-1.10163	down	Protein SULFUR DEFICIENCY-INDUCED 2 OS=Arabidopsis thaliana OX=3702 GN=At1g04770 PE=2 SV=1
9			MD10G1166300	SDI1	-1.53338	down	Protein SULFUR DEFICIENCY-INDUCED 1 OS=Arabidopsis thaliana OX=3702 GN=SDI1 PE=2 SV=1
10			MD01G1163600	CIPK2	-1.80142	down	CBL-interacting protein kinase 2 OS=Oryza sativa subsp. japonica OX=39947 GN=CIPK2 PE=2 SV=1
11			MD03G1116400	LOG2	-2.17553	down	Probable E3 ubiquitin-protein ligase LOG2 OS=Arabidopsis thaliana OX=3702 GN=LOG2 PE=1 SV=1
12			MD05G1178100	SDI1	-3.03453	down	Protein SULFUR DEFICIENCY-INDUCED 1 OS=Arabidopsis thaliana OX=3702 GN=SDI1 PE=2 SV=1
13			MD01G1056900	BSK7	-3.15581	down	Serine/threonine-protein kinase BSK7 OS=Arabidopsis thaliana OX=3702 GN=BSK7 PE=3 SV=1
14			MD13G1082000	GSTU17	-3.34222	down	Glutathione S-transferase U17 OS=Arabidopsis thaliana OX=3702 GN=GSTU17 PE=2 SV=1
15			MD13G1082100	GSTU17	-4.27471	down	Glutathione S-transferase U17 OS=Arabidopsis thaliana OX=3702 GN=GSTU17 PE=2 SV=1
16			MD13G1082200	GSTU17	-4.31268	down	Glutathione S-transferase U17 OS=Arabidopsis thaliana OX=3702 GN=GSTU17 PE=2 SV=1
17		cellular component	MD00G1043800	SFH11	2.84866	up	Phosphatidylinositol/phosphatidylcholine transfer protein SFH11 OS=Arabidopsis thaliana OX=3702 GN=SFH11 PE=3 SV=1
18			Malus_domestica_newGene_2931	ARP1	2.3029	up	60S ribosomal protein L3-1 OS=Arabidopsis thaliana OX=3702 GN=ARP1 PE=1 SV=5
19			MD00G1192500	AMI1	1.55279	up	Amidase 1 OS=Arabidopsis thaliana OX=3702 GN=AMI1 PE=1 SV=1
20			MD10G1070500	SFH3	1.45042	up	Phosphatidylinositol/phosphatidylcholine transfer protein SFH3 OS=Arabidopsis thaliana OX=3702 GN=SFH3 PE=2 SV=1
21			MD03G1095900	PUB13	1.33342	up	U-box domain-containing protein 13 OS=Arabidopsis thaliana OX=3702 GN=PUB13 PE=1 SV=1
22			Malus_domestica_newGene_1606	--	1.33133	up	--
23			MD14G1202700	PNSB4	1.28815	up	Photosynthetic NDH subunit of subcomplex B 4, chloroplastic OS=Arabidopsis thaliana OX=3702 GN=PNSB4 PE=2 SV=1
24			MD13G1021700	--	1.2294	up	--
25			MD00G1046300	At5g45160	-1.20364	down	Protein ROOT HAIR DEFECTIVE 3 homolog 2 OS=Arabidopsis thaliana OX=3702 GN=At5g45160 PE=2 SV=1
26			MD10G1070400	SFH3	-1.32583	down	Phosphatidylinositol/phosphatidylcholine transfer protein SFH3 OS=Arabidopsis thaliana OX=3702 GN=SFH3 PE=2 SV=1
27			MD17G1067500	BLOS2	-1.45958	down	Biogenesis of lysosome-related organelles complex 1 subunit 2 OS=Arabidopsis thaliana OX=3702 GN=BLOS2 PE=1 SV=1
28			MD00G1023300	At5g45160	-2.07612	down	Protein ROOT HAIR DEFECTIVE 3 homolog 2 OS=Arabidopsis thaliana OX=3702 GN=At5g45160 PE=2 SV=1
29			MD01G1172900	--	-2.86589	down	--
30			MD00G1023500	At5g45160	-3.8744	down	Protein ROOT HAIR DEFECTIVE 3 homolog 2 OS=Arabidopsis thaliana OX=3702 GN=At5g45160 PE=2 SV=1
31		molecular function	MD01G1203700	CYP89A9	6.023	up	Cytochrome P450 89A9 OS=Arabidopsis thaliana OX=3702 GN=CYP89A9 PE=2 SV=1
32			MD00G1065200	CYP749A22	5.96068	up	Cytochrome P450 CYP749A22 OS=Panax ginseng OX=4054 PE=2 SV=1
33			MD00G1168000	RPPL1	3.33416	up	Putative disease resistance RPP13-like protein 1 OS=Arabidopsis thaliana OX=3702 GN=RPPL1 PE=3 SV=1
34			MD00G1043800	SFH11	2.84866	up	Phosphatidylinositol/phosphatidylcholine transfer protein SFH11 OS=Arabidopsis thaliana OX=3702 GN=SFH11 PE=3 SV=1
35			Malus_domestica_newGene_6781	AMI1	2.81288	up	Amidase 1 OS=Arabidopsis thaliana OX=3702 GN=AMI1 PE=1 SV=1
36			MD00G1112500	PER51	2.34566	up	Peroxidase 51 OS=Arabidopsis thaliana OX=3702 GN=PER51 PE=2 SV=1
37			MD02G1183900	At4g29360	1.71974	up	Glucan endo-1,3-beta-glucosidase 12 OS=Arabidopsis thaliana OX=3702 GN=At4g29360 PE=2 SV=1
38			MD00G1192500	AMI1	1.55279	up	Amidase 1 OS=Arabidopsis thaliana OX=3702 GN=AMI1 PE=1 SV=1
39			MD10G1070500	SFH3	1.45042	up	Phosphatidylinositol/phosphatidylcholine transfer protein SFH3 OS=Arabidopsis thaliana OX=3702 GN=SFH3 PE=2 SV=1
40			MD05G1143500	HMG1	1.18104	up	3-hydroxy-3-methylglutaryl-coenzyme A reductase 1 OS=Gossypium hirsutum OX=3635 GN=HMG1 PE=3 SV=1
41			MD00G1059700	HMG2	1.14698	up	3-hydroxy-3-methylglutaryl-coenzyme A reductase 2 OS=Gossypium hirsutum OX=3635 GN=HMG2 PE=3 SV=1
42			MD10G1268900	HMG2	1.13575	up	3-hydroxy-3-methylglutaryl-coenzyme A reductase 2 OS=Gossypium hirsutum OX=3635 GN=HMG2 PE=3 SV=1
43			MD12G1221100	AMI1	1.13282	up	Amidase 1 OS=Arabidopsis thaliana OX=3702 GN=AMI1 PE=1 SV=1
44			MD04G1210100	GSH2	1.01281	up	Glutathione synthetase, chloroplastic OS=Brassica juncea OX=3707 GN=GSH2 PE=2 SV=1
45			MD09G1147300	GSTF9	-1.0263	down	Glutathione S-transferase F9 OS=Arabidopsis thaliana OX=3702 GN=GSTF9 PE=1 SV=1
46			MD01G1137400	LECRKS4	-1.17226	down	L-type lectin-domain containing receptor kinase S.4 OS=Arabidopsis thaliana OX=3702 GN=LECRKS4 PE=2 SV=1
47			MD10G1070400	SFH3	-1.32583	down	Phosphatidylinositol/phosphatidylcholine transfer protein SFH3 OS=Arabidopsis thaliana OX=3702 GN=SFH3 PE=2 SV=1
48			MD05G1252400	--	-1.37037	down	--
49			MD00G1167000	CYP71AN24	-1.38203	down	Phenylacetaldehyde oxime monooxygenase CYP71AN24 OS=Prunus mume OX=102107 GN=CYP71AN24 PE=1 SV=1
50			MD00G1120900	RPPL1	-2.11045	down	Putative disease resistance RPP13-like protein 1 OS=Arabidopsis thaliana OX=3702 GN=RPPL1 PE=3 SV=1
51			MD01G1137600	LECRKS4	-2.11961	down	L-type lectin-domain containing receptor kinase S.4 OS=Arabidopsis thaliana OX=3702 GN=LECRKS4 PE=2 SV=1
52			MD03G1282900	GST	-2.68858	down	Glutathione S-transferase OS=Hyoscyamus muticus OX=35626 PE=1 SV=1
53			MD00G1120600	RPPL1	-3.08017	down	Putative disease resistance RPP13-like protein 1 OS=Arabidopsis thaliana OX=3702 GN=RPPL1 PE=3 SV=1
54	BR vs MR	biological process	MD00G1063600	MLP28	3.44218	up	MLP-like protein 28 OS=Arabidopsis thaliana OX=3702 GN=MLP28 PE=1 SV=1
55			MD03G1282900	GST	2.96001	up	Glutathione S-transferase OS=Hyoscyamus muticus OX=35626 PE=1 SV=1
56			MD15G1223200	--	1.71165	up	--
57			MD09G1147100	GSTF9	1.70936	up	Glutathione S-transferase F9 OS=Arabidopsis thaliana OX=3702 GN=GSTF9 PE=1 SV=1
58			MD15G1223300	--	1.5655	up	--
59			MD01G1201800	TUBB1	-1.24372	down	Tubulin beta-1 chain OS=Lupinus albus OX=3870 GN=TUBB1 PE=3 SV=1
60			MD06G1234600	SGR5	-1.45946	down	Zinc finger protein SHOOT GRAVITROPISM 5 OS=Arabidopsis thaliana OX=3702 GN=SGR5 PE=1 SV=1
61			MD12G1130000	SGR9	-1.52603	down	E3 ubiquitin-protein ligase SGR9, amyloplastic OS=Arabidopsis thaliana OX=3702 GN=SGR9 PE=1 SV=1
62			MD06G1082200	TUBB4	-1.56439	down	Tubulin beta-4 chain OS=Oryza sativa subsp. japonica OX=39947 GN=TUBB4 PE=2 SV=1
63			MD09G1097200	THF1	-1.62639	down	Protein THYLAKOID FORMATION1, chloroplastic OS=Solanum tuberosum OX=4113 GN=THF1 PE=2 SV=1
64			MD04G1181500	SCR	-2.13682	down	Protein SCARECROW OS=Ipomoea nil OX=35883 GN=SCR PE=1 SV=1
65			MD03G1223800	PORA	-2.14041	down	Protochlorophyllide reductase, chloroplastic OS=Cucumis sativus OX=3659 GN=PORA PE=2 SV=1
66			MD00G1107700	CRD1	-2.26696	down	Magnesium-protoporphyrin IX monomethyl ester [oxidative] cyclase, chloroplastic OS=Gossypium hirsutum OX=3635 GN=CRD1 PE=2 SV=2
67			MD06G1033000	--	-2.41331	down	--
68			MD04G1040300	GUN4	-2.48256	down	Tetrapyrrole-binding protein, chloroplastic OS=Arabidopsis thaliana OX=3702 GN=GUN4 PE=1 SV=1
69			MD00G1168300	RPPL1	-3.15431	down	Putative disease resistance RPP13-like protein 1 OS=Arabidopsis thaliana OX=3702 GN=RPPL1 PE=3 SV=1
70			MD02G1157800	PSBO	-3.38309	down	Oxygen-evolving enhancer protein 1, chloroplastic OS=Nicotiana tabacum OX=4097 GN=PSBO PE=2 SV=1
71			MD09G1090500	PSB27-1	-3.68161	down	Photosystem II repair protein PSB27-H1, chloroplastic OS=Arabidopsis thaliana OX=3702 GN=PSB27-1 PE=1 SV=1
72			MD00G1161400	LHCB5	-3.91384	down	Chlorophyll a-b binding protein CP26, chloroplastic OS=Arabidopsis thaliana OX=3702 GN=LHCB5 PE=1 SV=1
73			MD01G1078500	STR4	-4.02733	down	Rhodanese-like domain-containing protein 4, chloroplastic OS=Arabidopsis thaliana OX=3702 GN=STR4 PE=1 SV=2
74			MD00G1103100	LHCB5	-4.13507	down	Chlorophyll a-b binding protein CP26, chloroplastic OS=Arabidopsis thaliana OX=3702 GN=LHCB5 PE=1 SV=1
75			MD03G1217900	--	-4.41972	down	--
76			MD00G1109700	PSAK	-4.75962	down	Photosystem I reaction center subunit psaK, chloroplastic OS=Arabidopsis thaliana OX=3702 GN=PSAK PE=2 SV=2
77			MD03G1218900	LHCB3	-5.1658	down	Chlorophyll a-b binding protein 3, chloroplastic OS=Arabidopsis thaliana OX=3702 GN=LHCB3 PE=1 SV=1
78			MD01G1149200	--	-5.93731	down	60S acidic ribosomal protein P0 OS=Glycine max OX=3847 PE=2 SV=1
79			MD01G1004300	PSAN	-6.53982	down	Photosystem I reaction center subunit N, chloroplastic OS=Arabidopsis thaliana OX=3702 GN=PSAN PE=1 SV=2
80		cellular component	MD03G1282900	PSAL	-3.69077	down	Photosystem I reaction center subunit XI, chloroplastic OS=Arabidopsis thaliana OX=3702 GN=PSAL PE=1 SV=2
81			MD02G1131800	LHCB5	-3.91384	down	Chlorophyll a-b binding protein CP26, chloroplastic OS=Arabidopsis thaliana OX=3702 GN=LHCB5 PE=1 SV=1
82			MD01G1074400	STR4	-4.02733	down	Rhodanese-like domain-containing protein 4, chloroplastic OS=Arabidopsis thaliana OX=3702 GN=STR4 PE=1 SV=2
83			MD05G1259200	LHCB5	-4.13507	down	Chlorophyll a-b binding protein CP26, chloroplastic OS=Arabidopsis thaliana OX=3702 GN=LHCB5 PE=1 SV=1
84			MD03G1086000	PSBQ2	-4.73675	down	Oxygen-evolving enhancer protein 3-2, chloroplastic OS=Arabidopsis thaliana OX=3702 GN=PSBQ2 PE=1 SV=2
85			MD05G1188500	PSAK	-4.75962	down	Photosystem I reaction center subunit psaK, chloroplastic OS=Arabidopsis thaliana OX=3702 GN=PSAK PE=2 SV=2
86			MD02G1157800	LHCB3	-5.1658	down	Chlorophyll a-b binding protein 3, chloroplastic OS=Arabidopsis thaliana OX=3702 GN=LHCB3 PE=1 SV=1
87			MD03G1175000	--	-5.93731	down	60S acidic ribosomal protein P0 OS=Glycine max OX=3847 PE=2 SV=1
88			MD02G1130800	PSAEA	-6.26319	down	Photosystem I reaction center subunit IV A, chloroplastic OS=Nicotiana sylvestris OX=4096 GN=PSAEA PE=1 SV=1
89			MD04G1244400	GST	2.96001	up	Glutathione S-transferase OS=Hyoscyamus muticus OX=35626 PE=1 SV=1
90			MD00G1161400	ATJ11	-1.01377	down	Chaperone protein dnaJ 11, chloroplastic OS=Arabidopsis thaliana OX=3702 GN=ATJ11 PE=1 SV=2
91			MD01G1078500	CURT1A	-2.03759	down	Protein CURVATURE THYLAKOID 1A, chloroplastic OS=Arabidopsis thaliana OX=3702 GN=CURT1A PE=1 SV=1
92			MD00G1103100	PSAF	-2.05631	down	Photosystem I reaction center subunit III, chloroplastic OS=Flaveria trinervia OX=4227 GN=PSAF PE=2 SV=1
93			MD05G1336200	PTAC16	-2.22302	down	Protein PLASTID TRANSCRIPTIONALLY ACTIVE 16, chloroplastic OS=Arabidopsis thaliana OX=3702 GN=PTAC16 PE=1 SV=1
94			MD00G1109700	PSB28	-2.36466	down	Photosystem II reaction center PSB28 protein, chloroplastic OS=Oryza sativa subsp. japonica OX=39947 GN=PSB28 PE=2 SV=2
95			MD03G1218900	PSBO	-3.38309	down	Oxygen-evolving enhancer protein 1, chloroplastic OS=Nicotiana tabacum OX=4097 GN=PSBO PE=2 SV=1
96			MD01G1149200	RBCX2	-3.52989	down	Chaperonin-like RbcX protein 2, chloroplastic OS=Arabidopsis thaliana OX=3702 GN=RBCX2 PE=1 SV=1
97			MD05G1183900	PETH	-3.59856	down	Ferredoxin--NADP reductase, leaf isozyme, chloroplastic OS=Pisum sativum OX=3888 GN=PETH PE=1 SV=1
98		molecular function	MD01G1090500	--	3.45067	up	Anthranilate N-methyltransferase OS=Ruta graveolens OX=37565 PE=1 SV=1
99			MD03G1282900	GST	2.96001	up	Glutathione S-transferase OS=Hyoscyamus muticus OX=35626 PE=1 SV=1
100			MD00G1175200	CYP82A3	2.86263	up	Cytochrome P450 82A3 OS=Glycine max OX=3847 GN=CYP82A3 PE=2 SV=1
101			MD03G1214800	CYP736A117	2.43731	up	Cytochrome P450 736A117 OS=Prunus mume OX=102107 GN=CYP736A117 PE=2 SV=1
102			MD12G1221300	AMI1	1.96322	up	Amidase 1 OS=Arabidopsis thaliana OX=3702 GN=AMI1 PE=1 SV=1
103			MD01G1089800	--	1.87178	up	Anthranilate N-methyltransferase OS=Ruta graveolens OX=37565 PE=1 SV=1
104			MD01G1051800	OMT3	1.44614	up	Probable O-methyltransferase 3 OS=Humulus lupulus OX=3486 GN=OMT3 PE=2 SV=1
105			MD00G1147200	AMI1	1.17003	up	Amidase 1 OS=Arabidopsis thaliana OX=3702 GN=AMI1 PE=1 SV=1
106			MD12G1220800	AMI1	1.0849	up	Amidase 1 OS=Arabidopsis thaliana OX=3702 GN=AMI1 PE=1 SV=1
107			MD08G1002300	SBE1	1.06547	up	1,4-alpha-glucan-branching enzyme OS=Solanum tuberosum OX=4113 GN=SBE1 PE=2 SV=2
108			MD09G1086500	--	-1.03184	down	--
109			MD03G1194600	At1g32860	-1.56364	down	Glucan endo-1,3-beta-glucosidase 11 OS=Arabidopsis thaliana OX=3702 GN=At1g32860 PE=2 SV=1
110			MD00G1125900	N	-1.66465	down	TMV resistance protein N OS=Nicotiana glutinosa OX=35889 GN=N PE=1 SV=1
111			MD01G1187500	NEET	-1.74339	down	CDGSH iron-sulfur domain-containing protein NEET OS=Arabidopsis thaliana OX=3702 GN=NEET PE=1 SV=1
112			MD01G1186600	RPM1	-2.50021	down	Disease resistance protein RPM1 OS=Arabidopsis thaliana OX=3702 GN=RPM1 PE=1 SV=1
113			MD03G1296500	BXL2	-2.60319	down	Probable beta-D-xylosidase 2 OS=Arabidopsis thaliana OX=3702 GN=BXL2 PE=2 SV=1
114			MD08G1162200	CAO	-2.61968	down	Chlorophyllide a oxygenase, chloroplastic OS=Arabidopsis thaliana OX=3702 GN=CAO PE=1 SV=1
115			MD00G1065200	CYP749A22	-2.80732	down	Cytochrome P450 CYP749A22 OS=Panax ginseng OX=4054 PE=2 SV=1
116			MD08G1051600	TIC55	-2.93868	down	Protein TIC 55, chloroplastic OS=Pisum sativum OX=3888 GN=TIC55 PE=1 SV=1
117			MD00G1168300	RPPL1	-3.15431	down	Putative disease resistance RPP13-like protein 1 OS=Arabidopsis thaliana OX=3702 GN=RPPL1 PE=3 SV=1
118			MD00G1161400	LHCB5	-3.91384	down	Chlorophyll a-b binding protein CP26, chloroplastic OS=Arabidopsis thaliana OX=3702 GN=LHCB5 PE=1 SV=1
119			MD01G1078500	STR4	-4.02733	down	Rhodanese-like domain-containing protein 4, chloroplastic OS=Arabidopsis thaliana OX=3702 GN=STR4 PE=1 SV=2
120			MD00G1103100	LHCB5	-4.13507	down	Chlorophyll a-b binding protein CP26, chloroplastic OS=Arabidopsis thaliana OX=3702 GN=LHCB5 PE=1 SV=1
121			MD03G1218900	LHCB5	-5.1658	down	Chlorophyll a-b binding protein 3, chloroplastic OS=Arabidopsis thaliana OX=3702 GN=LHCB5 PE=1 SV=1
122			MD04G1143400	LHCB5	-5.89054	down	Fructose-1,6-bisphosphatase 1, chloroplastic OS=Arabidopsis thaliana OX=3702 GN=LHCB5 PE=1 SV=2
123			MD01G1149200	--	-5.93731	down	60S acidic ribosomal protein P0 OS=Glycine max OX=3847 PE=2 SV=1
124			MD04G1143200	LHCB5	-5.9374	down	Fructose-1,6-bisphosphatase, chloroplastic OS=Pisum sativum OX=3888 GN=LHCB5 PE=1 SV=2
125			MD12G1157400	FBP	-8.17663	down	Fructose-1,6-bisphosphatase, chloroplastic OS=Glycine max OX=3847 GN=FBP PE=2 SV=1
