# Supplementary material for: Transcriptome Analysis of the Effects of Grafting Interstocks on Apple Rootstocks and Scions
Source: Int J Mol Sci. 2023 Jan 2;24(1):807. doi: 10.3390/ijms24010807 (PMC9821396; doi:10.3390/ijms24010807)
Supplement: Supplementary file 1 [file ijms-24-00807-s001.zip › ijms-2049849-supplementary/ijms-2049849-supplementary tables and figures/Table S6.xlsx]

## Sheet: Sheet1
Table S6 The genes information in Top 20 KEGG pathways
No.	Group	ID	Pathway	q-value	gene_number	Contained	geneID
1	BS vs MS	ko00500	Starch and sucrose metabolism	0.0134994	72	up&down	MD00G1016800; MD00G1122900; MD00G1156200; MD00G1220000; MD01G1025400; MD01G1137400; MD01G1137600; MD01G1191400; MD02G1028400; MD02G1044300; MD02G1051400; MD02G1053100; MD02G1099000; MD02G1183900; MD02G1197500; MD02G1242000; MD02G1306700; MD02G1306900; MD04G1013500; MD04G1035600; MD04G1200400; MD05G1002300; MD05G1146600; MD05G1185300; MD05G1262300; MD05G1346500; MD06G1120700; MD07G1060900; MD07G11…
2		ko03420	Nucleotide excision repair	0.0134994	26	up&down	MD02G1109200; MD02G1253200; MD03G1164900; MD04G1041000; MD05G1202200; MD05G1225000; MD07G1243100; MD07G1243600; MD07G1244300; MD07G1244800; MD07G1245700; MD08G1082700; MD11G1160700; MD11G1203900; MD12G1101700; MD12G1192500; MD13G1161500; MD14G1166000; MD17G1075700; MD17G1252600; MD17G1261900; MD17G1262000; Malus_domestica_newGene_10804; Malus_domestica_newGene_1991; Malus_domestica_newGene_3655; …
3		ko00402	Benzoxazinoid biosynthesis	0.0134994	10	up&down	MD00G1220300; MD02G1050800; MD02G1053200; MD02G1053300; MD05G1205100; MD13G1211000; MD13G1211100; MD13G1211800; MD13G1212000; MD13G1212100
4		ko04626	Plant-pathogen interaction	0.0170872	127	up&down	MD00G1007000; MD01G1062000; MD01G1063200; MD01G1168600; MD01G1172800; MD01G1179700; MD01G1179800; MD01G1180500; MD01G1186600; MD01G1186800; MD01G1187100; MD01G1191000; MD01G1212300; MD01G1212400; MD01G1214500; MD01G1225000; MD02G1071600; MD02G1071800; MD02G1171100; MD02G1245600; MD02G1254300; MD02G1260200; MD02G1271900; MD03G1049900; MD03G1063600; MD03G1071300; MD03G1081500; MD03G1138500; MD03G11…
5		ko02010	ABC transporters	0.0262053	25	up&down	MD01G1117400; MD02G1270400; MD04G1116300; MD05G1187200; MD08G1001300; MD09G1041900; MD09G1195100; MD09G1204200; MD10G1048700; MD10G1220200; MD10G1268400; MD11G1185400; MD11G1203400; MD11G1203500; MD11G1260200; MD11G1272000; MD11G1272400; MD11G1272500; MD11G1314300; MD12G1045900; MD13G1109600; MD13G1138600; MD14G1118100; MD15G1000600; MD15G1145300
6		ko00360	Phenylalanine metabolism	0.0535849	14	up&down	MD00G1192500; MD03G1079300; MD03G1079800; MD03G1121400; MD09G1148400; MD10G1091500; MD10G1120200; MD10G1120400; MD11G1083300; MD11G1084300; MD12G1221100; MD12G1221300; MD14G1172500; Malus_domestica_newGene_6781
7		ko01040	Biosynthesis of unsaturated fatty acids	0.0535849	11	up&down	MD03G1062700; MD03G1255700; MD06G1073900; MD06G1074100; MD11G1150600; MD12G1169800; MD12G1169900; MD12G1170600; MD15G1312800; MD15G1313000; MD16G1222400
8		ko03430	Mismatch repair	0.0535849	21	up&down	MD00G1095100; MD02G1109200; MD02G1253200; MD03G1164900; MD04G1041000; MD05G1202200; MD07G1243100; MD07G1243600; MD07G1244300; MD07G1244800; MD07G1245700; MD11G1203900; MD12G1101700; MD13G1161500; MD14G1166000; MD17G1252600; MD17G1261900; MD17G1262000; Malus_domestica_newGene_1991; Malus_domestica_newGene_3655; Malus_domestica_newGene_5815
9		ko00910	Nitrogen metabolism	0.0633982	12	up&down	MD00G1015600; MD04G1055700; MD04G1241400; MD05G1237100; MD08G1172400; MD09G1028900; MD10G1022400; MD12G1083000; MD14G1002500; MD14G1078100; MD15G1357900; MD16G1093300
10		ko00940	Phenylpropanoid biosynthesis	0.0752095	53	up&down	MD00G1016800; MD00G1033100; MD00G1112500; MD01G1089600; MD01G1194000; MD02G1049800; MD02G1073300; MD02G1073400; MD02G1138900; MD02G1242000; MD02G1302900; MD02G1304400; MD02G1304900; MD02G1305100; MD02G1305300; MD03G1012700; MD03G1051100; MD03G1121400; MD03G1223300; MD05G1069000; MD05G1345800; MD06G1003200; MD06G1003300; MD06G1003500; MD07G1020400; MD07G1021200; MD07G1060900; MD07G1300200; MD08G11…
11		ko00380	Tryptophan metabolism	0.162529	17	up&down	MD00G1192500; MD02G1106500; MD03G1079300; MD03G1079800; MD05G1128000; MD05G1128100; MD05G1133000; MD09G1188300; MD10G1120200; MD10G1120400; MD11G1083300; MD11G1084300; MD11G1092600; MD12G1221100; MD12G1221300; MD13G1090800; Malus_domestica_newGene_6781
12		ko00071	Fatty acid degradation	0.189506	15	up&down	MD02G1199800; MD02G1279200; MD03G1073600; MD06G1073900; MD06G1074100; MD09G1286100; MD10G1014100; MD10G1317300; MD11G1004800; MD11G1079600; MD12G1169800; MD12G1169900; MD12G1170600; MD13G1090800; MD15G1349800
13		ko00592	alpha-Linolenic acid metabolism	0.189506	18	up&down	MD02G1242900; MD05G1167600; MD05G1252800; MD06G1073900; MD06G1074100; MD07G1003600; MD07G1004600; MD07G1073800; MD10G1014100; MD10G1233900; MD10G1317300; MD11G1004800; MD12G1169800; MD12G1169900; MD12G1170600; MD12G1262800; MD15G1023700; MD15G1401300
14		ko01212	Fatty acid metabolism	0.189506	18	up&down	MD02G1279200; MD03G1062700; MD03G1255700; MD06G1073900; MD06G1074100; MD06G1138100; MD08G1220800; MD08G1247500; MD09G1286100; MD11G1150600; MD12G1169800; MD12G1169900; MD12G1170600; MD14G1131500; MD15G1312800; MD15G1313000; MD15G1349800; MD16G1222400
15		ko03040	Spliceosome	0.347189	60	up&down	MD00G1079900; MD00G1120600; MD00G1120900; MD00G1168000; MD00G1168300; MD00G1176700; MD01G1127400; MD01G1128000; MD01G1129200; MD01G1129700; MD01G1133100; MD01G1180300; MD02G1245800; MD02G1246300; MD02G1247100; MD02G1249300; MD02G1250800; MD02G1252800; MD02G1277200; MD02G1286200; MD02G1286900; MD02G1293400; MD02G1293500; MD03G1006200; MD03G1023000; MD03G1026000; MD03G1026500; MD03G1031800; MD05G11…
16		ko03030	DNA replication	0.385549	17	up&down	MD02G1109200; MD02G1253200; MD03G1164900; MD04G1041000; MD05G1202200; MD10G1234600; MD11G1160700; MD11G1203900; MD12G1101700; MD13G1161500; MD14G1166000; MD17G1252600; MD17G1261900; MD17G1262000; Malus_domestica_newGene_1991; Malus_domestica_newGene_3655; Malus_domestica_newGene_5815
17		ko00280	Valine, leucine and isoleucine degradation	0.423765	15	up&down	MD02G1051100; MD02G1053000; MD02G1191200; MD02G1254000; MD03G1002200; MD03G1164600; MD04G1170100; MD05G1356400; MD06G1073900; MD06G1074100; MD12G1184100; MD13G1090800; MD13G1165800; MD15G1425100; MD16G1197600
18		ko00480	Glutathione metabolism	0.423765	21	up&down	MD00G1059000; MD02G1127800; MD03G1282900; MD04G1111700; MD04G1112100; MD04G1210100; MD05G1286400; MD09G1147300; MD10G1072300; MD10G1196800; MD10G1196900; MD10G1212900; MD11G1271900; MD12G1125600; MD13G1082000; MD13G1082100; MD13G1082200; MD15G1243000; MD15G1410000; MD16G1081100; MD17G1260600
19		ko00073	Cutin, suberine and wax biosynthesis	0.423765	11	up&down	MD02G1199800; MD02G1247800; MD02G1296000; MD03G1073600; MD08G1026100; MD09G1007600; MD09G1193200; MD11G1079600; MD15G1022800; MD16G1003000; MD17G1011500
20		ko00053	Ascorbate and aldarate metabolism	0.467524	14	up&down	MD00G1059000; MD02G1127800; MD02G1269100; MD10G1212900; MD12G1064700; MD12G1125600; MD12G1150100; MD13G1090800; MD13G1206200; MD15G1243000; MD15G1328900; MD17G1179500; MD17G1179700; MD17G1260600
21	BS vs MS	ko00196	Photosynthesis - antenna proteins	9.04733e-33	26	down	MD00G1103100; MD00G1161400; MD01G1132800; MD03G1218900; MD04G1151300; MD05G1000500; MD05G1289200; MD05G1289300; MD06G1195000; MD07G1175900; MD08G1220900; MD09G1122500; MD09G1134800; MD09G1292900; MD10G1265300; MD10G1265400; MD11G1236900; MD12G1165400; MD13G1119100; MD14G1202000; MD15G1083400; MD15G1411600; MD16G1119500; MD17G1113400; MD17G1123800; MD17G1281900
22		ko00195	Photosynthesis	5.20653e-29	39	down	MD00G1109700; MD01G1004300; MD02G1130800; MD02G1157800; MD03G1042800; MD04G1244400; MD05G1183900; MD05G1188500; MD05G1205000; MD05G1259200; MD05G1336200; MD05G1347300; MD08G1007200; MD08G1236800; MD09G1090500; MD09G1098300; MD09G1146300; MD09G1209500; MD10G1171800; MD10G1192100; MD10G1238800; MD10G1311700; MD10G1321500; MD11G1169900; MD12G1260300; MD13G1106700; MD13G1191300; MD13G1193300; MD15G10…
23		ko00500	Starch and sucrose metabolism	0.000434491	42	up&down	MD00G1125900; MD01G1120400; MD01G1189200; MD02G1099000; MD02G1109700; MD02G1133200; MD03G1194600; MD04G1011700; MD04G1187200; MD05G1063400; MD05G1166600; MD05G1317700; MD05G1342500; MD05G1363400; MD06G1043900; MD06G1105900; MD07G1152700; MD08G1002300; MD08G1035000; MD09G1062600; MD10G1003400; MD10G1006800; MD10G1018900; MD10G1021000; MD10G1034300; MD10G1040000; MD10G1040800; MD10G1158000; MD11G13…
24		ko00860	Porphyrin and chlorophyll metabolism	0.00358103	11	down	MD00G1107700; MD03G1223800; MD05G1131800; MD06G1193900; MD08G1162200; MD09G1169900; MD11G1008100; MD11G1241700; MD12G1073700; MD13G1227100; MD14G1072000
25		ko00710	Carbon fixation in photosynthetic organisms	0.00370535	15	down	MD00G1040000; MD02G1243100; MD04G1143200; MD04G1143400; MD05G1234000; MD06G1006500; MD06G1023500; MD07G1213200; MD09G1000800; MD10G1043800; MD10G1063600; MD11G1062200; MD11G1158300; MD12G1157400; MD12G1157600
26		ko04712	Circadian rhythm - plant	0.00806671	14	up&down	MD01G1076400; MD01G1088900; MD03G1228100; MD06G1191800; MD08G1049600; MD08G1147100; MD09G1079200; MD12G1126100; MD13G1070600; MD13G1122900; MD14G1243400; MD15G1045000; MD16G1018000; MD17G1020400
27		ko00010	Glycolysis / Gluconeogenesis	0.0331225	19	up&down	MD00G1031300; MD00G1040000; MD02G1009300; MD04G1143200; MD04G1143400; MD04G1159900; MD04G1160100; MD05G1234000; MD06G1100000; MD06G1121600; MD10G1012400; MD10G1043800; MD10G1063600; MD11G1062200; MD11G1158300; MD12G1157400; MD12G1157600; MD15G1327600; MD17G1180600
28		ko01200	Carbon metabolism	0.0602939	29	up&down	MD00G1031300; MD00G1040000; MD01G1044100; MD02G1009300; MD02G1055800; MD02G1243100; MD03G1168700; MD04G1143200; MD04G1143400; MD04G1191000; MD05G1234000; MD06G1006500; MD06G1023500; MD06G1031000; MD07G1213200; MD09G1000800; MD10G1043800; MD10G1063600; MD10G1195700; MD11G1062200; MD11G1158300; MD11G1202100; MD12G1157400; MD12G1157600; MD15G1060200; MD15G1307200; MD15G1327600; MD17G1143900; MD17G11…
29		ko00051	Fructose and mannose metabolism	0.0602939	12	up&down	MD00G1005700; MD00G1040000; MD01G1195300; MD04G1143200; MD04G1143400; MD10G1063600; MD11G1158300; MD12G1157400; MD12G1157600; MD15G1024000; MD17G1180600; MD17G1257700
30		ko00591	Linoleic acid metabolism	0.0705305	5	up&down	MD02G1073600; MD07G1004500; MD07G1004600; MD12G1219300; MD16G1240200
31		ko00030	Pentose phosphate pathway	0.0868285	9	up&down	MD00G1040000; MD02G1009300; MD04G1143200; MD04G1143400; MD10G1063600; MD11G1158300; MD12G1157400; MD12G1157600; MD17G1180600
32		ko00380	Tryptophan metabolism	0.089666	10	up&down	MD00G1147200; MD03G1070400; MD05G1128000; MD09G1188300; MD10G1120300; MD10G1316500; MD11G1275200; MD12G1220800; MD12G1221300; MD16G1086300
33		ko00650	Butanoate metabolism	0.110279	5	up&down	MD03G1164600; MD06G1028700; MD06G1235500; MD09G1277000; MD12G1096100
34		ko00906	Carotenoid biosynthesis	0.192119	7	up&down	MD02G1083500; MD09G1146800; MD09G1281300; MD10G1194200; MD11G1181300; MD12G1032700; MD16G1090700
35		ko00052	Galactose metabolism	0.389525	10	up&down	MD02G1079200; MD04G1190900; MD05G1321600; MD06G1234600; MD12G1028200; MD13G1013100; MD13G1126600; MD16G1095000; MD17G1030100; MD17G1180600
36		ko00072	Synthesis and degradation of ketone bodies	0.389525	2	down	MD03G1164600; MD12G1096100
37		ko00430	Taurine and hypotaurine metabolism	0.389525	2	up&down	MD06G1235500; MD09G1277000
38		ko00600	Sphingolipid metabolism	0.397126	7	down	MD02G1079200; MD05G1321600; MD06G1234600; MD09G1269700; MD11G1011200; MD13G1013100; MD13G1126600
39		ko00604	Glycosphingolipid biosynthesis - ganglio series	0.431846	4	down	MD02G1079200; MD06G1234600; MD13G1013100; MD13G1126600
40		ko00531	Glycosaminoglycan degradation	0.431846	5	down	MD02G1079200; MD06G1234600; MD13G1013100; MD13G1126600; MD16G1130600
