# Supplementary material for: Transcriptome Analysis of the Effects of Grafting Interstocks on Apple Rootstocks and Scions
Source: Int J Mol Sci. 2023 Jan 2;24(1):807. doi: 10.3390/ijms24010807 (PMC9821396; doi:10.3390/ijms24010807)
Supplement: Supplementary file 1 [file ijms-24-00807-s001.zip › ijms-2049849-supplementary/ijms-2049849-supplementary tables and figures/Table S7.xlsx]

## Sheet: Sheet1
Table S7 Quantity of R and M samples that correspond to the WGCNA module (FPKM)
No.	Module	Gene ID	BR	BS	MI	MR	MS
1	black	MD17G1283900	21.891	19.4771	2.35883	16.4193	14.272
2		MD17G1282600	1.80894	0.219808	7.41013	3.94523	0.092277
3		MD17G1282100	1.24228	0.985695	5.04904	2.2015	0.960238
4		MD17G1278100	2.66117	1.40155	2.9826	0.825596	1.06128
5		MD17G1267800	3.67682	5.32062	35.006	5.439	4.78943
6		MD17G1265400	8.95303	12.5028	28.488	7.65529	11.9902
7		MD17G1244600	6.52292	11.3453	18.9864	2.68924	14.9352
8		MD17G1243900	28.4894	27.8966	86.7802	22.6068	30.7684
9		MD17G1224900	4.23385	0.110478	9.50621	1.61715	0.326357
10		MD17G1224600	17.9599	5.66121	3.86417	11.9545	12.5523
11		MD17G1222400	33.7243	13.504	3.40693	35.3632	22.2447
12		MD17G1202200	1.86231	2.65282	6.62504	2.10794	2.86283
13		MD17G1197800	16.6039	18.438	67.0189	19.2975	16.6493
14		MD17G1195300	4.14481	2.51431	9.00034	3.42156	4.69264
15		MD17G1192900	5.09624	6.84342	12.6463	3.35154	6.86225
16		MD17G1186000	2.13461	1.9791	4.89053	2.36778	1.35725
17		MD17G1185000	3.30591	8.15983	33.0672	0.837251	6.12242
18		MD17G1169600	0.627113	5.6544	21.2224	0.206129	1.70256
19		MD17G1167200	6.61916	2.02794	1.48364	2.99684	2.62723
20		MD17G1158200	0.076772	0.21189	4.77912	0.055825	0.142052
21		MD17G1150200	153.181	72.0022	17.0906	166.486	58.7681
22		MD17G1147100	4.83078	5.28471	15.2209	3.07941	5.42979
23		MD17G1130100	179.508	36.4413	689.919	310.661	139.845
24		MD17G1125000	7.3002	3.4009	0.362075	2.22385	3.67685
25		MD17G1119500	1.31279	1.66453	17.9355	2.82584	1.19266
26		MD17G1110500	6.17462	5.96108	21.0626	5.54603	10.9112
27		MD17G1110200	826.47	1704	3539.79	210.586	1673.42
28		MD17G1104700	1.85126	0.092528	7.38218	0.0409583	2.52782
29		MD17G1102300	4.67951	3.88458	0.269696	8.0784	4.92937
30		MD17G1101100	4.44666	5.29704	0.0127073	3.07731	5.73601
31		MD17G1098300	5.9171	3.40501	16.9968	9.43538	3.94909
32		MD17G1097700	0.986751	2.87673	3.73667	1.68889	0.429243
33		MD17G1087800	10.4933	6.03184	0.64735	5.0403	9.03139
34		MD17G1086500	0	2.25921	4.58112	0.017742	0
35		MD17G1086200	1.75079	0.940967	2.61183	0.628565	1.05224
36		MD17G1085300	57.0526	19.5745	106.235	43.7398	50.7473
37		MD17G1085200	21.4435	10.2204	33.1572	9.87463	15.1016
38		MD17G1078100	13.3985	10.8433	0.336742	9.41272	17.0048
39		MD17G1078000	2.64643	2.70519	0.184131	2.57055	3.30465
40		MD17G1062500	1.58177	3.70402	4.78996	2.05741	1.60304
41		MD17G1058100	5.65627	2.53343	0.592345	7.69405	7.16261
42		MD17G1040200	4.08517	8.1514	17.3266	3.41993	6.01401
43		MD17G1037400	0.0187517	0	6.21232	0.0137997	0.0246543
44		MD17G1030400	5.01307	4.72267	10.7674	2.02236	4.97862
45		MD17G1029100	2.0395	0.615177	8.34383	1.16984	1.8468
46		MD17G1025000	0.552929	1.18121	3.91425	0.723359	0.484791
47		MD17G1024300	4.84347	3.81255	0.008058	4.96863	4.27099
48		MD17G1024100	16.376	17.2284	0.148385	10.9703	16.3951
49		MD17G1022500	1.24052	2.18868	5.03276	0.483703	1.56376
50		MD17G1010300	0.789351	1.3681	5.98371	3.38466	2.23955
51		MD16G1283300	0.838922	1.46733	3.6351	0.872003	0.752341
52		MD16G1275000	0.04576	0	7.86231	0.20347	0
53		MD16G1270400	0.75215	0.836251	4.45129	0.128857	1.07879
54		MD16G1241000	12.6082	8.96516	36.7936	14.2773	12.2398
55		MD16G1240900	6.40427	4.0477	18.2384	7.75192	5.06672
56		MD16G1240800	9.46116	5.74706	20.6864	13.1257	5.02172
57		MD16G1240400	1.17434	1.09541	9.31872	2.20813	2.91242
58		MD16G1240200	1.67543	0.898126	8.2696	3.62721	0.769897
59		MD16G1233000	8.91244	21.1572	47.6469	6.99357	19.3968
60		MD16G1232900	13.1085	35.6777	58.7104	8.32932	39.1524
61		MD16G1217800	3.90837	0.188135	0.210813	3.68347	3.99947
62		MD16G1217700	7.67796	0.476735	0.406669	6.85969	8.11993
63		MD16G1213400	1.66933	1.7424	7.24791	1.6134	2.34231
64		MD16G1203100	11.236	11.6619	35.2589	8.9232	16.7857
65		MD16G1200000	1.99571	1.25163	11.5111	1.24721	6.68957
66		MD16G1199900	6.04531	9.28495	15.0175	3.4489	8.23075
67		MD16G1183400	1.47863	1.17921	8.86269	1.36737	2.69822
68		MD16G1171100	0.531623	2.02001	5.87698	1.48977	0.100243
69		MD16G1159700	0.659999	0.0306813	10.1666	0.362699	0.0435807
70		MD16G1140300	15.3824	18.0682	38.634	9.90385	17.7193
71		MD16G1139000	1.47311	2.01546	3.81616	1.50246	1.1709
72		MD16G1127100	11.7551	15.74	47.5558	18.1563	18.8901
73		MD16G1126400	3.85333	2.5044	12.6109	7.92118	3.01586
74		MD16G1124200	1.4912	2.73266	8.05729	1.17256	3.23845
75		MD16G1114600	5.29121	3.50397	12.5453	2.82009	7.96944
76		MD16G1101300	2.34207	3.24797	8.09076	2.78409	4.35238
77		MD16G1101000	8.66506	5.5208	43.4041	26.7626	12.149
78		MD16G1098200	12.8853	6.8307	1.97975	7.92916	9.89192
79		MD16G1094500	1.72558	1.89464	6.95038	2.2456	1.47648
80		MD16G1094400	45.5429	62.4298	165.132	50.3992	56.8519
81		MD16G1093500	16.9581	9.98059	5.23542	24.6565	23.7459
82		MD16G1092200	0.974377	1.28742	1.99129	0.302631	0.978097
83		MD16G1088900	3.38975	2.87942	8.73118	4.12377	1.61665
84		MD16G1087900	2.80511	1.70385	6.29753	0.609978	3.29994
85		MD16G1082500	3.76456	3.3036	0.238367	1.68274	2.70654
86		MD16G1081600	3.14778	3.61108	16.1862	2.46813	2.75297
87		MD16G1076000	83.2289	124.978	213.814	67.0133	77.8365
88		MD16G1058800	0.856888	1.1038	4.94256	0.654508	1.33876
89		MD16G1053400	1.09518	1.51252	0.159299	0.931695	1.52207
90		MD16G1043000	18.9792	10.7433	2.97761	8.54213	8.37534
91		MD16G1038000	1.045	0.756936	2.49687	0.536522	1.04802
92		MD16G1024100	1.41784	0.499964	55.3672	3.5958	0.201616
93		MD16G1018000	10.7351	2.94207	63.8133	23.7743	2.87895
94		MD16G1014300	1.29497	0.885612	11.4287	2.79882	0.995718
95		MD15G1435700	2.16316	2.12709	4.79215	1.57677	1.66397
96		MD15G1433000	2.28802	3.21283	0	2.9091	2.34749
97		MD15G1430500	3.49823	1.91917	8.29171	5.10429	2.05761
98		MD15G1430000	0.0741013	2.59213	2.55598	0	0
99		MD15G1426800	2.69499	3.2682	0	4.00878	2.11472
100		MD15G1420900	1.66475	2.09078	6.22911	1.00539	1.27647
101		MD15G1415700	1.57168	1.4639	0.12707	0.778062	1.1665
102		MD15G1413800	5.61613	19.0606	23.6825	3.2409	15.193
103		MD15G1413200	2.64781	6.62198	10.8518	1.98158	3.33112
104		MD15G1413000	3.65373	3.8899	9.44395	2.3546	3.70665
105		MD15G1410700	2.99142	1.19599	6.84422	1.78627	3.84272
106		MD15G1410300	7.21574	7.51604	18.2762	6.00772	6.01629
107		MD15G1407700	29.4323	12.3576	0.357699	25.613	24.1619
108		MD15G1406900	0	0	5.06365	0	0
109		MD15G1403000	18.559	9.52712	2.59916	12.9946	9.94839
110		MD15G1399700	31.0805	18.4472	6.57559	40.7895	20.3723
111		MD15G1397900	0.743432	1.10227	1.67966	0.288143	1.27858
112		MD15G1396300	3.10985	3.28969	0	3.21471	3.39537
113		MD15G1395800	2.14822	4.20578	7.29273	2.71419	1.6968
114		MD15G1395300	15.7763	6.05461	25.293	10.8509	10.0539
115		MD15G1394400	4.48045	6.44759	16.6524	7.84757	3.54679
116		MD15G1394300	11.0017	18.7525	35.559	7.98096	13.62
117		MD15G1384600	31.2617	18.6155	65.9916	11.8429	27.6164
118		MD15G1378000	1.11379	3.55019	4.77489	0	2.47893
119		MD15G1376200	0	0.625569	5.24265	0	0.422139
120		MD15G1366900	2.02208	5.38313	12.6912	2.56485	1.62429
121		MD15G1366700	1.9036	4.31182	5.63357	2.73485	1.37784
122		MD15G1365200	10.4909	5.18998	21.4856	9.0602	5.02362
123		MD15G1361000	25.4254	22.1169	77.8993	37.5979	36.6222
124		MD15G1359000	10.0457	12.0902	0.028607	14.3904	10.0995
125		MD15G1343500	0.220463	0.517919	12.8944	0.634974	2.18415
126		MD15G1340700	16.2256	7.66271	64.2507	17.2405	8.24469
127		MD15G1328800	0.343962	2.73854	2.91481	1.24506	0
128		MD15G1328700	0.321729	5.03443	5.39881	1.23763	0
129		MD15G1325600	0.0308407	1.38018	4.37448	0	0
130		MD15G1317100	10.8349	8.31859	32.8514	4.92317	8.0899
131		MD15G1313500	0.982404	1.14807	2.86053	1.8379	0.914125
132		MD15G1309200	0.609844	1.57688	6.06353	0.336527	1.01203
133		MD15G1304400	3.92292	5.84797	0	3.01715	4.86147
134		MD15G1304300	2.10995	2.46745	0.0988197	1.47858	2.04306
135		MD15G1303500	128.121	81.2059	13.576	109.915	93.034
136		MD15G1283700	15.2208	6.17158	3.03909	8.73072	12.5553
137		MD15G1275800	68.1901	86.3144	221.641	64.6352	79.7853
138		MD15G1275700	1.41679	0.765901	5.67066	0.539497	1.89335
139		MD15G1267900	2.85108	0.562847	0	1.93333	2.86707
140		MD15G1264700	0.528483	1.11013	2.52563	0.43257	0.747211
141		MD15G1262700	59.134	162.543	226.155	69.6273	176.04
142		MD15G1259900	0.406067	1.97138	4.42456	1.20988	1.35364
143		MD15G1250900	3.81718	2.52427	0	5.72918	3.85549
144		MD15G1244200	5.84474	3.46032	30.4283	12.473	4.00957
145		MD15G1234900	1.37449	1.8563	0.116367	2.08645	1.49459
146		MD15G1231000	8.03054	11.5024	18.9313	5.44675	7.60324
147		MD15G1219800	0.47218	0.025916	10.5362	0.850532	0
148		MD15G1219700	0.54125	0.0205873	8.87826	1.32121	0.0106837
149		MD15G1219300	2.0262	2.67019	11.1595	4.54867	1.3744
150		MD15G1199600	1.3083	2.78142	4.64087	0.430336	2.27931
151		MD15G1197100	4.81101	2.61201	9.2764	3.07036	6.20123
152		MD15G1183700	11.2936	6.53171	3.0532	15.3672	6.30498
153		MD15G1178200	13.6539	11.0371	28.3415	7.74102	16.2278
154		MD15G1167300	3.08821	2.37435	5.91698	1.47048	3.38341
155		MD15G1158200	14.3188	10.7846	34.0645	10.4078	17.703
156		MD15G1154000	1.34324	1.0604	0.328408	1.70228	2.15138
157		MD15G1149800	0.038109	0	22.1997	0.0835677	0.0216927
158		MD15G1146500	1.32575	2.22881	8.46645	1.26618	1.98475
159		MD15G1128000	0.928995	0.445299	3.4079	1.22584	0.7429
160		MD15G1126600	17.3804	13.8671	77.0477	16.911	12.5947
161		MD15G1122700	6.04877	1.34455	0.0745217	5.92405	6.81683
162		MD15G1113900	33.5608	52.1236	117.931	56.2722	56.8887
163		MD15G1109700	2.71584	0	0.0688097	3.21839	3.2481
164		MD15G1108300	4.32498	2.7585	10.264	5.84524	4.16933
165		MD15G1082300	0.282365	0.184323	4.99256	0.660555	0.903346
166		MD15G1078000	2.02193	2.60776	6.04927	1.96013	3.20076
167		MD15G1067900	2.38595	3.85914	21.6461	0.701186	10.6956
168		MD15G1063300	1.6594	1.71638	0.316836	0.914212	1.00532
169		MD15G1062400	1.0442	1.70425	7.8063	0.793814	1.19676
170		MD15G1061800	6.8555	4.36744	0.88799	9.18767	4.91772
171		MD15G1054300	0.75832	2.47037	17.6724	0.0829653	2.90162
172		MD15G1050300	0.561226	0.510062	4.11728	1.12741	0.725181
173		MD15G1049100	16.3379	8.03233	3.4956	11.9007	7.04556
174		MD15G1041700	0.0611663	1.21813	5.98624	0.553789	0.768495
175		MD15G1025300	2.06227	1.87799	6.27012	3.25356	1.28399
176		MD15G1024000	20.2372	23.623	62.6366	36.9923	20.3443
177		MD15G1021100	3.9496	0.774164	12.2417	2.2664	3.76383
178		MD15G1010700	29.141	23.797	126.563	29.1786	21.7611
179		MD15G1010000	1.17381	0.490782	4.52231	1.30899	0.92708
180		MD14G1244900	0.764001	0.403231	5.26207	1.43018	0.431872
181		MD14G1241500	1.07906	0.54449	5.75713	1.95745	0.520958
182		MD14G1239400	40.3136	15.7435	8.95488	20.9141	25.7696
183		MD14G1238800	0.53802	1.19514	3.14532	0.04684	1.04498
184		MD14G1235300	0.269607	1.7631	3.7881	0.107467	0.854829
185		MD14G1234500	18.742	9.89243	39.5943	19.4889	10.7342
186		MD14G1230300	2.41262	0.703695	3.57549	0.940467	0.916719
187		MD14G1224400	1.11235	0.0697323	6.77464	1.95032	0.0521527
188		MD14G1224300	2.73269	0.034927	10.9458	3.66391	0.037184
189		MD14G1222600	0.843307	1.28454	2.54039	0.653416	1.44488
190		MD14G1214200	12.3533	20.806	70.109	26.1979	24.7373
191		MD14G1211600	0.708767	0.413999	2.73552	0.506464	0.665863
192		MD14G1202600	40.4335	14.7905	2.18181	26.7887	11.9016
193		MD14G1202500	37.366	16.1782	3.27199	24.5046	10.1591
194		MD14G1201300	1.58283	0	6.31557	2.9604	1.49565
195		MD14G1198600	0.86656	0	6.47116	1.12433	1.08637
196		MD14G1196300	3.73934	3.61757	4.68346	0.923211	1.16335
197		MD14G1196000	7.1653	3.58958	1.73888	8.77933	4.55584
198		MD14G1186700	0.954012	0.724233	5.11585	0.83489	0.808494
199		MD14G1186500	0.81723	0.624403	5.7511	0.736178	0.756231
200		MD14G1186200	2.29035	1.83504	5.73516	1.38103	3.87122
201		MD14G1176300	0.813962	2.29102	10.1069	1.02339	4.42418
202		MD14G1168600	32.9717	10.2987	85.5803	25.7839	8.23269
203		MD14G1168500	1.81775	0.561683	3.86112	1.35788	0.595791
204		MD14G1164400	2.08334	0.0218917	0	1.8649	2.02793
205		MD14G1146400	1.39626	1.1272	3.49854	1.30209	1.01846
206		MD14G1141900	2.08912	4.815	6.20572	1.05211	3.57071
207		MD14G1141800	0.923364	3.26786	4.92716	0.0915463	1.59703
208		MD14G1133400	0.590921	0.354883	10.9936	1.4482	0.160209
209		MD14G1124400	4.87579	2.48979	10.2553	1.76492	5.74252
210		MD14G1123300	5.98796	9.47484	1.03052	6.34472	7.51199
211		MD14G1112800	1.00758	1.83447	4.46276	0.545035	2.19949
212		MD14G1112700	0.550186	1.16929	3.15847	0.0129753	1.14667
213		MD14G1105000	4.29365	10.7145	9.69132	5.5081	2.42387
214		MD14G1104400	0.561037	0.053941	6.0004	0.845706	0
215		MD14G1089000	0.85181	2.59683	6.50441	1.15874	1.25399
216		MD14G1088800	0.758119	0.35451	2.16685	1.25006	0.525727
217		MD14G1080300	2.67282	1.57855	7.11841	2.43687	2.15061
218		MD14G1077700	1.69055	0.961287	16.8165	3.53131	8.90594
219		MD14G1073500	0.639312	2.42896	2.49215	0.637561	0.4058
220		MD14G1068500	0.86914	0.897876	3.82919	0.733572	0.494851
221		MD14G1065100	0.150113	0	12.6036	0.0197983	0.020732
222		MD14G1064100	0.985367	0.574305	3.40616	0.398795	1.36874
223		MD14G1054800	0.437086	0.326764	2.95535	0.34095	1.29095
224		MD14G1038200	1.09014	2.19469	3.32087	0.313209	1.80982
225		MD14G1035800	2.56424	2.01689	5.18936	1.51335	2.42866
226		MD14G1015900	0.703184	0.757046	3.4054	1.11363	0.782247
227		MD14G1011900	21.409	11.0237	33.3492	10.1804	18.0415
228		MD14G1006600	11.8706	7.75845	22.1616	7.81764	9.96516
229		MD14G1004700	1.61484	11.6829	12.9424	0.440543	1.98216
230		MD14G1002400	4.00887	2.77612	14.4946	2.81721	3.9424
231		MD14G1001000	1.9995	0.38304	0.430028	1.08734	1.46295
232		MD13G1284200	1.71288	2.87013	7.15006	1.10524	1.55768
233		MD13G1284100	2.46953	3.70858	7.53426	1.53697	3.14895
234		MD13G1272600	1.72883	1.6181	10.4259	2.47086	1.9015
235		MD13G1243200	1.40701	2.69363	3.60395	0.734187	2.61253
236		MD13G1238300	6.13155	14.8599	26.4266	2.33904	8.35569
237		MD13G1235500	0.69026	0.693298	5.00693	0.702725	0.522576
238		MD13G1233500	1.26947	3.59076	5.04421	0.483448	1.97955
239		MD13G1232100	15.194	15.059	37.1418	10.1524	8.73747
240		MD13G1224200	3.11581	1.19992	17.3875	4.22503	2.06644
241		MD13G1215200	0.12035	0	9.71766	0.134604	0
242		MD13G1215100	0.718316	0	8.24323	0.808869	0
243		MD13G1215000	0.91055	0	6.98018	1.31381	0.0270247
244		MD13G1214600	0.900514	0.531942	6.41669	0.308574	0.418723
245		MD13G1202100	1.49428	3.64548	7.53204	0.877903	2.34954
246		MD13G1197900	15.8998	19.1522	40.0561	10.2465	16.1517
247		MD13G1196700	1.00284	0.836037	5.41211	1.62915	0.161906
248		MD13G1191400	77.9819	7.17039	4.47913	30.7521	43.9607
249		MD13G1185600	4.16817	3.75228	0.605839	1.87112	4.05078
250		MD13G1184700	12.9105	14.4568	68.1947	11.1311	15.2175
251		MD13G1181800	0.598428	5.86141	15.6417	0.816858	0.407913
252		MD13G1175900	24.2563	39.1605	255.576	46.6628	32.1116
253		MD13G1161800	2.9113	1.94491	8.815	1.72883	3.85602
254		MD13G1161500	4.72432	11.64	24.669	3.92837	5.4282
255		MD13G1157500	7.71903	8.78233	45.9468	8.48716	6.79228
256		MD13G1150900	10.4636	10.576	26.8118	7.98033	12.7058
257		MD13G1149600	2.05388	1.88163	7.1508	2.87106	1.3428
258		MD13G1142800	1.22167	1.63949	0	1.64945	1.21742
259		MD13G1138000	0.530723	2.76957	10.049	0.335417	1.15973
260		MD13G1136900	2.51655	3.95094	14.2552	1.96482	5.80762
261		MD13G1135900	0.932631	0.913837	3.10418	0.310986	0.739763
262		MD13G1135800	1.3586	1.59654	3.00052	0.583717	1.36993
263		MD13G1134300	3.98683	2.76398	0.65924	1.52574	3.35974
264		MD13G1131800	28.5056	35.3408	69.7298	29.7864	18.0346
265		MD13G1128400	1.23827	1.41587	8.30039	0.804663	0.420219
266		MD13G1127100	4.75288	0.72491	0.146385	0.9787	1.27709
267		MD13G1119800	0.0208853	0.183438	7.19322	0	0.0947857
268		MD13G1119500	3.20978	1.74057	5.62805	3.42833	1.70631
269		MD13G1119200	12.1961	14.8447	36.2153	9.97456	16.9071
270		MD13G1118300	0.741276	1.25081	3.14425	0.404986	1.42705
271		MD13G1096900	2.40578	1.91808	17.3139	5.59139	2.11077
272		MD13G1086300	4.42982	2.13456	0.907679	1.27098	1.83544
273		MD13G1083700	1.08097	1.06819	3.31121	0.556576	1.29448
274		MD13G1079800	0.954855	0.549233	5.00433	1.97826	0.776927
275		MD13G1054500	1.79412	0.0532713	5.18635	1.28684	0.0465897
276		MD13G1049800	2.22589	4.46931	8.42191	3.52305	3.14701
277		MD13G1049200	1.98706	3.08207	7.18327	2.21856	3.43727
278		MD13G1046300	17.1608	22.7924	63.8128	13.774	15.0382
279		MD13G1034500	4.94319	4.42341	14.1332	4.98155	3.38455
280		MD13G1033600	36.7514	67.7396	157.306	22.8277	70.5902
281		MD13G1025600	3.32308	10.2098	71.8384	1.73864	16.2877
282		MD13G1016000	1.56074	2.24226	6.61019	3.81109	0.765349
283		MD13G1013100	1.42481	2.0185	7.42934	0.112483	1.2602
284		MD13G1008800	2.96774	2.82626	10.202	2.72915	4.26741
285		MD13G1007900	3.72492	0.188813	0.118238	2.31808	3.60235
286		MD13G1007200	3.83865	2.56552	0.444861	1.59339	2.35879
287		MD13G1005000	0.613591	0.479911	2.13154	1.03546	0.987687
288		MD12G1261000	1.13886	1.13299	4.36126	1.3678	2.13849
289		MD12G1255400	9.86773	11.4432	23.4269	9.19268	2.27632
290		MD12G1254500	5.31703	9.85413	12.9584	1.23043	5.09035
291		MD12G1251800	0.968921	1.47101	3.1898	1.23505	1.37565
292		MD12G1249300	2.35389	1.97543	0.612865	0.981165	1.21298
293		MD12G1244100	2.39344	4.56546	6.2731	1.08575	4.83245
294		MD12G1233500	2.68146	2.41701	6.5451	2.06565	3.1977
295		MD12G1217800	2.18155	1.39291	13.3705	1.38831	2.40008
296		MD12G1208600	10.5467	53.3996	162.79	5.70843	47.1447
297		MD12G1205900	0.757238	1.83323	0.230787	1.67421	1.50907
298		MD12G1199100	8.21632	8.0401	54.2097	5.0183	20.7068
299		MD12G1194400	1.94437	1.09409	0.381716	1.65028	0.922648
300		MD12G1191100	1.43143	2.24885	3.86938	0.770885	1.79318
301		MD12G1185400	7.0765	8.42256	1.1154	4.69986	6.89781
302		MD12G1182300	1.33712	1.72443	10.7961	1.58907	1.4466
303		MD12G1169000	4.44838	3.31321	20.9736	3.62704	5.526
304		MD12G1158800	7.83717	7.67058	28.6541	5.68238	6.5069
305		MD12G1158200	3.76521	2.89093	0.564121	0.974567	2.48456
306		MD12G1145500	7.11283	8.10416	2.21337	11.6495	13.4575
307		MD12G1142600	4.85319	4.48363	14.8534	5.84915	3.72542
308		MD12G1142500	0.642751	0.815522	4.80044	1.03976	0.612965
309		MD12G1135600	2.92043	2.43224	0.231866	3.17698	2.07036
310		MD12G1135000	2.53534	3.54126	9.71894	3.20356	0.933631
311		MD12G1134000	0	0	10.453	0	0
312		MD12G1126400	1.43871	3.90385	4.88662	0.919181	3.14105
313		MD12G1126100	17.3594	6.14252	1.20744	4.14546	7.85035
314		MD12G1124000	2.50511	0.043228	11.8127	0.0247507	5.67317
315		MD12G1118800	24.3652	7.13189	4.0052	12.3411	12.6193
316		MD12G1113200	0.69755	0.360389	3.11653	0.44462	0.476699
317		MD12G1112400	12.7941	11.272	1.33108	10.0096	7.94974
318		MD12G1109600	1.78449	2.72644	15.0994	4.58868	0.532738
319		MD12G1100300	0.0381677	0	10.2034	0.117303	0
320		MD12G1100200	0.421171	0	11.7944	2.89127	0
321		MD12G1067300	0.300539	0.295994	4.40044	0.0418427	0.832889
322		MD12G1067200	1.17443	2.375	4.91334	0.768479	1.80541
323		MD12G1063100	2.5992	2.43894	5.27506	1.65832	2.11762
324		MD12G1062100	1.09561	1.98277	5.92154	1.50236	3.75655
325		MD12G1060400	0.813607	1.31229	2.51034	0.486048	0.952019
326		MD12G1060300	1.03911	1.63231	2.87069	0.677757	1.37595
327		MD12G1058400	1.08317	1.06899	3.42327	1.18219	2.03795
328		MD12G1057600	19.3143	10.7842	113.989	20.8571	20.4759
329		MD12G1048500	12.2193	15.7971	0.470572	10.046	14.0499
330		MD12G1038200	0.896454	1.48497	2.28212	0.0985677	1.61329
331		MD12G1037600	4.11825	3.15956	7.0704	2.64863	2.12861
332		MD12G1034500	0.570361	0.41527	9.97138	0.361842	0.4947
333		MD12G1020100	2.5865	3.15996	7.04498	1.68838	2.50072
334		MD12G1017900	0.866025	1.07161	2.4742	1.00344	0.954062
335		MD12G1017600	4.41888	5.83606	10.4173	3.58747	3.84832
336		MD11G1316200	1.0789	2.26917	2.94495	0.665918	1.70569
337		MD11G1314000	73.5655	121.645	188.584	12.5096	122.99
338		MD11G1310900	17.6275	22.3255	0.209742	15.9236	12.0476
339		MD11G1304900	1.66214	2.58137	5.04521	1.58579	1.69574
340		MD11G1283700	3.00305	3.74448	8.5403	2.66975	2.97901
341		MD11G1276300	0.440732	0.304224	4.64877	1.88918	0.135984
342		MD11G1272300	4.24228	1.88745	0.901115	4.69864	3.31577
343		MD11G1265900	0.84564	1.16553	2.47131	1.27126	0.64231
344		MD11G1262000	0.568602	2.72544	2.71696	0.810516	0.361526
345		MD11G1258400	7.73452	10.1752	40.132	3.34651	16.3394
346		MD11G1252800	4.33558	1.95315	0.345959	3.4451	3.19671
347		MD11G1235300	7.23173	8.04539	25.3008	5.68544	10.8032
348		MD11G1232900	0	6.72873	16.0297	0.0281147	0.0154983
349		MD11G1231700	5.21737	7.61686	14.0961	4.45634	3.34558
350		MD11G1231500	1.81915	1.86058	5.18028	3.54863	1.61
351		MD11G1221600	5.8794	3.62662	0.376092	6.29636	7.57501
352		MD11G1218800	5.52096	0.930714	0.225677	6.54403	4.86193
353		MD11G1216500	3.30181	0.971523	1.18061	3.6625	4.90255
354		MD11G1188600	2.46867	4.36918	5.68781	2.70748	1.3335
355		MD11G1187300	0.773987	2.60577	5.0942	0.693384	0.99536
356		MD11G1182900	0.613717	2.5586	5.33432	0.009463	0.876772
357		MD11G1182800	0.64264	3.77893	5.56402	0	1.50737
358		MD11G1165000	0.639156	1.42667	2.72967	0	1.12575
359		MD11G1158500	0.938328	1.79038	0.208501	3.0857	3.01658
360		MD11G1148000	2.41041	3.22807	8.43775	4.2326	0.295609
361		MD11G1136200	156.299	117.217	14.4071	94.7132	167.125
362		MD11G1136100	9.85233	7.99497	1.59443	8.87466	5.12518
363		MD11G1126100	10.1991	8.38217	27.273	11.2307	5.3155
364		MD11G1126000	2.64663	2.91338	6.19172	1.9471	1.34948
365		MD11G1120100	1.78419	2.20381	4.98058	2.20761	1.63023
366		MD11G1117700	6.11383	9.5561	15.2	4.03897	6.48277
367		MD11G1109700	1.61869	0.513717	0.216827	1.36465	1.2991
368		MD11G1109400	100.563	58.5695	13.98	104.943	132.774
369		MD11G1097600	4.23292	7.28372	13.398	1.712	7.99102
370		MD11G1095900	1.37685	0.949263	20.6383	3.40348	1.55588
371		MD11G1092600	5.07295	0.266383	0.146508	1.22774	2.68271
372		MD11G1090500	34.3113	23.3228	1.13599	41.8853	17.0261
373		MD11G1084400	0.240417	0.336993	7.02242	0.0934237	0.586679
374		MD11G1084300	6.42157	14.2242	31.7595	5.35685	2.94847
375		MD11G1082600	4.03162	1.77703	38.1965	2.77186	1.78285
376		MD11G1080700	27.9017	47.2712	74.8379	20.51	31.3279
377		MD11G1070900	0.771145	0.675443	2.78994	0.6676	1.00199
378		MD11G1067600	1.24059	1.28248	3.16048	1.18041	1.44039
379		MD11G1065500	2.87087	3.49719	7.97004	2.86503	3.75865
380		MD11G1061800	1.47516	1.11606	2.45968	0.345997	0.914033
381		MD11G1051400	35.2918	17.3101	1.79216	5.83498	19.9239
382		MD11G1041500	20.1315	9.62271	162.067	58.2212	5.58067
383		MD11G1030500	7.61003	18.5426	21.4402	5.88457	6.2651
384		MD11G1028700	25.2407	31.5003	86.5318	16.6493	34.955
385		MD11G1016600	0.674425	1.10415	2.94569	0.411393	0.834223
386		MD11G1007000	0.217814	0.235503	13.5413	0.666403	0.0538183
387		MD11G1006000	0.832052	1.87308	2.35124	0.528856	0.381368
388		MD11G1001800	5.93673	6.74392	16.5186	4.85663	8.3171
389		MD10G1340300	7.86459	9.67997	19.8161	5.07446	8.06902
390		MD10G1338300	2.77457	2.58114	0.194395	1.76962	2.89684
391		MD10G1338100	29.4064	11.119	2.11188	14.377	6.36121
392		MD10G1333500	2.17822	3.99862	0.144486	3.48674	3.30182
393		MD10G1326000	11.7232	11.3898	24.7094	7.25556	10.613
394		MD10G1325900	0.227689	0.194846	6.53461	0	0.569692
395		MD10G1322500	0.723404	0.00540633	5.73226	0.005446	1.44244
396		MD10G1317500	1.01327	0.400108	4.1928	0.689238	0.347885
397		MD10G1316900	1.56435	0.7667	4.52606	1.654	0.38326
398		MD10G1316100	11.4745	18.7753	47.083	20.7271	11.0163
399		MD10G1314500	0.667424	0	5.14458	0.327765	0.154631
400		MD10G1310500	6.84252	5.56141	0.0387647	2.93472	6.98182
401		MD10G1309900	9.11145	2.73387	0.062405	1.20446	2.65847
402		MD10G1302000	0.52418	0.137496	5.32828	0.108553	0.586081
403		MD10G1301800	1.38857	0.236539	9.69821	1.75597	1.00778
404		MD10G1296300	14.2598	12.9803	1.55925	7.5618	12.4117
405		MD10G1294400	1.80356	2.05526	4.30255	0.819173	2.10014
406		MD10G1294000	2.0811	2.26554	6.4586	2.65816	1.32572
407		MD10G1286900	7.92875	12.2522	23.3685	13.8004	3.80668
408		MD10G1286300	7.02917	1.65664	0.297094	1.44025	2.51397
409		MD10G1280400	1.33004	0.947682	3.04589	1.87281	0.904081
410		MD10G1276400	3.9173	2.28943	0.344375	3.83036	2.99501
411		MD10G1260500	2.63223	2.42668	0.233786	1.32212	2.12746
412		MD10G1256300	5.80236	6.35187	38.6504	2.49104	5.98357
413		MD10G1255800	0.301182	0.21507	4.09749	0.0425633	0.54731
414		MD10G1252200	0.599249	0.703156	15.3624	0.175248	0.335796
415		MD10G1252100	0	0.00870967	8.69667	0	0
416		MD10G1250800	2.84051	2.67513	22.1503	2.3113	4.75304
417		MD10G1249600	0.57878	0	4.38643	0	1.42388
418		MD10G1249100	0.835394	1.72995	4.47986	0.740013	1.71446
419		MD10G1243000	1.76448	3.23559	6.3709	1.30764	2.36577
420		MD10G1236600	0.951644	1.10045	1.90245	0.834273	0.477789
421		MD10G1228300	0.654587	0.918542	6.50226	0.576091	0.604649
422		MD10G1226100	3.09067	1.61591	0.607118	3.06474	1.56793
423		MD10G1220800	1.19117	2.81236	2.83934	1.02376	1.21521
424		MD10G1220200	1.68207	0.587261	4.52589	0.282895	1.37395
425		MD10G1219900	0.124042	0.015484	12.8291	0.234957	0
426		MD10G1219800	0.043104	0.036443	26.8699	0	0
427		MD10G1204800	3.63714	1.98749	0.538924	1.47266	2.42189
428		MD10G1202500	5.28687	3.84386	10.9789	2.39171	5.29467
429		MD10G1196800	1.91403	0.777468	4.52178	1.64078	2.40133
430		MD10G1192900	3.61296	8.56091	0.370761	6.98038	6.16228
431		MD10G1192000	1.59027	2.68455	5.51086	1.83276	2.2743
432		MD10G1166300	20.2657	38.28	49.2231	15.1255	12.7257
433		MD10G1158000	17.8761	6.7095	0.537022	3.55965	9.61955
434		MD10G1157900	19.5245	2.71379	0.10781	4.62192	7.39941
435		MD10G1153600	1.33337	1.19085	3.25671	0.91099	1.47457
436		MD10G1140700	2.60943	9.27797	14.1094	2.22663	4.63637
437		MD10G1136600	1.83776	2.48686	0.015187	1.27027	1.93015
438		MD10G1128700	2.35915	1.1047	7.12939	3.57028	1.33527
439		MD10G1128600	2.94424	2.25595	11.3115	4.59713	2.13661
440		MD10G1117000	2.22632	3.75065	0.008912	3.52942	4.73735
441		MD10G1094100	5.70975	11.9629	36.3464	11.0407	10.1702
442		MD10G1084700	6.92163	17.6911	27.667	4.4375	20.233
443		MD10G1076500	10.0831	5.50797	1.19341	12.7759	4.77703
444		MD10G1073500	132.199	284.962	360.785	115.634	102.298
445		MD10G1064900	31.9667	32.6932	242.73	29.6105	41.5895
446		MD10G1052000	0.5288	0.508224	3.48931	0.0833043	0.88489
447		MD10G1043900	8.19647	14.7781	27.7571	0.304955	10.9106
448		MD10G1043800	11.9592	20.1265	35.7549	0.498335	18.0266
449		MD10G1043700	10.4043	13.9793	24.2201	4.43541	13.5018
450		MD10G1040900	1.06022	0.449279	2.83695	0.121182	1.62943
451		MD10G1040800	2.27003	1.17458	4.47361	0.68557	2.23388
452		MD10G1039800	3.73199	1.71017	5.6483	1.84432	3.05252
453		MD10G1034200	4.62447	6.68767	24.5982	2.1526	6.91108
454		MD10G1017400	4.15595	2.78351	0.869757	5.39857	4.83823
455		MD10G1014300	0.845954	1.37769	1.77732	0.410032	0.639747
456		MD10G1013000	0.865151	1.81983	2.97198	0.423371	1.69059
457		MD10G1012900	2.07075	3.35582	7.37947	1.42576	2.36382
458		MD10G1005700	4.57154	4.24679	0.019492	5.08465	4.21553
459		MD10G1005600	3.68729	4.20087	0.0178837	3.9895	2.80358
460		MD09G1286600	0.690837	1.13595	3.81983	1.29612	0.354657
461		MD09G1281900	0.471351	0.977876	3.58181	0.447754	0.254144
462		MD09G1279300	25.0431	16.0156	2.89047	38.0266	14.2322
463		MD09G1277000	0.299082	1.34174	3.49831	0.959518	0.176291
464		MD09G1275000	2.02865	4.73902	5.87682	2.41338	1.55838
465		MD09G1274900	0.806116	1.90708	2.63365	0.193588	1.19046
466		MD09G1274800	1.76906	4.26363	5.78231	0.406956	3.46174
467		MD09G1273400	1.34635	3.74185	4.59982	0	0.167335
468		MD09G1270000	11.2056	14.5444	68.7998	6.07517	18.6631
469		MD09G1269500	0.567055	1.8016	2.57592	0.0457183	1.82792
470		MD09G1267800	0.0291277	0.0253417	5.54345	0	0.0151653
471		MD09G1257400	0.531991	1.36854	3.05804	0.361413	0.560849
472		MD09G1257200	4.63502	15.7649	23.733	3.17544	8.84777
473		MD09G1253000	2.15664	1.13557	0.117745	1.91376	1.95208
474		MD09G1241800	5.26379	4.69318	0.388145	3.73376	4.77165
475		MD09G1230300	2.56199	4.21955	7.70518	1.51002	3.93341
476		MD09G1209000	3.10124	8.40132	21.1582	3.04163	3.52492
477		MD09G1207700	0.945775	0.501568	9.15917	1.8106	0.472629
478		MD09G1207400	65.8601	79.0478	8.15622	39.9488	81.811
479		MD09G1198500	10.7654	45.1162	70.5705	13.5067	19.0965
480		MD09G1194600	1.33801	2.04999	0.206077	1.72593	1.56835
481		MD09G1178600	6.31893	0.857606	0.83972	5.25943	5.92951
482		MD09G1174000	0.767789	0.0908127	8.28133	1.18809	0.695913
483		MD09G1167700	34.6464	5.26334	69.1528	14.0649	7.48157
484		MD09G1167300	1.52376	1.56653	2.85738	0.498338	1.41309
485		MD09G1167200	1.29171	1.78775	3.54286	0.300894	1.86357
486		MD09G1164000	3.15893	2.2012	6.83049	1.29072	4.1994
487		MD09G1140800	4.12088	5.25632	10.5277	0.638008	5.72564
488		MD09G1138300	2.63734	4.46804	7.92866	1.16813	4.87217
489		MD09G1131900	0.887874	15.1931	18.9472	0.654207	1.30228
490		MD09G1131800	1.05837	2.25507	4.79526	1.44985	2.22838
491		MD09G1124600	0.967341	0.0998567	3.2472	0.0724283	1.69625
492		MD09G1124500	11.021	13.19	33.9165	0.207765	10.4739
493		MD09G1113100	10.2369	8.06928	32.8457	8.16009	5.33621
494		MD09G1104700	3.00659	1.67074	0.065688	1.93271	1.75875
495		MD09G1104600	12.6539	6.48576	0.0798053	6.40743	4.69868
496		MD09G1099500	13.2409	7.73765	0.442283	6.30245	8.26929
497		MD09G1096900	8.0326	7.37704	0.141177	7.27672	10.1042
498		MD09G1096100	0.0627257	9.98663	9.73331	0	0
499		MD09G1090400	35.2235	21.9842	80.4334	47.41	20.1519
500		MD09G1085100	0.857883	1.88135	2.94815	1.11163	0.729188
501		MD09G1084400	0	0	10.5797	0	0
502		MD09G1080000	18.3046	12.7347	44.3448	20.3771	14.1466
503		MD09G1079200	39.3093	32.1015	4.39904	14.7464	16.7785
504		MD09G1077400	190.268	125.23	18.0587	193.513	123.012
505		MD09G1075400	138.882	205.191	479.997	178.21	212.327
506		MD09G1074600	347.411	290.663	2041.8	627.688	284.458
507		MD09G1070700	6.80216	8.99578	22.2099	4.64622	10.0552
508		MD09G1063200	0.724029	0	3.3936	0	1.56111
509		MD09G1062900	0.868822	1.10322	2.79461	0.702726	0.547201
510		MD09G1062500	7.86886	4.46832	27.1843	6.3968	9.50767
511		MD09G1060200	0.612575	0.923036	2.16162	0.304376	1.03466
512		MD09G1059900	0.669369	1.12059	3.00434	0.293492	1.36205
513		MD09G1059600	1.72057	0.547392	0.356924	1.43769	1.60109
514		MD09G1057500	0.259339	4.07963	8.64835	0.220837	2.0439
515		MD09G1055300	1.73426	0.14748	7.24941	2.44743	0.442055
516		MD09G1054200	18.9278	18.7466	45.244	11.1378	19.6539
517		MD09G1051600	2.7043	2.03832	0.272086	3.45889	1.83835
518		MD09G1051300	1.78639	1.51966	6.8278	2.38102	1.76699
519		MD09G1038100	9.84012	32.0262	113.806	11.0235	34.165
520		MD09G1036800	11.3014	6.99129	28.7824	19.1117	5.07657
521		MD09G1035400	2.77794	3.43185	9.5272	2.22668	2.87997
522		MD09G1033600	93.5598	159.951	314.57	17.2125	163.193
523		MD09G1033400	0.226058	2.26789	4.61102	0.348337	1.39838
524		MD09G1033200	8.30396	44.9319	62.681	16.8434	4.88273
525		MD09G1030800	5.60394	2.30701	0.135792	3.21629	3.05407
526		MD09G1028900	0.687843	0.263889	15.2299	0.750208	1.45562
527		MD09G1028700	2.01791	2.31	6.41075	1.55771	2.40966
528		MD09G1025800	2.20571	1.64114	6.70346	1.95687	3.04335
529		MD09G1025000	0.784402	0	3.52444	0.425627	1.11677
530		MD09G1023000	5.80976	5.17481	13.356	5.10375	5.60849
531		MD09G1020100	4.66938	6.57884	12.6785	3.32958	6.3017
532		MD09G1018700	0.703398	1.22441	3.7157	0	1.04959
533		MD09G1016700	5.35548	3.72157	12.3344	7.14279	2.51601
534		MD09G1014400	10.4647	9.36972	28.0811	9.04568	9.31898
535		MD09G1013900	1.93371	2.68127	0.0317227	1.76055	2.56083
536		MD09G1010400	1.57744	3.70213	9.91085	0.71124	3.97804
537		MD09G1010000	11.6824	4.84971	0.635034	5.35571	3.96147
538		MD09G1006500	21.5345	59.7605	86.0074	11.6976	23.8974
539		MD08G1237700	17.7555	25.0906	0.748137	12.774	24.4587
540		MD08G1234200	5.78381	7.57175	0.0146367	5.66938	4.99209
541		MD08G1232400	2.93921	8.04994	7.5567	3.27388	1.89999
542		MD08G1231500	1.95254	2.4118	5.08293	2.27095	0.886786
543		MD08G1226100	0.009403	2.59192	2.46748	0	0
544		MD08G1225800	0.337949	36.4185	35.8771	0.385477	0.251326
545		MD08G1219000	0.849381	3.28617	3.75696	1.49968	0
546		MD08G1217500	1.8709	2.09695	0.0290703	1.68512	1.46944
547		MD08G1212500	2.08424	4.46047	9.05007	0.077779	4.44333
548		MD08G1212400	1.73691	3.48515	6.96859	0	2.10556
549		MD08G1210700	1.67225	2.65916	4.88614	0.741317	2.74344
550		MD08G1210400	4.10427	7.00841	18.0898	5.4659	8.64794
551		MD08G1204900	3.96747	1.99251	7.54486	1.0783	2.63959
552		MD08G1193800	6.06616	7.6768	18.1319	3.21823	8.15451
553		MD08G1191600	0	0	7.55687	0.00685533	0.0184613
554		MD08G1177900	1.27087	2.27599	4.68999	0.977259	1.94287
555		MD08G1177800	0.802536	1.57499	3.8509	0.6277	1.28521
556		MD08G1176800	1.83859	1.53058	0	2.12717	2.24867
557		MD08G1168600	43.0808	88.2743	175.131	29.2747	89.3341
558		MD08G1167900	1.5135	2.775	4.26458	1.34016	1.95693
559		MD08G1166900	13.6493	5.01498	0.1933	12.7966	15.0291
560		MD08G1166400	1.54888	1.02878	0.14528	1.34135	1.67483
561		MD08G1165000	3.39839	6.19362	9.55607	1.4306	5.79875
562		MD08G1164000	0.684045	1.55041	3.09951	0.0330467	1.30907
563		MD08G1163900	1.11849	1.84667	3.40637	0.0476467	0.963769
564		MD08G1163700	0.751276	1.57126	3.75111	0.011624	1.23818
565		MD08G1163400	0.524701	1.13378	2.7225	0.0152443	1.11079
566		MD08G1156000	4.34957	7.98128	29.7158	1.68714	9.05325
567		MD08G1155900	5.7415	14.4733	29.3782	2.60757	13.0453
568		MD08G1155700	3.31901	18.3896	26.114	3.61351	6.90877
569		MD08G1155600	8.54054	30.8304	47.9238	11.0672	15.6129
570		MD08G1155300	0.976192	1.7346	2.26955	0.728746	0.675174
571		MD08G1153900	0.532156	1.31465	3.795	0.06197	0.934845
572		MD08G1148500	3.3489	1.64951	0	4.04107	3.15575
573		MD08G1145100	1.3743	4.26907	4.52186	0.496571	1.37428
574		MD08G1144000	0.832071	0.823479	14.2591	1.94889	0.009861
575		MD08G1143900	3.09012	1.97607	20.3562	9.51489	0.0620477
576		MD08G1135100	11.6227	30.6825	39.8409	11.8851	25.2703
577		MD08G1132800	1.97164	5.26921	8.84425	2.16901	2.3232
578		MD08G1130100	0.45703	0.643293	3.24133	0.688352	0.22414
579		MD08G1130000	0.741649	0.804974	3.61873	0.891985	0.464571
580		MD08G1114100	46.8193	21.3118	144.553	47.4657	19.9851
581		MD08G1111400	4.2935	7.82676	11.7161	2.83911	6.35828
582		MD08G1109200	0.0944687	1.03512	6.37822	0	0.33266
583		MD08G1108600	1.73827	2.85162	9.14975	0.671912	2.75143
584		MD08G1101100	0.531143	0.416828	6.55619	0.700043	1.32732
585		MD08G1092600	1.97738	3.10479	4.91004	0.596363	0.89952
586		MD08G1092400	129.338	87.3307	422.956	72.8177	216.551
587		MD08G1091500	13.0015	5.83772	50.5236	10.5304	13.8736
588		MD08G1084500	5.14127	1.73431	0.344579	1.56677	1.18307
589		MD08G1082400	1.59332	1.57036	4.08845	1.14573	1.96674
590		MD08G1081400	30.5944	24.315	7.02226	43.1312	23.1911
591		MD08G1074200	4.49693	8.52891	13.6727	4.52835	6.01133
592		MD08G1068000	10.526	179.386	283.748	23.0999	91.8117
593		MD08G1056800	1.80155	1.16272	4.211	1.83622	0.822295
594		MD08G1056700	1.42909	0.917641	3.25532	1.56976	0.582605
595		MD08G1056600	0.383222	0.697594	2.88579	1.05913	0.523431
596		MD08G1047700	2.8064	4.64387	7.82171	1.30166	3.40521
597		MD08G1041600	1.06624	1.02816	3.08029	1.85091	1.3721
598		MD08G1040100	58.1645	32.9411	14.7315	70.1648	29.8496
599		MD08G1039800	5.97553	9.88548	0.616323	9.30221	6.89499
600		MD08G1038600	15.1385	6.99918	3.37514	7.03198	4.49155
601		MD08G1034500	2.24078	3.79551	11.4417	2.69596	2.34596
602		MD08G1030400	1.61697	5.35879	13.2816	4.59506	5.25073
603		MD08G1030200	1.68164	1.51572	4.51582	1.53029	2.24951
604		MD08G1027900	13.1475	11.104	40.7538	22.3402	13.267
605		MD08G1021300	7.75916	4.13622	0.098677	8.8817	2.4356
606		MD08G1020600	2.67537	2.39178	0.032609	4.1909	1.85821
607		MD08G1019800	3.89277	3.29381	10.6137	3.24963	4.04457
608		MD08G1019700	2.99394	2.94087	10.2138	3.43279	2.3068
609		MD08G1019500	3.50879	1.62498	0	4.5064	2.65884
610		MD08G1019300	1.33767	1.88207	4.34407	1.6713	1.47758
611		MD08G1014800	2.67851	4.12853	6.80746	1.49706	3.41035
612		MD08G1014100	2.02639	1.02752	0.331843	2.21468	1.05646
613		MD08G1010700	5.0601	5.34899	26.261	6.63963	13.2994
614		MD08G1007400	44.6202	24.5993	131.761	41.3903	26.4792
615		MD08G1006900	4.32245	3.335	13.3937	3.54505	8.43282
616		MD08G1005700	0.603748	1.88349	4.00077	1.00183	0.777155
617		MD08G1005200	77.1012	40.6741	12.8758	85.522	54.4564
618		MD07G1311200	4.78928	4.43466	0.0833583	5.841	3.78369
619		MD07G1305600	3.06134	4.19841	12.2805	3.44172	4.05537
620		MD07G1300500	2.77987	2.95549	0.307245	1.08643	1.28042
621		MD07G1296700	1.12939	1.26986	4.19512	1.66209	1.80131
622		MD07G1293400	3.27915	4.06915	0	1.98369	3.1946
623		MD07G1281100	2.04217	0.613941	3.95888	0.327986	0.157024
624		MD07G1281000	5.24613	1.18712	7.28093	1.42758	0.330906
625		MD07G1266800	7.38438	2.6259	28.0756	13.0368	3.21329
626		MD07G1265700	1.429	1.17067	0.0209183	2.68089	1.51247
627		MD07G1261300	2.76642	3.27501	0.029961	3.55193	2.80402
628		MD07G1259800	2.53493	5.28115	10.004	1.77616	3.53028
629		MD07G1256800	6.63305	5.62861	24.1172	1.00269	6.70684
630		MD07G1250000	3.0648	17.3293	19.6912	2.18569	3.72302
631		MD07G1249700	3.26552	1.01072	0.869384	3.18853	2.64814
632		MD07G1248700	44.487	8.28781	129.343	58.1098	11.5036
633		MD07G1233300	49.4956	42.6096	6.80161	27.7191	41.7505
634		MD07G1224500	4.36984	4.63274	12.3668	3.40167	3.79999
635		MD07G1214500	5.51703	5.58962	0.348354	5.13538	4.4547
636		MD07G1214300	6.52174	13.4318	23.6303	3.7033	12.5427
637		MD07G1209100	2.08339	5.36469	8.39564	0.820407	4.39432
638		MD07G1209000	1.99591	4.92431	8.623	0.5064	3.24702
639		MD07G1208800	21.0108	116.196	168.983	3.65201	48.51
640		MD07G1208300	0.295348	1.59322	3.32241	0.154685	0.790534
641		MD07G1205300	1.2873	2.49232	9.80273	3.43459	4.27616
642		MD07G1189600	10.9766	8.23496	0.653354	22.365	17.9285
643		MD07G1185600	4.57773	6.89205	12.8848	3.631	6.78314
644		MD07G1185500	1.03273	2.21051	6.23506	0.08652	1.70617
645		MD07G1182200	4.0208	2.75617	9.64019	3.66523	2.8083
646		MD07G1178300	2.62266	1.35506	0.507201	2.74631	1.74121
647		MD07G1175000	1.19719	1.37555	5.09601	1.08209	1.3898
648		MD07G1171300	3.98286	6.08811	0.532552	4.19558	5.42755
649		MD07G1169900	4.45794	4.27059	10.4559	3.18937	3.39387
650		MD07G1160200	5.94334	7.32263	19.236	6.88105	11.7393
651		MD07G1157500	17.8189	14.2652	0.909483	16.7399	16.1796
652		MD07G1143600	1.62126	1.03707	5.28463	0.691421	1.0747
653		MD07G1132000	4.07346	7.1907	19.4445	0.34221	6.98132
654		MD07G1125900	0.436046	2.35258	2.99737	0.838597	0
655		MD07G1117400	0.871364	1.48876	4.77332	0.564056	0.804671
656		MD07G1102600	6.5951	4.15103	0.0390207	3.69427	6.48639
657		MD07G1102200	6.79546	3.82248	0.0855807	4.50094	6.10922
658		MD07G1102000	6.30293	3.81861	0.04022	4.61831	7.11185
659		MD07G1100800	3.2455	2.4712	23.31	6.4199	0.32841
660		MD07G1095400	56.4921	51.2363	1.0236	46.5182	73.867
661		MD07G1094300	4.61	5.90515	12.2059	5.15458	2.70736
662		MD07G1094100	3.77075	6.71085	12.9859	4.80333	1.95828
663		MD07G1094000	3.35946	3.31014	6.60355	3.42943	1.4997
664		MD07G1093900	2.14465	3.20937	7.44945	3.14021	0.656749
665		MD07G1092500	4.67342	3.60509	0	2.88999	5.75656
666		MD07G1092300	0.0865373	0.0150673	5.90271	0.103742	0
667		MD07G1089700	1.89863	1.90034	0.197583	1.19314	1.35093
668		MD07G1085500	159.903	55.9036	4.7087	134.524	68.394
669		MD07G1082700	1.41674	0.881126	2.7982	1.08585	0.382932
670		MD07G1080200	1.65064	2.19847	8.53837	1.3687	1.42435
671		MD07G1077800	3.47527	1.72441	0.464494	2.2506	2.94583
672		MD07G1073000	5.07519	11.1217	18.7806	7.04994	3.74297
673		MD07G1070800	11.2122	6.35104	0.458883	11.3174	4.06259
674		MD07G1065300	1.56545	3.2615	4.5384	0.63739	2.87089
675		MD07G1064600	2.02712	0.226685	4.06342	0.732715	1.74011
676		MD07G1064400	0.790231	1.36642	3.48739	0.175922	0.927039
677		MD07G1064200	11.38	13.7417	26.8027	7.83027	11.919
678		MD07G1063300	13.2549	9.65242	37.5271	18.972	8.01778
679		MD07G1063200	10.362	8.77387	28.8889	13.3802	7.85075
680		MD07G1059700	0.511399	3.81789	5.06707	0.409043	1.56851
681		MD07G1051700	0.668899	1.17436	2.15677	0.340683	0.808814
682		MD07G1049600	3.30736	3.48288	0	2.20844	2.87907
683		MD07G1043900	79.6131	46.6515	8.47973	49.325	39.3075
684		MD07G1043800	1.69041	1.30871	4.24289	1.73623	0.434712
685		MD07G1043500	2.46396	1.9123	6.21384	3.78275	2.19129
686		MD07G1042200	1.71992	1.99584	6.84384	1.60572	1.96859
687		MD07G1040200	4.11782	2.83537	8.6182	1.55399	4.88875
688		MD07G1033100	27.0974	14.02	2.55438	20.0108	18.8803
689		MD07G1033000	1.35318	1.4097	3.99847	1.88453	1.20172
690		MD07G1032400	12.8032	6.12339	0.130025	17.8577	11.2436
691		MD07G1023800	26.283	20.6118	3.05177	34.5423	13.0173
692		MD07G1023600	26.3901	0.0829273	0	22.1821	19.5599
693		MD07G1020100	6.52759	5.08658	0.0153613	7.87924	5.45699
694		MD07G1019600	10.3491	1.76946	1.15271	5.50238	8.82871
695		MD07G1017500	0.814606	0.439016	5.40748	0.855588	0.923759
696		MD07G1016500	1.3778	0.603513	2.4724	0.911365	1.57518
697		MD07G1016100	0.764497	0.286587	2.85452	0.432227	0.759861
698		MD07G1006000	0.776502	1.38837	2.16089	0.022038	0.982611
699		MD07G1002200	0.0348777	0.07035	15.9333	0.017101	0.024106
700		MD07G1002000	20.7988	11.4482	54.7558	27.383	17.7611
701		MD07G1001900	4.16363	1.98246	9.64969	5.67155	2.79058
702		MD07G1001800	11.8133	6.06366	33.5059	14.7482	7.50698
703		MD06G1234500	4.99832	3.22347	11.6977	7.50231	3.33403
704		MD06G1234300	9.04362	11.765	26.943	7.29267	13.2222
705		MD06G1224400	1.61271	0.102002	8.49754	3.36461	0.175756
706		MD06G1224300	2.15934	0.434216	12.8313	0.447928	2.65033
707		MD06G1222800	4.63876	1.92937	0.678213	3.87194	2.88972
708		MD06G1218300	3.6287	1.43482	0.147918	0.820623	1.99337
709		MD06G1209600	1.02132	1.20399	2.29054	0.227248	0.702472
710		MD06G1201700	132.133	189.079	403.089	94.489	185.879
711		MD06G1200500	0.913912	0.785908	4.43724	0.780965	0.858152
712		MD06G1187000	5.17942	0.0526427	29.3387	6.59056	6.57604
713		MD06G1186900	4.56065	0.0615563	33.4048	4.62561	7.21976
714		MD06G1183000	4.4268	6.45309	10.6998	2.55124	5.54514
715		MD06G1182600	22.5711	5.6018	5.01389	11.8296	18.325
716		MD06G1182400	32.3422	21.8694	5.48298	41.3424	23.8267
717		MD06G1179000	21.5294	26.8237	3.80414	14.9849	24.9779
718		MD06G1177100	5.78593	1.8915	1.20271	1.6801	2.92691
719		MD06G1176900	15.6783	7.18003	3.602	15.245	8.40971
720		MD06G1169600	1.8768	2.4585	7.15266	0.71272	2.31631
721		MD06G1168700	5.87958	3.31034	12.0249	6.30691	3.76526
722		MD06G1165600	2.45283	1.50244	5.81801	3.80574	1.53137
723		MD06G1163300	6.91771	0.797048	19.335	5.50719	2.59302
724		MD06G1163200	2.05308	0.281671	8.32088	0.314569	2.86239
725		MD06G1163100	2.2688	0.139948	10.4346	3.76004	0.250032
726		MD06G1157900	7.02265	3.57881	17.4733	9.17255	5.31824
727		MD06G1156800	4.46221	4.95684	0.457811	3.34457	4.40263
728		MD06G1155900	1.3508	0.901158	0.0697287	1.10075	1.62281
729		MD06G1155000	3.41716	2.34137	0.242915	1.43856	2.39228
730		MD06G1152200	0.155088	4.36842	6.22925	0.839346	0.016334
731		MD06G1152100	0.39718	3.55045	7.17002	1.16099	0
732		MD06G1150400	9.9623	8.23498	0.323871	6.88841	11.3044
733		MD06G1150300	8.23389	7.16996	0	5.46976	8.29082
734		MD06G1149100	0.267438	0.371384	5.51076	0.30849	0.169371
735		MD06G1148800	8.56691	28.2346	115.386	29.7485	5.55816
736		MD06G1147400	1.89615	1.98772	5.84153	3.19686	0.910971
737		MD06G1135400	6.03609	7.22505	11.0919	1.4509	6.29372
738		MD06G1135000	0.698305	0.304225	3.29307	0.319598	1.02608
739		MD06G1134800	0.889105	1.29179	2.45835	0.43177	1.01104
740		MD06G1128600	1.7923	4.01699	4.2788	0.797315	1.18129
741		MD06G1120100	19.2753	12.0754	3.44613	7.92925	9.3853
742		MD06G1120000	17.5029	1.44204	2.22137	2.52468	5.20324
743		MD06G1112200	16.6751	14.8997	0.185433	5.01915	14.1975
744		MD06G1109400	0.803612	1.43278	3.02286	1.25437	1.87111
745		MD06G1103200	0.566247	0.242803	5.26726	0.220519	0.668415
746		MD06G1101700	0.971056	1.00331	3.14789	0.779945	1.5316
747		MD06G1083400	1.20556	0.62051	5.35885	0.729058	1.95778
748		MD06G1077700	39.8367	1.47515	298.372	111.009	1.20382
749		MD06G1077600	0.307036	0.00681067	5.21342	0.88181	0
750		MD06G1077500	44.0428	1.11248	302.032	121.451	1.23764
751		MD06G1062500	2.37614	1.55942	0.618647	3.30545	1.36114
752		MD06G1046300	5.18531	4.0444	13.9351	5.7665	4.39865
753		MD06G1044100	1.06047	0.676574	10.0707	0.303916	0.422731
754		MD06G1043900	2.48505	1.51378	24.2882	0.566924	0.916537
755		MD06G1043800	12.9879	10.0014	41.8916	11.4902	10.3204
756		MD06G1024500	3.65103	0.963294	0.692222	1.26223	2.24387
757		MD06G1023000	0.64262	1.69169	2.99246	0.0828287	0.915923
758		MD06G1018000	0.0257007	4.21772	4.20078	0	0.0594697
759		MD06G1010200	8.62009	8.8788	29.1172	15.8077	8.28739
760		MD06G1008300	2.30556	5.34518	6.19072	2.82281	2.02323
761		MD06G1001800	57.1125	33.4323	10.3369	60.732	33.0444
762		MD05G1364600	1.41008	3.0547	0.130554	2.06724	2.57971
763		MD05G1363500	0.944916	0.576344	8.10468	3.61122	0.477495
764		MD05G1363400	1.42734	0.654793	7.94528	4.11956	0.593571
765		MD05G1354900	1.80877	1.89308	4.31938	1.56737	1.7052
766		MD05G1353800	0	0.0405333	9.34707	0	0
767		MD05G1352500	15.0468	20.0295	2.11669	21.1015	13.725
768		MD05G1346400	1.76446	1.51442	0	1.1091	1.9283
769		MD05G1342600	4.10055	1.67789	1.12837	1.86149	1.96519
770		MD05G1341800	6.49362	5.51994	1.63253	10.3266	6.22743
771		MD05G1335100	3.57461	0.204514	0.0125757	0.418308	1.58167
772		MD05G1331300	0.775509	0.68731	6.24878	0.773278	0.87762
773		MD05G1320900	3.03017	2.41849	5.68529	1.63549	2.58649
774		MD05G1320600	5.87083	4.55616	13.9619	2.29642	5.47138
775		MD05G1317200	7.24041	7.35665	0.579407	4.64994	5.86777
776		MD05G1315400	1.8427	2.73709	0.317191	2.63473	1.39697
777		MD05G1314100	4.53673	3.53774	12.2639	1.5356	3.77369
778		MD05G1308600	1.84272	1.49055	4.44247	1.43011	2.17022
779		MD05G1304500	8.92258	4.9313	1.78644	4.22779	4.16067
780		MD05G1301100	4.00174	3.10358	8.25506	1.59336	4.57827
781		MD05G1293100	9.51806	9.73414	1.22053	9.07288	5.46456
782		MD05G1288100	0	1.08324	4.27206	0	0
783		MD05G1278500	27.4721	23.8641	62.9171	15.892	24.8739
784		MD05G1277400	53.2296	42.7027	195.325	44.4563	41.2172
785		MD05G1268400	40.1751	30.2324	3.73588	26.4836	32.839
786		MD05G1265200	1.65168	0.652701	0.507619	1.84425	1.94707
787		MD05G1258200	0.69293	0.0648993	16.9689	3.43914	0
788		MD05G1253200	1.51659	2.70555	5.90125	2.65857	2.12543
789		MD05G1237500	15.1324	13.6898	44.6234	15.6999	12.8331
790		MD05G1235500	2.89159	4.52671	7.40595	1.84978	3.85869
791		MD05G1233600	1.55007	2.12268	3.74421	0.607148	2.26167
792		MD05G1221300	0.222513	0.201693	6.67947	0.91378	0.0510553
793		MD05G1216300	1.74708	1.29837	4.55213	1.11983	1.23073
794		MD05G1214300	1.30236	0.937811	0.144121	1.82317	1.64506
795		MD05G1214000	1.94394	1.71687	0.126636	0.828245	1.59119
796		MD05G1210000	4.05578	8.25532	12.2302	3.17619	9.23374
797		MD05G1205100	1.82723	0.579366	0.367148	1.48206	1.89403
798		MD05G1185500	1.5012	1.65219	3.41871	1.45727	0.890598
799		MD05G1161700	1.95183	3.35026	6.99555	0.870159	2.60171
800		MD05G1161600	2.55141	3.76841	9.13748	1.15622	3.81837
801		MD05G1160500	0	0	6.89851	0.0444273	0
802		MD05G1155900	23.3973	20.8388	73.1649	31.0903	29.1425
803		MD05G1152700	6.34118	3.75958	0.102217	8.12194	5.76457
804		MD05G1147200	1.71285	13.1892	16.983	0.13265	4.28994
805		MD05G1142700	1.30014	1.61114	2.84711	0.804447	1.20687
806		MD05G1141700	10.5967	12.6859	0.883386	9.567	13.9314
807		MD05G1138400	2.18937	1.66929	0.0637173	1.66003	2.72623
808		MD05G1138200	3.87114	5.03928	0.025638	4.35614	3.64128
809		MD05G1137900	5.60844	5.29823	0.059603	4.06927	7.33693
810		MD05G1137700	1.31277	1.12286	0	1.46636	2.19814
811		MD05G1137600	1.85532	1.89938	0	1.47482	1.8116
812		MD05G1137400	9.57329	7.60084	0.0496553	10.091	8.57679
813		MD05G1137100	2.22853	2.84495	0	2.91388	1.98005
814		MD05G1136900	1.49581	1.78002	0	1.7649	1.09259
815		MD05G1136700	0.00876767	0.476886	5.37059	0.023657	0.288824
816		MD05G1136500	2.84775	4.12485	0.277052	3.33398	2.90927
817		MD05G1136200	1.89699	1.76041	0	1.63983	1.8448
818		MD05G1136000	3.89779	4.52713	0	3.88311	4.68363
819		MD05G1135700	2.99383	3.5546	0.0188273	3.17096	3.90496
820		MD05G1135400	4.25771	9.60663	23.3212	2.24204	8.58599
821		MD05G1135000	2.07751	1.54638	0.0828593	1.53849	2.1216
822		MD05G1134000	1.26937	1.38368	0.216823	0.899326	1.63902
823		MD05G1126400	5.01286	2.63042	10.1045	3.72697	5.6022
824		MD05G1126000	4.75959	7.30204	0.387952	4.42589	7.32114
825		MD05G1125500	4.81404	6.7581	0	4.59669	8.03513
826		MD05G1122800	6.32387	3.04076	14.9939	3.04859	6.78958
827		MD05G1117500	23.5946	28.7049	81.3777	33.5533	24.7208
828		MD05G1101500	0.899685	0.608289	6.13695	0.445103	0.716535
829		MD05G1095400	3.20374	5.72087	8.42732	2.14885	2.81175
830		MD05G1094900	2.27814	7.78834	15.1084	4.62089	0.047359
831		MD05G1094800	2.51281	8.4464	16.0893	4.83754	0.0173387
832		MD05G1076300	0	0	8.22349	0	0
833		MD05G1069700	16.9034	11.4011	40.9391	13.0861	13.9768
834		MD05G1063400	27.6575	31.7719	111.919	52.1135	48.9801
835		MD05G1062900	2.41079	1.9878	4.94752	2.71971	1.16657
836		MD05G1062200	22.1707	20.7584	112.765	21.0207	12.0272
837		MD05G1061400	2.74371	1.69755	0.129265	3.04526	1.7322
838		MD05G1052900	1.01299	2.68406	9.4552	0.047814	2.81879
839		MD05G1035600	12.4102	12.8893	0.746208	8.06441	14.4559
840		MD05G1035400	33.8812	29.7509	3.54296	38.3051	30.7087
841		MD05G1033400	37.7655	56.1759	134.569	21.3048	62.242
842		MD05G1028500	42.1453	18.7966	54.5907	9.96012	16.8321
843		MD05G1026000	1.33864	3.51379	6.94972	0.615859	4.59957
844		MD05G1025200	6.55148	3.97741	0.0383363	4.02308	2.46457
845		MD05G1025100	23.6412	26.8077	0.098185	18.3937	17.7162
846		MD05G1023500	4.35674	4.48533	0	2.71513	2.64094
847		MD05G1022200	1.69251	1.87911	0.253084	1.1817	1.14729
848		MD05G1020100	1.89345	1.01113	0.349373	1.92147	0.872362
849		MD05G1006100	10.0687	4.49361	44.6133	12.89	4.14813
850		MD04G1227900	1.70194	1.12875	5.15184	1.38298	0.813386
851		MD04G1227400	1.64487	3.19391	4.86612	1.09471	2.64643
852		MD04G1226600	122.215	72.3269	30.9166	130.924	60.4313
853		MD04G1224400	5.74865	2.46518	0.38499	3.65981	2.31087
854		MD04G1224000	0.948017	2.04118	3.75244	1.2727	0.83248
855		MD04G1209800	1.74834	3.40876	4.18388	1.89422	1.22189
856		MD04G1208700	46.4398	31.4579	223.316	46.086	38.4615
857		MD04G1203800	1.95612	2.90786	6.19084	1.86576	2.27238
858		MD04G1203500	1.24544	2.09387	3.51241	1.02615	1.59596
859		MD04G1195900	4.04541	10.5493	27.3259	4.43526	11.64
860		MD04G1194600	97.6437	39.1601	162.453	53.1748	84.5427
861		MD04G1182700	0.719424	1.78099	2.93996	1.60528	1.14032
862		MD04G1182600	0.453278	0.751354	5.12449	0.609197	0.504439
863		MD04G1181200	1.06032	2.77119	2.97796	1.27227	1.04938
864		MD04G1173700	0.759969	2.11484	22.2834	1.94209	0.007376
865		MD04G1166100	12.9973	15.8994	45.3448	8.2065	17.0557
866		MD04G1165700	5.28744	4.66695	59.1409	0.156747	8.70948
867		MD04G1140600	1.86973	2.16449	10.8594	2.34123	6.7728
868		MD04G1129500	1.11206	0.0372547	2.94829	1.16612	0.22206
869		MD04G1126800	24.9906	22.1986	61.2891	30.8504	17.8989
870		MD04G1122000	1.77639	3.933	6.65894	1.14725	3.71305
871		MD04G1114100	7.29164	15.119	30.4531	12.8819	16.4309
872		MD04G1112100	4.46989	1.348	12.7692	1.80336	4.48897
873		MD04G1104000	1.42506	2.52421	4.65327	1.3569	1.7035
874		MD04G1100300	20.8593	11.9482	4.42046	21.5011	10.2358
875		MD04G1096000	0.77453	0	3.16576	1.40818	0.473105
876		MD04G1095300	0.255293	12.5894	17.8039	0.298248	0.28911
877		MD04G1089300	2.64169	1.62662	7.53803	2.78975	3.94372
878		MD04G1089200	1.72436	1.12795	5.46753	1.79079	2.2981
879		MD04G1082600	1.28847	1.85563	4.594	2.07993	1.43357
880		MD04G1079100	2.46409	1.21018	0.406217	2.65439	1.72321
881		MD04G1076800	4.83602	9.96119	14.8132	3.1008	7.54873
882		MD04G1069600	5.13839	1.71532	1.51227	1.7002	2.38894
883		MD04G1068000	1.39765	2.34209	7.1163	1.34456	1.85986
884		MD04G1060200	4.41495	4.49185	10.5774	2.10592	3.78696
885		MD04G1059400	0.757414	0.727814	2.08879	0.578438	1.4109
886		MD04G1047900	4.31567	10.8424	26.9894	5.68248	11.9904
887		MD04G1035300	3.69404	3.65067	0	2.11409	4.47516
888		MD04G1034200	2.00207	2.15975	8.26398	1.53883	2.2589
889		MD04G1030500	31.6782	56.2152	152.302	22.3652	32.1503
890		MD04G1020100	166.734	158.356	522.527	155.776	219.378
891		MD04G1014700	1.19219	1.82782	0	0.961884	1.55805
892		MD04G1013700	24.1165	9.27214	45.2167	10.6429	24.8595
893		MD04G1011500	0.533741	2.5035	4.92095	0.298211	2.67487
894		MD04G1002400	0.019282	0.199916	8.89394	0	0
895		MD04G1002100	0.0610643	0.305517	6.62705	0.219162	0.0651173
896		MD03G1283700	4.78142	2.18007	0.0933777	4.63758	1.87784
897		MD03G1282700	35.741	21.0238	6.71034	44.3736	15.0975
898		MD03G1280400	1.88894	2.31813	8.77636	2.10387	1.74816
899		MD03G1278900	1.5124	2.49809	12.659	1.96913	0.829563
900		MD03G1273400	0.788275	0	7.82619	0.115621	0.625981
901		MD03G1273300	4.73374	2.91094	12.8537	6.07151	4.71215
902		MD03G1273100	2.99413	1.90039	6.92752	3.05303	2.75984
903		MD03G1270800	0.193293	6.28927	16.0705	0.105947	1.4127
904		MD03G1262000	11.7992	8.95819	2.85691	18.3492	12.5252
905		MD03G1259900	0.150213	2.01219	0.022195	2.30244	2.71466
906		MD03G1258200	18.6055	15.9631	39.8179	13.6229	12.8445
907		MD03G1254400	0.151661	3.66359	5.34737	0.281792	0.013252
908		MD03G1250300	4.34166	8.32899	21.3421	3.40654	10.7552
909		MD03G1245500	1.78427	0.766343	0	2.76159	1.82397
910		MD03G1245000	9.38657	4.87081	0.06004	4.91576	6.02731
911		MD03G1240700	68.0983	54.1929	155.33	94.1384	47.9518
912		MD03G1240600	2.5797	2.06829	6.79749	3.23279	2.80848
913		MD03G1225000	30.1565	13.322	5.90571	30.9035	15.3432
914		MD03G1223300	1.90069	5.99496	19.8348	3.13752	1.42412
915		MD03G1207000	1.53118	0.269318	16.1585	1.17869	0.0604557
916		MD03G1206700	3.51442	0.37833	27.7307	1.2733	0.213926
917		MD03G1203800	1.4645	2.32225	3.80841	0.83198	1.77284
918		MD03G1198900	14.3603	27.8655	43.388	9.03554	15.6887
919		MD03G1196800	0.0120517	0	8.00562	0.021777	0.00770433
920		MD03G1187300	1.03195	0.455017	2.43318	1.34164	0.602232
921		MD03G1184700	4.33126	9.39265	12.8956	4.27643	5.07563
922		MD03G1184600	4.45598	8.9695	16.246	4.53506	4.72002
923		MD03G1184400	2.29206	4.28381	8.68852	1.9583	2.34755
924		MD03G1170700	0.837982	1.03916	3.23804	0.719798	1.51663
925		MD03G1162700	2.40765	1.56299	7.51805	2.24233	4.75995
926		MD03G1161800	5.45644	9.99708	14.5493	3.78839	6.54921
927		MD03G1150500	1.82664	2.53723	3.86588	0.247872	1.31044
928		MD03G1148400	3.25626	3.87592	8.06412	2.50941	3.40769
929		MD03G1142800	14.3028	18.2621	37.9403	9.95687	13.2586
930		MD03G1124200	14.2971	18.8826	41.1767	18.8467	12.9493
931		MD03G1119300	21.0374	237.924	453.256	23.8925	137.656
932		MD03G1109900	8.38612	5.52717	17.3253	10.5049	4.84765
933		MD03G1108700	3.0539	2.05302	0.307084	1.55325	1.11185
934		MD03G1093800	3.17147	1.1262	17.3556	3.18627	0.71344
935		MD03G1086800	0.864569	1.19867	24.5816	0.581811	2.93441
936		MD03G1082700	6.64484	3.04398	14.4387	5.63789	3.90055
937		MD03G1081900	5.35163	0.826167	26.9318	1.89788	4.51951
938		MD03G1079500	1.22953	1.91713	4.91178	1.5163	1.63471
939		MD03G1078000	36.5411	7.06809	132.107	63.4389	14.3539
940		MD03G1077700	2.9564	1.49847	6.53532	2.82507	1.12647
941		MD03G1077500	1.34466	1.48271	8.01663	0.936308	1.70987
942		MD03G1062100	13.4058	18.4754	32.1043	5.00372	16.164
943		MD03G1062000	14.4481	21.5908	34.3287	5.39403	17.2524
944		MD03G1054700	60.5745	47.1667	5.09299	78.3948	53.1056
945		MD03G1054500	14.0424	15.475	65.5971	10.0903	16.4772
946		MD03G1054300	1.21692	0.254247	7.60475	0.517087	0
947		MD03G1051000	2.26565	1.34332	0.061866	3.69751	1.86781
948		MD03G1048000	5.40639	7.98903	16.194	5.96638	2.82199
949		MD03G1047900	1.0338	2.37739	3.21823	0.498032	2.0514
950		MD03G1033800	9.20882	11.305	22.554	5.19581	8.79427
951		MD03G1033700	7.68477	12.5422	21.3491	1.71832	10.8991
952		MD03G1032000	0	0.0583843	5.25317	0	0
953		MD03G1031300	2.97106	4.37182	7.76724	0.430205	4.7847
954		MD03G1031200	2.73243	3.08551	8.45306	2.56431	4.058
955		MD03G1027800	1.35134	1.25057	4.09842	1.46563	1.50806
956		MD03G1023300	1.38471	1.60791	6.96317	1.58725	1.45018
957		MD03G1020700	1.74921	2.25808	10.5993	4.69011	0.841106
958		MD03G1018200	1.60577	1.81555	4.45408	0.469925	1.60184
959		MD03G1017800	1.2926	1.84051	3.16865	0.504813	2.42421
960		MD03G1015800	4.69921	7.55217	14.2625	0.210433	6.87158
961		MD03G1015300	2.20085	2.83783	4.74321	0.678603	3.46793
962		MD03G1014700	0.402088	0.808111	5.02751	0.155661	1.13235
963		MD03G1013700	18.3697	24.5954	185.94	4.89902	32.5754
964		MD03G1013600	0.920282	1.23551	2.85083	0.23248	1.17537
965		MD03G1013500	2.27609	2.24834	5.98016	2.89196	1.63026
966		MD03G1013300	16.1809	18.4405	46.2152	9.55156	24.8285
967		MD03G1013100	2.74383	2.82599	11.3312	3.15754	2.07459
968		MD03G1012800	15.3849	17.1001	47.2242	8.72269	26.0794
969		MD03G1012300	1.75713	1.15077	5.94129	0.306828	3.23396
970		MD03G1005500	1.36996	3.40153	7.64708	0.526614	1.60661
971		MD02G1317900	0.597278	1.0334	3.67818	0.643264	0.808436
972		MD02G1311200	4.33254	2.32947	21.5675	3.04832	5.0514
973		MD02G1305800	6.17474	11.6627	26.5926	2.85514	8.29322
974		MD02G1305300	2.45136	0.686203	0.528629	2.48574	2.29134
975		MD02G1286400	1.40831	0.517297	6.36571	0.89544	1.158
976		MD02G1285600	0.984016	0.919528	3.08573	0.499144	1.41934
977		MD02G1280400	4.46794	1.36871	11.8381	5.28073	2.23375
978		MD02G1275900	20.1065	11.0413	55.5469	4.8893	16.0746
979		MD02G1268800	0.725932	1.35067	2.62904	0.730078	1.40591
980		MD02G1261200	1.35302	0.901224	4.14179	0.984533	1.36805
981		MD02G1258500	3.54442	5.3217	9.02133	1.82325	5.97937
982		MD02G1222600	7.02442	1.91931	1.0406	2.96524	4.57887
983		MD02G1192600	140.641	155.817	347.871	115.576	118.297
984		MD02G1191200	10.5142	1.67206	33.4848	3.40993	14.2892
985		MD02G1189200	29.4911	7.25756	3.58044	13.1151	10.9859
986		MD02G1177100	8.96823	8.12481	1.50695	4.75201	3.41846
987		MD02G1175800	6.87233	8.41262	0.694166	7.76448	5.84946
988		MD02G1173800	0.692728	0.0708937	27.8473	2.45104	0
989		MD02G1153100	10.633	9.92659	26.0468	9.31078	13.0979
990		MD02G1150100	1.36635	1.22994	5.45536	0.304381	2.32058
991		MD02G1148500	18.9511	14.7739	60.4356	25.9832	16.4971
992		MD02G1140200	25.2729	3.54446	97.2366	21.7932	14.2868
993		MD02G1140100	469.26	93.2709	2215.26	522.609	169.478
994		MD02G1140000	97.5214	4.70567	289.864	53.3113	13.6303
995		MD02G1127700	2.29661	3.0009	4.95194	0.80757	1.72361
996		MD02G1113300	1.79964	1.89283	0.0636957	1.23654	1.96703
997		MD02G1112800	1.04675	1.57895	3.04509	0.237438	2.127
998		MD02G1112600	1.21601	0.124235	17.4803	0.308902	2.2559
999		MD02G1112400	0.409035	0.804168	12.0587	0.343641	0.566627
1000		MD02G1111900	0.426993	0.164679	2.96038	0.452623	1.02004
1001		MD02G1111800	3.42331	7.74607	13.6498	0.152507	7.86442
1002		MD02G1105500	2.99802	1.38318	6.2467	1.52205	3.85387
1003		MD02G1104500	1.6327	0.889254	4.37637	1.42676	0.963617
1004		MD02G1101700	0.402913	0.50503	5.30599	0.478019	0.585038
1005		MD02G1100800	0.343801	0.8348	5.05995	0.0431117	1.02729
1006		MD02G1093500	137.872	226.35	372.992	120.33	155.643
1007		MD02G1092100	228.356	173.556	759.879	190.576	169.043
1008		MD02G1088400	2.11742	2.0414	6.60441	2.03212	2.68472
1009		MD02G1086900	4.12045	1.57809	34.9319	11.7215	8.68517
1010		MD02G1080100	1.33687	0.464734	2.56031	0.851558	1.16585
1011		MD02G1079900	4.16051	1.61069	6.95796	1.84384	2.2554
1012		MD02G1075200	3.00791	0.0918137	10.7854	0.692422	5.20318
1013		MD02G1074500	3.24866	3.06332	8.47294	3.53945	1.86413
1014		MD02G1073300	0.901099	2.26701	4.9619	0.716839	0.717555
1015		MD02G1073200	1.85416	2.66934	9.74444	0.991657	2.79515
1016		MD02G1071800	1.3774	0.494282	3.77878	0.399774	1.59044
1017		MD02G1071700	4.37538	4.64023	13.5754	3.79857	6.1437
1018		MD02G1071600	0.705104	0.383835	2.70809	0.0912837	1.33104
1019		MD02G1071200	2.13827	0.942861	17.6597	0.788973	2.27165
1020		MD02G1070700	0	0	6.78234	0.019914	0
1021		MD02G1070600	0.15146	0	7.41233	0.245123	0.022949
1022		MD02G1068500	2.52862	6.89762	10.9832	1.24169	4.42368
1023		MD02G1050600	0.848157	0.368556	3.40742	1.89304	0.184534
1024		MD02G1050100	18.2243	46.7911	101.106	20.8998	55.403
1025		MD02G1043300	2.43103	4.37945	11.2591	1.08837	3.94468
1026		MD02G1039200	1.63195	1.68088	4.40478	1.15066	1.60638
1027		MD02G1031900	6.01956	9.38254	15.7052	3.46003	6.48364
1028		MD02G1030200	1.52112	3.37701	4.52716	0.825338	3.22088
1029		MD02G1028400	0.896019	0.252055	4.63164	0.205004	0.766799
1030		MD02G1026100	1.68299	1.39839	0	2.62982	1.13372
1031		MD02G1026000	3.05088	1.95195	0.065078	3.79995	2.23593
1032		MD02G1024800	2.84732	2.23269	0	0.629674	2.05033
1033		MD02G1024700	1.25206	0.607924	5.97544	1.63108	0.701589
1034		MD02G1022000	2.38596	2.46972	8.88019	1.93691	2.02537
1035		MD02G1021900	1.6822	2.55762	6.02777	1.06303	2.50862
1036		MD02G1021500	4.03436	3.88434	12.6281	4.38546	3.29945
1037		MD02G1018900	0.887885	1.51737	3.6532	0.805559	1.76264
1038		MD02G1011200	0.955927	1.55129	14.9172	1.33479	1.68692
1039		MD02G1005900	1.73373	0.11873	6.76405	2.03287	0.160968
1040		MD02G1003300	2.48009	0.990689	0.230333	1.55121	0.712366
1041		MD01G1231800	1.63272	0.553329	0.546973	1.30498	1.95378
1042		MD01G1230900	0.607422	2.43375	2.49375	0.0700193	0.390577
1043		MD01G1230800	0.827455	2.79777	3.05198	0.271483	0.461159
1044		MD01G1230100	1.96203	1.12692	4.2924	1.22265	1.64264
1045		MD01G1230000	2.06199	0.924953	3.59039	1.05969	1.41528
1046		MD01G1228800	6.33706	0.508367	0.087622	1.81481	1.77167
1047		MD01G1225300	3.28547	4.59146	7.99754	2.89279	2.71216
1048		MD01G1217100	2.30262	1.83308	0.188078	2.10794	1.4132
1049		MD01G1210800	3.36027	2.06331	11.9094	5.94559	2.19734
1050		MD01G1201900	3.74604	0.972274	0.0823333	0.514036	0.395491
1051		MD01G1198900	5.69402	6.91329	31.4746	5.44647	10.3368
1052		MD01G1195200	34.2208	49.6916	128.69	23.7864	39.7088
1053		MD01G1194000	0.341056	2.51526	5.85565	0.034265	0.812697
1054		MD01G1190500	1.35075	1.36147	4.99785	0.023184	1.89064
1055		MD01G1190300	1.37322	1.22644	4.59945	0	2.0718
1056		MD01G1178900	0.76692	0.795532	2.25831	0.48779	1.02484
1057		MD01G1178500	0.532199	0.244048	7.13793	0.237189	0.563221
1058		MD01G1175500	9.88117	8.67907	28.747	7.09154	7.88737
1059		MD01G1172900	1.65225	5.29283	7.69608	2.96016	0.682694
1060		MD01G1170800	1.21746	2.3352	3.85764	0.737255	2.28707
1061		MD01G1158600	2.18711	2.27949	8.30829	4.55111	1.81382
1062		MD01G1157700	175.374	90.8547	35.097	182.591	117.688
1063		MD01G1155100	10.9687	5.15324	0.376043	2.33815	5.30981
1064		MD01G1149800	0.509051	0.53552	3.40213	0.588819	0.614971
1065		MD01G1148600	6.73531	6.83497	26.569	14.8108	6.24713
1066		MD01G1144100	8.56022	4.98499	0.79589	4.87676	5.87706
1067		MD01G1142900	5.72842	0.738841	31.9583	15.7782	0.648642
1068		MD01G1130200	0.942748	0.844433	2.30279	0.552514	1.26521
1069		MD01G1129800	2.20307	2.26973	10.5688	0.793285	2.62833
1070		MD01G1129300	1.08413	1.1544	3.7652	0.391382	1.71491
1071		MD01G1129200	1.88964	1.97461	11.0097	1.22465	3.8846
1072		MD01G1128300	1.25437	1.8529	12.555	0.518274	2.02642
1073		MD01G1128000	0.441656	3.91287	6.16438	0.283994	0.389831
1074		MD01G1127600	0.74138	2.38073	2.89988	0.711829	2.10053
1075		MD01G1127500	1.55914	5.59856	7.63687	1.24194	2.89802
1076		MD01G1127400	0.028552	6.02612	10.27	0.0426167	0.007558
1077		MD01G1127300	0.942229	0.631593	2.14343	0.463905	1.11458
1078		MD01G1127200	1.02626	1.3504	9.2212	1.00991	1.19177
1079		MD01G1115400	0.617444	1.37865	2.56276	0	0.924272
1080		MD01G1113000	12.6236	11.5667	0.654098	12.7929	14.2771
1081		MD01G1102300	1.79817	1.32963	4.14397	2.6521	1.44042
1082		MD01G1102200	1.17017	0.885067	3.33253	1.28204	0.634632
1083		MD01G1090900	152.091	86.6263	3.81078	111.688	92.2488
1084		MD01G1089600	10.692	8.27061	3.15764	18.6137	19.3923
1085		MD01G1087400	3.42315	3.02379	0.886255	1.47625	1.78571
1086		MD01G1085500	1.09455	2.10762	4.78101	0.733605	2.37741
1087		MD01G1083000	14.1705	11.2892	0.747465	15.2046	9.87376
1088		MD01G1076200	5.09243	0.0895617	53.6889	3.69353	0.087439
1089		MD01G1072000	1.0964	0.468654	2.7551	0.590062	1.7528
1090		MD01G1071900	103.183	29.4277	377.947	99.5289	61.3068
1091		MD01G1066900	1.19976	2.23234	4.03576	0.305471	2.03806
1092		MD01G1059700	1.31825	2.20271	3.10334	0.471611	1.43626
1093		MD01G1056500	2.42068	2.2871	5.35157	2.84545	1.23017
1094		MD01G1046200	11.426	12.5117	34.8097	13.5702	12.3228
1095		MD01G1031400	0.671923	1.84283	2.81566	0.003656	1.29984
1096		MD01G1010300	28.0967	7.22429	51.5051	11.0407	27.2205
1097		MD00G1183000	0.567746	1.14541	2.83961	1.05541	0.143808
1098		MD00G1178200	0.844462	1.63128	2.98266	0.090064	1.45254
1099		MD00G1175500	10.4567	23.2325	39.6264	5.77617	17.1075
1100		MD00G1165300	5.99621	0.096386	22.5509	11.4092	0.0532323
1101		MD00G1158800	0.284026	0.0364877	4.8096	0.519524	0.153241
1102		MD00G1150200	2.71128	4.60054	8.97269	3.20037	4.12345
1103		MD00G1142200	2.12692	0.947988	0	1.46505	2.36341
1104		MD00G1140000	0.260522	0.731322	7.91345	1.10478	0.830387
1105		MD00G1139600	2.43719	1.95016	0.219175	1.86326	3.08448
1106		MD00G1136200	1.53536	1.29516	3.65166	0.382212	1.7947
1107		MD00G1125100	40.4632	22.8416	7.37598	37.218	16.7583
1108		MD00G1120700	9.66063	11.2905	0.020041	8.18432	13.6735
1109		MD00G1109900	1.83599	6.22815	9.52331	1.05178	4.15452
1110		MD00G1101400	2.22077	1.48546	5.70343	1.85541	0.531676
1111		MD00G1096900	3.82299	3.7617	9.19205	2.24666	4.40187
1112		MD00G1080400	8.23781	7.93263	31.0323	6.71083	7.67548
1113		MD00G1078000	3.55452	4.55277	0.230549	2.45595	3.43851
1114		MD00G1065300	75.6257	43.8598	8.41071	47.1066	46.8324
1115		MD00G1057100	1.39944	0.996481	3.37892	1.05451	1.2265
1116		MD00G1047500	2.40432	0.921724	6.77511	2.90013	3.66404
1117		MD00G1047300	0	0	5.26228	0	0
1118		MD00G1028000	1.69248	1.87961	5.68812	1.35744	1.5112
1119		MD00G1027900	1.25474	1.40629	4.71355	0.964188	1.0911
1120		MD00G1025800	2.34571	3.52537	5.93782	1.38552	2.76509
1121		MD00G1024200	2.04425	5.10596	7.32332	0.555229	2.45507
1122		MD00G1024100	1.77096	5.21322	6.26577	0.849375	1.58348
1123		MD00G1023600	0.655917	2.23905	4.66611	1.31782	0.207903
1124		MD00G1013300	3.21688	0.891177	0.247394	0.755336	2.01968
1125		MD00G1011700	2.09295	2.25094	9.02109	2.35602	1.46475
1126		MD00G1011500	2.86262	2.63359	0.00939467	1.79858	3.38589
1127		MD00G1002600	3.77461	0.970256	0.4182	1.3665	0.905683
1128		Malus_domestica_newGene_9921	2.59882	5.24592	6.90568	1.8971	1.72396
1129		Malus_domestica_newGene_9875	19.755	10.1107	29.303	4.86026	8.25657
1130		Malus_domestica_newGene_9866	2.44678	2.68085	0.0641843	1.47706	2.90623
1131		Malus_domestica_newGene_9704	2.4578	1.08136	9.4788	4.64247	0.622043
1132		Malus_domestica_newGene_9559	1.36069	2.24621	6.99899	1.11067	0.539108
1133		Malus_domestica_newGene_9423	3.78842	0.029605	14.7334	5.14149	0
1134		Malus_domestica_newGene_9404	0.951541	1.43315	8.91581	0.590212	4.98575
1135		Malus_domestica_newGene_9377	6.21187	8.66935	19.0448	7.34164	5.28329
1136		Malus_domestica_newGene_9368	1.09348	0.287302	6.72253	2.90461	0.189363
1137		Malus_domestica_newGene_9303	1.93937	2.4423	6.55954	2.49724	1.88106
1138		Malus_domestica_newGene_9289	7.36295	4.19372	1.24445	2.60698	5.64857
1139		Malus_domestica_newGene_9175	0.413027	0	12.0025	0.462463	0.609593
1140		Malus_domestica_newGene_898	0.239888	1.33853	3.29383	0.003462	1.21178
1141		Malus_domestica_newGene_8978	0.751269	2.83451	8.6719	0.310664	2.02703
1142		Malus_domestica_newGene_8940	0.739298	1.90596	2.76853	0.122669	1.80339
1143		Malus_domestica_newGene_8906	0	0.0158067	16.5592	0.0237433	0.00727767
1144		Malus_domestica_newGene_8825	2.14825	3.48704	10.1364	1.63819	3.92839
1145		Malus_domestica_newGene_8594	5.79818	10.0761	19.7357	6.81425	5.03269
1146		Malus_domestica_newGene_8582	0.700207	1.36136	2.45036	0.727313	0.883867
1147		Malus_domestica_newGene_8534	0.07405	0.450178	7.35487	0.037339	0.047816
1148		Malus_domestica_newGene_8475	0.762758	1.05859	2.57476	0.27742	0.733274
1149		Malus_domestica_newGene_8465	1.34465	1.04172	5.20036	0.37535	0.80083
1150		Malus_domestica_newGene_8456	0.0661777	0	5.35203	0.287431	0
1151		Malus_domestica_newGene_8453	526.455	385.528	1872.98	538.487	531.023
1152		Malus_domestica_newGene_8146	0.852285	2.66308	3.11761	0.299448	0.894332
1153		Malus_domestica_newGene_8129	0.691389	1.10219	2.68958	0.295182	0.283722
1154		Malus_domestica_newGene_7960	0.485771	0	5.02793	0.416403	0.321884
1155		Malus_domestica_newGene_7939	1.074	1.42612	4.7006	0	1.92034
1156		Malus_domestica_newGene_7659	2.07476	2.3803	0	2.19777	2.28286
1157		Malus_domestica_newGene_7557	0.431037	3.56322	3.62008	1.01698	0.703042
1158		Malus_domestica_newGene_7428	0.042388	1.58542	21.411	0.019535	0.0279297
1159		Malus_domestica_newGene_737	13.705	5.04206	0	1.11143	2.25414
1160		Malus_domestica_newGene_7282	0.246445	12.3467	12.5095	0.0279537	0.016398
1161		Malus_domestica_newGene_7029	2.39406	1.53695	6.16144	3.34152	1.5457
1162		Malus_domestica_newGene_6765	1.29995	4.14254	6.47527	2.41756	0
1163		Malus_domestica_newGene_6716	0	0.0183637	7.23191	0.01483	0
1164		Malus_domestica_newGene_6689	2.50102	0.080056	8.6552	0.173532	4.15798
1165		Malus_domestica_newGene_626	1.59135	0	0	1.42751	2.07562
1166		Malus_domestica_newGene_625	0.750813	1.27788	2.13582	0.127387	0.82466
1167		Malus_domestica_newGene_6245	4.14095	6.56136	14.3488	3.96921	4.18459
1168		Malus_domestica_newGene_611	0	0	7.38482	0	0
1169		Malus_domestica_newGene_5926	1.09642	1.87022	2.74258	0.565636	1.09648
1170		Malus_domestica_newGene_5850	0.951129	0.351188	10.6649	1.2019	0.106403
1171		Malus_domestica_newGene_583	4.32851	2.50043	8.46059	1.74449	3.52969
1172		Malus_domestica_newGene_5780	0.11999	0.196885	5.0314	0	0.263463
1173		Malus_domestica_newGene_5678	0	0	5.05273	0.0424017	0
1174		Malus_domestica_newGene_5649	1.05559	0.320208	4.79081	2.05375	0.111296
1175		Malus_domestica_newGene_5507	0	0	8.72911	0.0154343	0
1176		Malus_domestica_newGene_5404	0	0	13.0564	0	0
1177		Malus_domestica_newGene_5329	2.51021	4.38018	6.13476	0.941538	4.096
1178		Malus_domestica_newGene_5000	0.870334	1.21906	3.07282	0.766281	1.23757
1179		Malus_domestica_newGene_4968	4.39297	3.31464	18.2826	6.02606	3.54111
1180		Malus_domestica_newGene_4898	0.468473	1.58424	2.88939	1.05228	0
1181		Malus_domestica_newGene_4826	1.85355	2.02982	0.027091	3.99773	1.91084
1182		Malus_domestica_newGene_4619	7.02961	3.62861	26.5621	3.29567	16.4146
1183		Malus_domestica_newGene_4594	4.36822	3.88061	0.102394	3.84504	3.56584
1184		Malus_domestica_newGene_440	0.0705413	3.11115	8.06763	0.14409	0.0651793
1185		Malus_domestica_newGene_428	0.0785933	9.97843	10.581	0.149972	0.011172
1186		Malus_domestica_newGene_4255	1.53949	2.33174	5.5673	2.7423	1.06208
1187		Malus_domestica_newGene_4209	2.56085	1.18692	0.519917	1.57153	1.02486
1188		Malus_domestica_newGene_4012	2.85155	7.73302	14.6407	1.28326	9.95655
1189		Malus_domestica_newGene_3993	2.5856	4.48024	8.27714	1.32416	2.96071
1190		Malus_domestica_newGene_3926	2.95799	1.38593	0.208743	0.667775	1.47097
1191		Malus_domestica_newGene_3920	1.1391	1.73881	9.9269	0.114041	0.527675
1192		Malus_domestica_newGene_3912	0.630354	0.685308	2.03464	0.807322	1.21698
1193		Malus_domestica_newGene_3786	0.0186197	0	13.0968	0	0
1194		Malus_domestica_newGene_3511	0.953442	0.076364	6.75645	0.297748	0.959821
1195		Malus_domestica_newGene_3505	4.04454	1.85863	0	4.8099	2.5696
1196		Malus_domestica_newGene_3302	2.98332	2.64151	0	1.84697	2.73759
1197		Malus_domestica_newGene_3295	0.227081	0.873614	3.37035	0.392806	0.271587
1198		Malus_domestica_newGene_329	6.66349	2.25697	0.16085	2.07343	2.56305
1199		Malus_domestica_newGene_3070	2.04767	0.773199	2.31981	0.240468	1.11492
1200		Malus_domestica_newGene_2922	1.42944	1.44167	12.1915	1.36201	7.11161
1201		Malus_domestica_newGene_2753	0.667604	0	10.1642	0.737307	0.0239383
1202		Malus_domestica_newGene_2570	2.65781	1.32086	0.027929	1.87772	2.9938
1203		Malus_domestica_newGene_2566	1.53988	0.330487	3.70859	0.945488	0.754004
1204		Malus_domestica_newGene_2170	7.38742	4.54411	0.278994	5.69374	8.10444
1205		Malus_domestica_newGene_2041	13.3095	7.96164	45.4109	7.91052	16.5838
1206		Malus_domestica_newGene_1969	0.817318	1.86158	3.47795	1.08054	0.564412
1207		Malus_domestica_newGene_1927	2.46805	0.0749103	10.6232	5.44841	0.124042
1208		Malus_domestica_newGene_1724	4.08838	0.387009	0.382731	0.887578	1.31673
1209		Malus_domestica_newGene_1694	0.349508	1.5837	3.22398	0.16794	0.591467
1210		Malus_domestica_newGene_1625	2.15807	1.28676	22.0322	2.06898	2.70244
1211		Malus_domestica_newGene_11941	0.456349	0.0580337	5.88196	0.868474	0.129478
1212		Malus_domestica_newGene_11864	3.21636	2.18831	0	4.63064	2.31203
1213		Malus_domestica_newGene_11840	3.27596	3.10756	23.0064	0.0195413	8.8025
1214		Malus_domestica_newGene_1180	2.36378	1.32347	0.0275833	2.37	2.30411
1215		Malus_domestica_newGene_1174	1.10011	0.202139	6.87447	2.56666	0.189634
1216		Malus_domestica_newGene_11717	0.832724	0	5.91787	1.84717	0.0460997
1217		Malus_domestica_newGene_11697	2.53958	4.36019	9.05965	4.22967	1.1602
1218		Malus_domestica_newGene_1165	1.66201	4.02814	4.10535	1.45454	1.7008
1219		Malus_domestica_newGene_1164	1.21909	2.54503	3.80451	0.478283	1.88159
1220		Malus_domestica_newGene_11422	0.277648	0.38657	4.20005	0.007367	0.897111
1221		Malus_domestica_newGene_11267	1.15028	0.943469	5.43087	0.760728	1.00073
1222		Malus_domestica_newGene_1119	0.0315517	0.189183	6.19015	0	0.12621
1223		Malus_domestica_newGene_11144	1.31455	1.36833	0	0.98769	1.77843
1224		Malus_domestica_newGene_10663	0.763891	1.58776	2.90425	0.0838067	1.29961
1225		Malus_domestica_newGene_10509	0.641687	0.901173	2.31353	0.777261	0.780342
1226		Malus_domestica_newGene_10476	9.58097	21.2009	36.5882	17.7715	4.61604
1227		Malus_domestica_newGene_10444	0.373245	1.01662	6.36588	0.67879	0
1228		Malus_domestica_newGene_10302	0.567487	0	16.6639	1.17134	0.149218
1229		Malus_domestica_newGene_10288	0.124232	0.0115747	7.25702	0.029823	0
1230		Malus_domestica_newGene_10237	0.416542	42.2633	45.0851	0.230049	0.628472
1231		Malus_domestica_newGene_10028	38.1037	37.247	124.871	30.1769	35.5193
1232		Malus_domestica_newGene_1000	0.846918	1.50367	2.76417	0.008201	1.48972
1233	blue	MD17G1281200	5.55806	1.41461	1.61388	6.1774	2.05497
1234		MD17G1276600	2.08638	2.76871	2.83786	0.374414	3.25634
1235		MD17G1274600	9.08143	0.764451	0.255448	12.9227	3.69423
1236		MD17G1274500	8.15964	0.0137683	0.176429	11.0996	5.03358
1237		MD17G1272900	0	0	0	31.6758	0
1238		MD17G1271400	41.0994	6.82085	1.04618	53.0206	7.72577
1239		MD17G1218600	10.1267	3.93908	1.81417	13.9239	2.86691
1240		MD17G1203600	0.97623	2.75509	2.30554	0.359326	2.77863
1241		MD17G1194000	1.63432	0.725303	0.224275	3.40222	0.790456
1242		MD17G1180600	56.1471	21.1825	28.096	112.352	27.4344
1243		MD17G1160500	3.74422	0.215371	0.29614	4.56763	0.110569
1244		MD17G1158700	2.57378	5.80739	4.84961	0.175374	4.93736
1245		MD17G1154500	2.41168	0.740738	0.388846	3.9462	0.821847
1246		MD17G1154100	5.05553	14.4172	11.0491	4.13521	7.33581
1247		MD17G1137300	3.20054	2.02179	1.7465	6.66649	1.49048
1248		MD17G1133800	2.88893	1.57432	1.12185	9.93681	1.93413
1249		MD17G1131100	1.59603	3.66026	3.51386	0.716196	1.66838
1250		MD17G1117500	16.2257	6.95695	1.54851	26.0187	9.73897
1251		MD17G1106400	13.6927	7.06635	7.52054	23.8905	4.94671
1252		MD17G1099600	7.78463	0.924788	1.76789	8.21636	1.22642
1253		MD17G1099500	4.09564	0.560121	0.789838	3.64892	0.454953
1254		MD17G1096100	21.8331	51.0649	47.3823	12.0574	30.7686
1255		MD17G1094200	7.783	2.50211	1.99487	18.7827	3.76041
1256		MD17G1074300	24.6296	14.5297	8.30523	24.6605	6.73952
1257		MD17G1069600	23.831	6.11619	0.124106	19.4917	2.7839
1258		MD17G1063700	38.9601	15.6128	11.864	80.7928	15.1153
1259		MD17G1063300	6.12632	5.33239	3.62807	17.4327	3.40738
1260		MD17G1063100	11.1163	6.49607	3.61103	23.5621	6.05165
1261		MD17G1059300	3.88525	1.87513	1.88947	7.09056	0.403372
1262		MD17G1059000	2.92872	0.410062	0.188668	2.70422	1.02556
1263		MD17G1058200	2.24519	1.08524	0.192552	4.59785	1.39965
1264		MD17G1055800	76.2283	53.9338	4.90249	156.191	31.1013
1265		MD17G1055100	9.25495	3.28994	5.33879	12.9653	6.25543
1266		MD17G1052800	2.31538	0.661971	0.222756	1.72886	1.16325
1267		MD17G1050800	1.23996	0.387409	0.27194	2.31777	1.0199
1268		MD17G1032200	1668.41	885.639	865.494	2680.89	1022.39
1269		MD17G1014700	6.06174	2.05023	3.36534	14.3071	1.15128
1270		MD16G1277000	2.22883	0.414687	0.347923	1.94606	1.33888
1271		MD16G1276900	2.04571	0.5157	0.582622	2.5382	1.63974
1272		MD16G1276500	14.2031	23.5755	20.0394	1.42163	21.9679
1273		MD16G1273500	3.22949	1.16149	1.17031	5.01256	1.21624
1274		MD16G1260600	5.90206	14.1772	12.0106	2.84838	11.5506
1275		MD16G1250100	2.45721	2.48627	3.65915	0.396438	3.59049
1276		MD16G1237800	6.16309	3.05182	3.90751	10.422	2.91668
1277		MD16G1228600	0.900247	1.25396	0.170743	2.68073	0.671974
1278		MD16G1214100	7.55906	4.76616	2.57714	9.50957	2.48114
1279		MD16G1212800	4.61584	0.163672	0.551364	5.13586	0.237209
1280		MD16G1207600	12.3405	8.57944	1.86394	40.896	8.70204
1281		MD16G1207500	51.3955	51.4567	17.2667	145.153	74.1598
1282		MD16G1192600	9.77671	44.4969	65.1897	14.7029	69.2827
1283		MD16G1180300	4.16831	2.57991	2.57814	8.64138	1.56474
1284		MD16G1174700	2.35634	1.06903	0.592876	3.73999	1.14464
1285		MD16G1173600	2.59045	1.19418	0.738991	16.1889	1.40835
1286		MD16G1173500	1.86231	0.639524	0.0247243	28.5519	0.15589
1287		MD16G1170900	2.33896	0.32522	0.137121	2.54282	0.397183
1288		MD16G1166000	3.13146	1.90807	0.947037	4.51827	2.36082
1289		MD16G1160700	14.8193	1.39979	1.95772	38.5337	2.90194
1290		MD16G1159900	7.23544	0.552538	2.50351	38.4863	0.709558
1291		MD16G1149300	3.76581	0.597232	0.294565	2.97091	0.438057
1292		MD16G1148700	9.28304	4.11947	2.5036	6.57159	3.263
1293		MD16G1147500	6.85273	0.024508	0.0155393	16.4482	0.0770983
1294		MD16G1147300	1.16159	0	0.0392793	7.92867	0.0694453
1295		MD16G1142900	10.288	13.374	22.34	2.41052	18.5098
1296		MD16G1140800	1.84196	0.186998	0.606572	4.58261	0.144132
1297		MD16G1128500	0.797183	2.08248	2.42315	0.0101257	1.49123
1298		MD16G1123700	2.73356	1.02673	0.747735	6.95136	1.02611
1299		MD16G1121700	81.9017	22.787	17.3229	115.902	23.494
1300		MD16G1120100	2.14518	0.513263	0.444442	2.22409	1.66723
1301		MD16G1114800	2.42273	0.833205	0.226476	5.73739	0.350347
1302		MD16G1109400	3.6442	1.56016	0.416092	3.28068	0.494287
1303		MD16G1105900	10.5084	4.17377	5.34974	16.5842	5.20685
1304		MD16G1095800	431.348	205.159	158.389	500.131	214.69
1305		MD16G1091300	5.0574	1.71076	1.87822	1.56026	2.11849
1306		MD16G1080100	2.15047	0.903805	0.619046	1.34279	0.711212
1307		MD16G1076200	4.48484	13.5069	11.4979	3.13573	10.5044
1308		MD16G1071400	20.3513	6.0462	3.73341	38.4713	7.33133
1309		MD16G1070800	37.3176	0.725378	0.0285983	0.89124	0.362272
1310		MD16G1069500	5.34077	1.12889	0.809349	8.04243	1.4333
1311		MD16G1062800	0.502494	0.469362	0.518934	3.6028	0.302136
1312		MD16G1059700	4.78153	4.30759	1.60014	9.72148	4.85773
1313		MD16G1055800	1.03117	0.256475	0.12361	11.9302	0.171618
1314		MD16G1044000	1.07793	0.550554	0.264192	3.82391	0.147409
1315		MD16G1043800	20.9697	5.93387	3.56353	34.6045	9.80289
1316		MD16G1030600	2.378	2.44996	0.475048	6.08592	2.8053
1317		MD16G1028800	6.3432	3.66053	2.55109	13.7878	5.58938
1318		MD16G1027900	6.48375	1.87966	0.41735	5.77634	1.58769
1319		MD16G1026000	0.481272	0.097086	0.0165543	4.70962	0.11697
1320		MD16G1025800	69.5454	3.3216	2.98827	1498.5	4.3955
1321		MD16G1024900	10.729	0.316424	0.400347	426.175	0.506093
1322		MD16G1020100	5.86017	1.59077	2.17926	7.1596	2.1929
1323		MD16G1017500	2.62515	1.94574	1.95095	0.452415	0.906244
1324		MD16G1009000	205.527	25.4165	31.8962	239.26	84.0419
1325		MD16G1008900	2.49518	0.06956	0.0795417	2.31007	0.632032
1326		MD15G1434400	2.98773	1.1156	0.202603	5.23592	0.444879
1327		MD15G1433500	0.680399	1.75827	1.74868	0.313775	0.82428
1328		MD15G1418100	3.06599	0.879306	0.450423	5.70206	0.154255
1329		MD15G1410400	4.35281	0.573164	1.66667	5.45106	0.556193
1330		MD15G1409700	4.56004	0.488705	0.355654	11.2575	3.7319
1331		MD15G1409200	1.37048	0.177379	0.145654	8.15609	0.859959
1332		MD15G1407300	109.356	35.7684	22.1161	157.402	30.0053
1333		MD15G1403900	6.7881	4.46764	3.32352	10.1904	3.20709
1334		MD15G1394000	24.2502	12.9473	15.1284	40.8971	13.139
1335		MD15G1390400	3.43506	0.299799	0.0696647	9.12419	0.234383
1336		MD15G1389300	2.07298	7.37315	6.73901	2.43435	3.45359
1337		MD15G1384100	8.36612	2.23231	2.55929	7.0858	2.1513
1338		MD15G1378800	0.486637	0.0464163	0	5.59276	0.0222503
1339		MD15G1378500	1.51721	0.479032	0	5.5226	0.358359
1340		MD15G1377900	1.78341	0.522138	0.900146	2.19627	0.525965
1341		MD15G1376700	2.71409	8.62917	6.85572	1.84333	5.82112
1342		MD15G1376600	2.24801	5.00978	4.52203	1.06916	4.95051
1343		MD15G1374500	15.8074	5.03706	5.79081	17.3292	9.08356
1344		MD15G1365000	4.4613	4.26867	0.130251	7.75131	2.03564
1345		MD15G1362700	9.22611	0.771375	0.868553	23.7713	0.092258
1346		MD15G1349000	13.0776	1.63197	2.2736	15.7412	3.17405
1347		MD15G1348900	5.35502	1.66314	1.40937	6.14879	1.49754
1348		MD15G1348800	10.3169	2.94513	3.46064	10.6238	5.22316
1349		MD15G1344900	11.5071	1.46076	3.8362	18.1409	2.89689
1350		MD15G1335300	34.6633	13.1626	5.3106	33.4536	5.18863
1351		MD15G1326800	21.827	6.60786	4.0218	27.5198	7.56005
1352		MD15G1315000	1.21296	5.28041	5.29555	0.461305	2.55028
1353		MD15G1266900	2.99939	0.405048	0	3.72362	0
1354		MD15G1265300	3.85306	0.177813	0.131004	2.90798	0.645524
1355		MD15G1264600	1.14471	4.7066	3.41269	0.498902	2.53409
1356		MD15G1256000	11.7496	31.2682	38.9783	3.68663	23.2868
1357		MD15G1252900	2.3888	7.38219	6.67948	2.07611	3.9166
1358		MD15G1252000	4.62065	0.734653	0.57515	4.10704	0.691945
1359		MD15G1240100	2.55077	7.9826	7.8926	0.0546033	7.87096
1360		MD15G1239400	3.42789	7.12117	9.2851	0.834613	4.33765
1361		MD15G1239300	1.81905	3.27772	3.20997	0.207268	2.25366
1362		MD15G1239100	2.04705	2.96812	4.52557	0	2.96579
1363		MD15G1227900	25.9324	8.55314	3.0182	40.4538	8.61994
1364		MD15G1216500	0.150396	4.47176	4.70883	0.0506493	4.80994
1365		MD15G1207800	7.27757	0.199318	0.088053	14.6325	0.616756
1366		MD15G1202400	3.13917	1.27977	0.780682	3.5635	1.613
1367		MD15G1202000	2.52467	1.56242	0.099586	4.78621	2.57373
1368		MD15G1199400	3.34269	1.39779	0.858502	5.8206	2.90772
1369		MD15G1199200	6.57947	2.46238	1.3781	5.93333	3.8457
1370		MD15G1199000	49.2747	4.32568	0.137573	96.8492	0.190766
1371		MD15G1198700	21.7392	1.24258	0.092323	43.5817	0.0867427
1372		MD15G1198400	1.73649	0.737241	0	5.15963	0
1373		MD15G1196000	8.49478	4.35868	0.443855	21.8181	4.97536
1374		MD15G1187400	5.86075	92.4749	77.543	4.60253	72.903
1375		MD15G1177300	31.731	15.8513	14.2517	48.7448	16.1636
1376		MD15G1176800	15.6908	7.29357	5.95207	16.9296	6.95739
1377		MD15G1166100	40.4114	15.6793	8.06138	29.2266	17.5691
1378		MD15G1166000	5.26484	1.05902	1.45068	6.74876	2.17233
1379		MD15G1161900	15.4218	12.1803	6.13814	36.937	9.05523
1380		MD15G1158600	3.02044	0.193613	0.595918	5.55413	0.115687
1381		MD15G1153800	2.26958	1.14139	0.391189	3.32239	1.13845
1382		MD15G1134300	46.7041	14.2707	3.68774	80.1594	14.2655
1383		MD15G1131700	4.78496	0.0701897	0.448358	46.0468	0.0613683
1384		MD15G1120000	5.94042	8.59729	2.8049	14.3669	7.47968
1385		MD15G1117000	2.19537	0.747751	0.778395	2.38575	1.52578
1386		MD15G1082700	1.67184	5.78266	6.13029	1.10739	2.40433
1387		MD15G1079200	6.55563	3.5498	3.2657	10.2144	4.03674
1388		MD15G1075400	6.91467	2.97894	3.5462	14.8128	3.1398
1389		MD15G1070700	4.14147	4.70409	1.80902	10.8169	4.135
1390		MD15G1068500	1.76731	0.090696	0.106686	3.38515	0.0646893
1391		MD15G1067000	2.52172	0.045671	0.0228433	2.83036	0.077209
1392		MD15G1043500	1.05932	2.17514	2.28656	0.451564	3.1512
1393		MD15G1037200	3.47129	1.33499	0.927542	4.84511	1.8577
1394		MD15G1028700	4.16564	0.0473873	0.557061	48.857	0.104409
1395		MD15G1028500	0.51567	0.621893	0.0175907	4.32922	0.147749
1396		MD15G1028400	1.39225	0.052492	0.0514607	6.89736	0.177187
1397		MD15G1028300	1.24607	0.726836	0.0497003	3.42098	0.33632
1398		MD15G1019000	0.594579	0.737122	0.450814	2.65767	1.03408
1399		MD15G1018700	0.819487	0.606276	0.417399	3.66415	1.10279
1400		MD15G1011800	89.3448	61.5634	28.2861	127.036	42.0042
1401		MD14G1246200	2.90782	0.310038	0.648979	2.35129	1.12173
1402		MD14G1243400	1.55079	1.25304	0.165926	3.34089	1.18708
1403		MD14G1232100	3.47533	0	0.130708	5.12382	0.0745173
1404		MD14G1227500	17.4391	3.05474	3.80602	11.4342	7.66883
1405		MD14G1226300	2.1707	1.03574	1.50379	3.8739	1.49761
1406		MD14G1220200	7.39801	3.16101	4.67648	12.3305	3.8167
1407		MD14G1201600	53.5943	21.8473	12.1012	66.0764	16.7497
1408		MD14G1200300	2.69173	0.466781	0.400893	3.20924	0.615481
1409		MD14G1197300	1.83129	0.210804	0.835783	3.31962	0.805349
1410		MD14G1193100	8.48653	1.82584	1.5133	8.9393	1.14726
1411		MD14G1169700	2.91167	4.65837	0.166709	12.8301	1.38977
1412		MD14G1169600	25.6782	26.0059	1.25265	74.0158	10.3838
1413		MD14G1157000	20.24	9.76117	8.52621	66.8612	7.67788
1414		MD14G1150900	1.60627	3.99385	2.93969	0.883734	3.44146
1415		MD14G1141700	27.9964	14.9079	11.5312	38.1784	16.9183
1416		MD14G1122800	5.97645	3.60498	3.19842	9.54822	2.47093
1417		MD14G1119900	407.898	127.738	213.962	726.062	304.664
1418		MD14G1110100	4.32146	8.19496	7.14446	0.559615	6.7145
1419		MD14G1104300	2.95899	1.48688	1.0469	3.697	1.18185
1420		MD14G1104200	1.62082	0.962363	0.542601	2.7761	1.20545
1421		MD14G1098300	3.17488	3.54495	6.13223	0.771613	5.29508
1422		MD14G1075400	6.27611	1.17587	0.526569	7.24053	2.86005
1423		MD14G1075200	5.73788	0.756706	0.322381	5.47986	1.98639
1424		MD14G1071500	6.64082	18.2116	16.1749	3.19254	11.5804
1425		MD14G1064200	1.00155	3.05396	2.37848	0.200466	1.59301
1426		MD14G1047100	0.0308613	0.107669	0.0268357	6.66999	0
1427		MD14G1033700	217.466	109.521	90.6254	310.743	156.427
1428		MD14G1027100	2.02034	0.852548	0.675019	3.95447	1.56839
1429		MD14G1021600	1.26747	4.16322	4.48487	0.403123	3.02222
1430		MD13G1284800	17.2696	0.897251	0.321368	13.5846	2.31441
1431		MD13G1264800	1.99607	2.45496	2.18436	0.177469	2.00237
1432		MD13G1246400	12.3517	36.3385	31.4542	10.7102	22.2707
1433		MD13G1240900	1.8732	3.65708	4.53332	0.864617	2.20769
1434		MD13G1233200	30.1001	17.8847	14.0331	57.0403	15.0107
1435		MD13G1217400	1.81055	1.0699	0.594625	1.85375	0.427935
1436		MD13G1213400	52.8315	2.50566	6.72748	16.2069	16.2377
1437		MD13G1209900	35.1312	8.25169	3.47954	61.6393	6.42299
1438		MD13G1206000	2.9749	0.156114	0	4.86088	0.0136527
1439		MD13G1205900	5.04576	0.254376	0	7.11209	0
1440		MD13G1193200	2.00656	0.720755	0.852385	3.45406	0.714
1441		MD13G1190300	3.15572	0.323714	0.16626	4.82526	0.673584
1442		MD13G1187300	236.429	131.648	110.965	450.993	144.874
1443		MD13G1181700	1.32316	0.840288	0.150946	9.14838	0.471621
1444		MD13G1177000	13.4426	3.11868	3.30883	12.31	4.28423
1445		MD13G1165800	2.48535	5.42147	5.29207	1.19391	2.38369
1446		MD13G1165500	0.673365	1.79315	1.65777	0.00983667	1.80265
1447		MD13G1163300	472.153	253.477	331.771	906.824	367.363
1448		MD13G1160500	39.2752	2.4945	3.90733	77.9142	13.1966
1449		MD13G1144700	6.31934	5.58595	1.73073	10.2943	2.83342
1450		MD13G1132000	4.6885	7.4741	9.94907	0.999757	10.3984
1451		MD13G1130700	13.9093	5.44922	7.76919	18.879	6.15234
1452		MD13G1123000	14.5655	4.14834	7.50525	33.0446	6.85761
1453		MD13G1120300	2.23364	5.8428	7.19999	0.906183	6.58037
1454		MD13G1118500	39.4307	44.0877	23.4715	120.424	86.026
1455		MD13G1116400	7.05845	0.330825	0.120921	2.87455	0.79777
1456		MD13G1115700	16.6583	2.35067	2.83402	3.65707	1.71529
1457		MD13G1113000	10.6184	3.6162	3.8975	6.32025	3.70407
1458		MD13G1103500	4.38538	0.601505	1.228	3.62383	0.89694
1459		MD13G1086000	1.44951	0.938493	0.685816	3.47667	2.6469
1460		MD13G1084100	26.4637	8.8221	11.347	34.2962	18.484
1461		MD13G1078800	102.995	51.2508	42.2024	141.133	53.0068
1462		MD13G1073400	6.38865	18.3667	24.1517	5.04218	22.6852
1463		MD13G1070600	7.79575	1.57303	0.57115	15.6279	2.0548
1464		MD13G1069400	32.0797	28.2436	19.8603	68.7541	24.3177
1465		MD13G1069200	2.37005	1.60852	1.4389	6.78076	2.37191
1466		MD13G1065000	5.74228	7.60584	8.13632	0.0281247	8.64881
1467		MD13G1061900	10.551	3.80328	2.47862	11.1827	5.85817
1468		MD13G1060500	1.63458	0.0455397	0.00664667	3.84415	0.0285267
1469		MD13G1060200	9.15361	2.15323	2.55649	14.8513	6.72249
1470		MD13G1055300	8.11758	26.4504	30.4679	7.26936	29.1247
1471		MD13G1055200	4.73569	16.8377	17.8123	3.60196	22.0395
1472		MD13G1054300	1.78198	2.57845	2.87242	0.241959	3.08773
1473		MD13G1054200	1.22345	2.38297	3.24037	0.320626	1.81178
1474		MD13G1053800	2.11806	0.89597	0.211241	26.4193	1.15786
1475		MD13G1044100	0.577619	2.17743	1.84694	0.23627	2.06534
1476		MD13G1042500	4.49366	0.660883	0.548369	5.98158	0.760024
1477		MD13G1036800	18.4278	17.4461	4.50178	31.5244	8.07585
1478		MD13G1030800	0.557365	0.026452	0.197677	12.5821	0
1479		MD13G1029100	2.04147	0.062607	0.726502	42.7394	0.0521813
1480		MD13G1026800	3.28644	0.667858	0.334655	2.87082	1.74618
1481		MD13G1026400	10.3971	6.3479	2.57814	14.8659	5.3788
1482		MD13G1025900	2.59937	0.073058	0.662679	3.04805	1.11015
1483		MD13G1023300	172.605	1.50961	13.2401	983.645	1.24513
1484		MD13G1023200	7.38033	0.0959743	0.146019	95.8431	0.175261
1485		MD13G1023000	11.7052	0.134001	0.765547	115.541	0.75993
1486		MD13G1022900	43.5415	1.31094	4.828	526.678	4.51343
1487		MD13G1022400	2.17209	1.35787	0	3.61787	0.0531933
1488		MD13G1020300	7.62726	4.57183	2.9594	21.0279	2.65065
1489		MD13G1004800	18.0707	9.86531	9.61808	30.692	13.2552
1490		MD13G1002100	7.7941	0.543245	0.79815	32.4862	0.691205
1491		MD12G1262800	2.24117	1.63313	0.542253	7.11993	0.0310837
1492		MD12G1254300	19.5148	38.586	37.3805	7.15243	28.4762
1493		MD12G1248000	2.19455	3.78687	4.81864	0.037057	3.3132
1494		MD12G1245400	2.70688	0.095785	3.43128	44.047	0.048298
1495		MD12G1244500	17.3574	6.20951	5.42424	15.5566	4.0688
1496		MD12G1242500	19.3509	9.88029	6.2476	28.1618	8.96062
1497		MD12G1202400	225.773	94.7735	132.717	465.188	71.8034
1498		MD12G1199300	20.9991	47.6328	44.9032	9.9737	52.5612
1499		MD12G1178500	2.3733	1.55207	0.840828	4.75563	1.49472
1500		MD12G1172800	1.5526	1.0586	0.543545	3.05958	0.806305
1501		MD12G1171400	6.56355	27.0578	17.3605	6.1672	14.1879
1502		MD12G1170100	2.69229	0.684464	1.05276	5.91316	0.0383077
1503		MD12G1147500	4.84967	1.18359	1.14887	2.32423	0.549359
1504		MD12G1144800	3.36208	3.33464	5.73423	0.669453	3.92685
1505		MD12G1144400	38.0568	25.295	24.3452	70.3217	18.5042
1506		MD12G1126300	2.03154	5.72519	6.15156	1.63449	5.82105
1507		MD12G1120300	7.86259	5.69531	1.4385	12.8627	4.6565
1508		MD12G1102100	1.73007	4.7454	4.17381	0.979396	4.1163
1509		MD12G1095700	6.00561	4.59201	3.93364	10.9604	2.90104
1510		MD12G1095000	2.8598	0.0355137	0	5.92752	0.324856
1511		MD12G1094900	3.05539	0.639524	1.03745	2.72468	2.08238
1512		MD12G1086800	25.1228	3.45443	8.64077	19.0553	5.46281
1513		MD12G1074900	1.74814	1.48345	1.00254	3.28276	1.24985
1514		MD12G1066400	2.72979	7.28676	6.55128	1.17573	5.80441
1515		MD12G1063900	1.27697	4.81534	3.39879	0.261671	3.54281
1516		MD12G1046800	2.0619	0	0.042263	5.84418	0.0144243
1517		MD12G1040000	1.69763	1.17892	0.806816	2.9279	0.912317
1518		MD12G1038800	1.75629	1.18551	0.744311	2.46112	0.691895
1519		MD12G1032700	4.32585	0.454915	0.838949	9.61287	0.412155
1520		MD12G1019400	1.87072	0	0	4.3529	0
1521		MD11G1313000	1.22889	0	0	3.88793	0
1522		MD11G1308900	2.72217	1.49798	1.07219	3.95906	1.76165
1523		MD11G1305000	10.7547	5.94144	4.04759	23.6909	5.90449
1524		MD11G1304000	23.3135	65.19	92.144	12.513	72.1715
1525		MD11G1300400	40.8034	34.5621	16.052	148.296	18.1628
1526		MD11G1294100	2.93725	2.13413	2.18287	5.79338	2.2523
1527		MD11G1286600	3.61216	2.0501	1.29791	6.43943	1.94106
1528		MD11G1285300	3.67124	2.11732	1.95583	6.55076	2.91007
1529		MD11G1275200	1.35292	0.0846737	0.136435	8.41989	0.0239377
1530		MD11G1272400	23.9424	11.5291	3.19206	30.2537	2.05862
1531		MD11G1272100	5.6234	0.298747	0.0180213	8.38059	0.402726
1532		MD11G1246800	202.112	84.7078	159.059	571.499	219.105
1533		MD11G1232700	6.94578	0.294863	0.268253	47.4552	0.605962
1534		MD11G1232100	1.70918	0.0222363	0.0515273	8.87444	0.0568977
1535		MD11G1229100	1.75922	0.240149	0	3.22424	0.419153
1536		MD11G1220600	2.25108	0.012118	0.0486657	6.44862	0.419767
1537		MD11G1220400	1.02002	0.335199	0.0717513	5.19764	0.269128
1538		MD11G1214800	4.80646	0.259691	1.53624	8.27839	1.32371
1539		MD11G1212200	3.35449	0.869643	1.57764	8.52165	2.09234
1540		MD11G1207300	193.678	102.532	99.8048	377.093	70.3896
1541		MD11G1205800	0.731874	2.0696	1.98212	0.154364	1.34146
1542		MD11G1203600	4.16705	1.14127	1.05117	2.02025	1.01866
1543		MD11G1180400	1.40684	3.51534	2.72093	0.0418067	2.73542
1544		MD11G1170100	1.34079	1.91943	2.96794	0.106217	2.08259
1545		MD11G1157900	37.2975	23.0198	27.8566	63.3456	20.1394
1546		MD11G1154200	3.01837	1.44559	0.227745	5.77465	0.22064
1547		MD11G1120400	2.56325	0.263766	0.0283717	7.4179	0.0179513
1548		MD11G1115200	26.3136	1.19375	0.673759	50.7924	2.52097
1549		MD11G1105500	1.86905	3.65246	4.1199	0.153235	4.91183
1550		MD11G1104800	0	6.1308	5.31092	0	0
1551		MD11G1098600	4.41951	0.0257513	0.0358383	7.06978	0.0626363
1552		MD11G1098500	4.74178	0	0.0197263	7.33475	0.0118117
1553		MD11G1093800	3.1386	0.306817	0.280384	4.12099	0.519848
1554		MD11G1093700	4.76066	1.40863	1.8906	7.09178	0.0835163
1555		MD11G1093100	13.1555	4.53038	0.92894	17.2664	2.10862
1556		MD11G1091500	11.1253	5.39578	1.3748	16.1892	6.65471
1557		MD11G1082400	67.101	244.627	209.076	62.6682	210.992
1558		MD11G1081100	2.38723	0.590462	0.863621	1.20208	1.26232
1559		MD11G1077000	0.955655	1.33298	0.519194	3.25933	0.401518
1560		MD11G1070800	120.948	114.928	59.2345	219.268	77.2468
1561		MD11G1062300	2.11129	1.07599	1.09827	3.37436	0.757316
1562		MD11G1039900	82.2876	43.4633	37.5119	147.172	47.9235
1563		MD11G1032000	3.31352	6.56232	8.00587	1.63465	4.22638
1564		MD11G1031400	2.59921	8.67073	7.53329	1.69877	3.04052
1565		MD11G1028100	14.2216	9.44491	6.10029	29.2147	6.95603
1566		MD11G1026100	8.73387	0.124544	0.05222	19.4832	0.306453
1567		MD11G1020600	3.4412	1.58176	0.25282	5.15282	1.41326
1568		MD11G1004100	3.47988	0.320099	0.068717	1.27831	0.516794
1569		MD11G1002400	613.172	425.82	284.487	1074.81	231.295
1570		MD10G1338200	17.5034	7.26879	1.3525	21.3848	8.75279
1571		MD10G1319300	0.862811	1.89692	1.42965	0.351287	1.47624
1572		MD10G1319000	1.01221	3.88804	2.40228	0.741705	1.8872
1573		MD10G1316200	5.54214	6.15931	0.410838	11.6589	2.70884
1574		MD10G1313600	3.67304	1.80725	1.09283	5.87298	3.82639
1575		MD10G1299400	30.055	2.65512	1.77891	30.3586	1.56791
1576		MD10G1293600	67.5391	47.7766	9.04274	244.081	24.3646
1577		MD10G1290400	18.6226	2.20067	9.03551	28.1634	11.7686
1578		MD10G1290100	7.65953	5.5473	3.53073	12.5488	4.73139
1579		MD10G1288100	6.49514	0.540268	1.68034	12.5596	4.32115
1580		MD10G1283800	1.64409	0.607532	0.740732	3.6871	0.501186
1581		MD10G1283200	5.443	1.03175	1.52143	3.02737	2.48668
1582		MD10G1282800	16.7651	3.3043	3.98406	19.8581	3.7576
1583		MD10G1279500	27.6959	7.7354	9.63437	48.2267	4.95638
1584		MD10G1278300	7.15437	2.70923	3.00318	7.78814	3.19186
1585		MD10G1265700	7.13054	1.94381	2.27301	10.6546	1.32429
1586		MD10G1262000	4.6854	0.152889	0.0355453	4.82775	0.140172
1587		MD10G1240500	4.82531	0.140339	0.50098	10.2217	0.196031
1588		MD10G1225300	4.0231	0	0	12.7579	0
1589		MD10G1220500	19.3269	8.40039	6.10285	26.842	10.9344
1590		MD10G1208900	1.39603	5.6687	4.68032	0.689946	2.28665
1591		MD10G1205500	1.40007	0.463656	0.391354	2.31514	0.728803
1592		MD10G1200900	3.18357	0.575445	1.0423	4.35999	0.908875
1593		MD10G1199600	2.0833	1.31641	0.974362	5.51545	0.71112
1594		MD10G1198500	2.51333	0.939069	0.672912	3.07466	0.99209
1595		MD10G1193200	47.4478	30.1366	31.2209	82.4532	28.2042
1596		MD10G1189300	4.04702	11.3277	10.4445	2.79681	9.90054
1597		MD10G1179700	7.85855	2.50373	5.68086	12.5819	6.41664
1598		MD10G1176500	10.9493	8.72037	0.72422	23.852	2.14076
1599		MD10G1172300	2.17432	1.5456	0.101903	3.83851	1.24084
1600		MD10G1158100	3.70839	0.278192	0.140206	0.635642	0.558763
1601		MD10G1134900	2.35445	0.763701	0.77074	6.33591	0.0748693
1602		MD10G1121200	28.5135	7.91741	0.994003	27.0325	14.6829
1603		MD10G1120300	14.4077	4.27316	3.03206	28.7699	6.30365
1604		MD10G1120200	5.44771	4.30958	0.076435	10.1127	2.03183
1605		MD10G1107800	0.732823	2.85002	3.76193	0.668412	4.18287
1606		MD10G1102300	4.45534	1.60581	1.11751	8.70643	1.22393
1607		MD10G1097200	26.3689	1.76674	7.97206	14.1978	1.15071
1608		MD10G1090700	405.683	199.457	196.762	589.951	253.845
1609		MD10G1080000	1.17552	0.377667	0.404256	3.11632	0.211924
1610		MD10G1077900	24.0468	7.09141	0.984488	65.1795	5.76233
1611		MD10G1071600	1.59938	0.240447	0.073796	3.45131	0.11812
1612		MD10G1056200	40.4094	15.4829	18.6049	48.6973	15.4525
1613		MD10G1041300	3.00012	1.40069	1.18667	5.01478	0.798813
1614		MD10G1027600	5.67713	1.39006	2.22253	12.0586	0.630763
1615		MD10G1021700	209.638	89.8516	37.8675	294.182	83.3829
1616		MD10G1020000	0.982337	3.24096	2.84389	0.239744	2.01363
1617		MD10G1019700	0.530062	2.1979	1.59489	0.218015	1.11453
1618		MD10G1011000	21.0757	8.67664	11.589	31.1325	10.989
1619		MD09G1283100	0.549697	0	0.028786	4.75979	0
1620		MD09G1275500	2.497	5.91076	4.94576	0.543056	6.01062
1621		MD09G1264000	23.5095	13.9847	10.7076	38.5831	6.62999
1622		MD09G1261500	3.01526	0.114288	0	7.74586	0.152931
1623		MD09G1257900	227.574	444.346	584.518	148.57	640.076
1624		MD09G1251400	8.21684	4.65322	5.15054	13.9618	3.63929
1625		MD09G1235100	1.63409	0.700873	0.468753	2.92306	0.843271
1626		MD09G1230900	10.5334	17.889	22.3685	3.15993	18.9366
1627		MD09G1229900	0.752683	2.07207	1.92217	0	1.69282
1628		MD09G1224500	8.0456	0.643219	0.221447	4.84496	1.73267
1629		MD09G1216700	2.68537	2.17399	1.98769	5.71364	1.75216
1630		MD09G1211500	13.0066	5.73415	7.04784	19.4442	5.22464
1631		MD09G1210200	0.754072	1.67279	2.30602	0.166035	2.61131
1632		MD09G1201200	73.5802	1.33792	0.464346	13.1127	0.339289
1633		MD09G1200900	93.9501	0.525751	0.152883	19.3131	0.602913
1634		MD09G1200500	82.6781	38.3705	13.1522	119.163	49.0488
1635		MD09G1198600	1.65904	6.08436	6.88221	2.08069	3.69386
1636		MD09G1192100	1.63063	1.25125	0.180896	3.30902	1.07199
1637		MD09G1187500	3.63961	0.517098	0.832707	4.82284	2.26408
1638		MD09G1181900	5.3123	15.1762	13.6523	1.842	14.1786
1639		MD09G1181800	196.291	412.977	381.533	78.3468	463.109
1640		MD09G1175500	10.1656	4.4428	2.57913	9.20902	4.25927
1641		MD09G1174700	1.10796	0.12491	0.00739867	3.24493	0.766106
1642		MD09G1171500	1.67141	4.13603	4.92603	0.78751	4.74455
1643		MD09G1161700	7.99317	1.33157	2.4272	22.6589	2.16079
1644		MD09G1158900	1.34871	2.03656	2.00831	0.360368	0.743172
1645		MD09G1156900	3.15338	5.0056	6.36888	0.518048	6.22942
1646		MD09G1147100	3.68162	0.113184	0.243631	10.7967	0
1647		MD09G1141200	1.57816	0.781223	0.374531	1.84442	0.713131
1648		MD09G1116300	3.13647	2.08424	0.438777	4.98631	1.72867
1649		MD09G1109800	2.89256	0	0.0238833	3.79524	0
1650		MD09G1109700	12.6105	4.11213	6.17754	18.2014	2.97201
1651		MD09G1109600	9.21523	4.51005	4.18051	11.6687	3.03177
1652		MD09G1102200	1.88696	0	0	4.71312	0
1653		MD09G1096600	12.2109	4.97441	2.9795	18.2262	8.21555
1654		MD09G1089800	20.4252	2.33869	3.83634	43.4317	2.27339
1655		MD09G1088300	1.38321	2.52976	3.22693	0.235099	2.39113
1656		MD09G1072400	2.05377	0	0.146836	6.50677	0.154051
1657		MD09G1060100	1.14965	2.33824	3.82002	0.467054	4.03593
1658		MD09G1051200	18.0186	34.4031	38.8348	8.30529	22.2568
1659		MD09G1043100	2.55541	1.24771	0.685586	2.28041	0.757379
1660		MD09G1039800	4.55128	13.8963	8.6204	2.78916	5.64576
1661		MD09G1034500	26.2121	54.5562	50.8409	8.9044	55.2084
1662		MD09G1032900	0.949886	0.582887	0.776721	1.99736	0.940997
1663		MD09G1022600	2.3283	1.98465	0.928987	3.9259	1.41612
1664		MD09G1005800	4.25453	1.68264	2.05607	5.93133	1.99215
1665		MD09G1005700	19.3278	7.14583	3.84172	23.9697	7.30355
1666		MD08G1248000	1.57112	0.118821	0.0490413	6.30886	0.0166837
1667		MD08G1238200	3.10815	4.95905	5.9779	0.126678	5.69082
1668		MD08G1234700	1.38493	0.00634633	0.28027	9.33066	0.009175
1669		MD08G1228900	0.620857	1.97357	1.61074	0.31799	0.836767
1670		MD08G1223300	1.2476	0	0.206372	3.63469	0
1671		MD08G1223100	3.46269	4.0857	0.15358	21.4554	1.20032
1672		MD08G1222900	31.3729	1.62887	2.009	106.99	1.08771
1673		MD08G1210600	470.377	304.606	139.333	970.261	262.575
1674		MD08G1206400	4.18095	3.36079	2.86194	9.59114	2.88308
1675		MD08G1203800	4.33508	8.20561	11.7025	3.34258	11.8409
1676		MD08G1200700	3.2794	0.75979	1.29625	5.66034	1.6916
1677		MD08G1196300	4.27112	1.12096	0.436917	2.26345	1.00021
1678		MD08G1183900	3.88659	1.4074	1.24585	5.17924	2.64401
1679		MD08G1176900	8.89943	0.915527	0.585812	12.0012	0.238796
1680		MD08G1163300	7.91978	0.487047	0.0892923	1.91673	0.837826
1681		MD08G1157400	0.714329	2.08181	2.21989	0.441646	1.35686
1682		MD08G1136400	0.140335	4.55272	3.93088	0.134249	0.03292
1683		MD08G1136300	3.16589	7.52077	8.11715	0.686959	6.40013
1684		MD08G1127700	32.6118	15.1498	10.3539	44.4061	21.0438
1685		MD08G1126500	27.664	0.937006	2.70513	71.7758	1.5496
1686		MD08G1121600	1.86629	0.175488	0.519205	2.89207	0.195948
1687		MD08G1113500	16.3273	10.0155	3.84652	37.2377	12.8223
1688		MD08G1111600	6.02525	0.592102	0.162714	16.3944	0.268806
1689		MD08G1106900	12.7979	1.17057	2.56149	21.3117	2.35669
1690		MD08G1102600	16.7687	7.66352	7.17383	19.4297	6.82897
1691		MD08G1099300	3.83245	4.31552	7.63143	1.0007	5.97629
1692		MD08G1099200	4.20044	4.66499	7.91393	1.1745	7.1027
1693		MD08G1096000	9.50492	1.16011	3.73598	12.3646	2.15669
1694		MD08G1095800	3.41635	0.745064	0.144473	2.76389	0.553413
1695		MD08G1091700	398.093	174.82	241.88	557.361	173.132
1696		MD08G1088800	20.2673	8.16591	5.28103	28.1821	8.98404
1697		MD08G1086300	6.65013	1.54756	2.82463	6.6435	5.28783
1698		MD08G1083200	4.20443	12.9616	12.5976	3.71865	14.216
1699		MD08G1072700	10.8234	2.95576	0.986289	12.8757	1.89946
1700		MD08G1068400	24.2125	374.799	653.466	31.8595	576.931
1701		MD08G1066400	25.8452	47.9042	80.247	14.2261	87.7585
1702		MD08G1064100	0.882841	5.68925	5.76134	0.473615	6.60134
1703		MD08G1052200	1.05266	1.72373	2.24643	0.336687	1.37011
1704		MD08G1050600	4.38364	0.245928	0.135073	2.15983	1.03854
1705		MD08G1047800	0.858084	1.50042	1.77887	0.359234	0.849478
1706		MD08G1031200	1.36344	9.07112	1.21395	23.8955	2.60717
1707		MD08G1023900	3.92537	1.1276	0.368451	4.55722	0.569803
1708		MD08G1016600	14.3416	1.49159	1.51251	4.55654	0.889716
1709		MD08G1007500	5.03994	13.8876	12.616	0.145576	13.276
1710		MD07G1300900	1.25085	0.64717	0.0309943	3.73189	1.00871
1711		MD07G1296500	5.51419	3.66429	1.31267	12.7132	5.10152
1712		MD07G1258800	1.70102	4.02563	3.2033	0.70677	1.88896
1713		MD07G1258600	3.78113	0.0524587	0.151569	4.7127	1.51283
1714		MD07G1250300	36.987	24.2871	23.6521	71.4216	23.461
1715		MD07G1220800	32.0852	11.7634	16.1008	59.3025	9.93296
1716		MD07G1209900	9.67345	4.02809	5.45459	15.1023	4.49961
1717		MD07G1201200	2.68554	1.32994	1.56964	4.29716	1.33001
1718		MD07G1196800	1.07031	3.28326	4.67357	0.613018	5.86675
1719		MD07G1194400	261.717	150.087	211.627	485.378	180.358
1720		MD07G1183600	29.3961	32.131	18.4533	76.2118	38.5533
1721		MD07G1178400	7.59316	4.18956	2.58761	10.9891	3.75308
1722		MD07G1173200	4.84926	3.64261	2.24631	8.87846	2.89784
1723		MD07G1163700	1.6747	3.25022	4.35493	0.697838	3.95641
1724		MD07G1163400	1.63186	2.34982	3.31373	0.321628	1.95203
1725		MD07G1156200	44.4238	11.701	12.012	57.8928	15.1627
1726		MD07G1153200	134.703	81.2532	91.26	236.556	76.2452
1727		MD07G1148300	5.2472	1.15151	1.46563	8.42698	1.35757
1728		MD07G1095200	14.1424	4.33229	1.77988	21.3159	3.41752
1729		MD07G1070700	9.1224	3.33756	0.252846	9.6402	1.09901
1730		MD07G1070500	4.20901	0.669531	0.732031	3.51714	1.08255
1731		MD07G1069900	1.61309	0	0.107652	2.71115	1.4613
1732		MD07G1051200	55.0638	24.6159	16.302	72.103	21.5331
1733		MD07G1051100	116.368	59.6635	33.1196	139.357	46.2049
1734		MD07G1044400	0.933524	2.63228	1.93198	0.453678	1.18044
1735		MD07G1042800	0.637544	1.42786	1.68394	0.313647	1.22231
1736		MD07G1032000	6.27735	2.29192	1.93816	8.39384	6.44234
1737		MD07G1023700	26.7841	6.04984	2.86749	27.3077	16.0741
1738		MD07G1023500	60.2853	1.51314	0.53429	72.2357	38.3916
1739		MD07G1019800	1.77098	1.08324	0.207223	3.08571	0.569525
1740		MD07G1007600	6.30113	1.26649	0.252088	8.79959	1.02431
1741		MD07G1006100	2.25661	0	0.0105117	3.68908	0.905074
1742		MD06G1238700	5.96791	2.04347	2.01923	3.5955	1.30567
1743		MD06G1235000	35.9926	21.1604	18.3396	58.2816	18.9487
1744		MD06G1223300	0.63502	1.91887	2.20217	0	1.02604
1745		MD06G1216300	5299.24	3350.51	1488.79	8592.73	3963.1
1746		MD06G1210200	1.74332	2.09591	2.71556	0.295488	2.53787
1747		MD06G1199400	2.80977	1.20451	0.702764	3.26229	0.422142
1748		MD06G1194500	9.18748	4.36931	1.48515	15.2106	3.80092
1749		MD06G1185200	4.32195	1.527	0.847492	3.23537	2.14245
1750		MD06G1181200	2.76911	0.605644	0.233377	7.05318	0.334802
1751		MD06G1163600	2.25426	0.243274	0.831361	2.20199	1.25875
1752		MD06G1161300	14.2431	6.24295	4.93073	18.0111	6.01756
1753		MD06G1160900	41.7199	1.61093	5.17378	113.4	2.09062
1754		MD06G1148200	14.3462	2.26232	0.0433487	33.8123	5.1935
1755		MD06G1127600	18.4897	53.1868	33.9797	12.4557	26.7034
1756		MD06G1125400	8.97742	19.1991	27.3881	3.76226	25.9283
1757		MD06G1121600	1.77418	0.566536	0.279088	5.79237	0.557765
1758		MD06G1120700	4.71167	1.54375	0.72757	3.3969	0.461902
1759		MD06G1119900	8.0784	0.416138	0.216614	8.33759	1.90458
1760		MD06G1094600	2.36749	0.764095	0.142099	2.10559	0.803048
1761		MD06G1085400	0.867396	0.287587	0.954736	8.84962	2.42414
1762		MD06G1069700	5.78899	31.1531	29.8774	0.291498	15.6314
1763		MD06G1036600	12.0002	8.40377	4.86309	18.2427	6.52531
1764		MD06G1009000	20.8052	4.0976	3.93282	45.3333	7.16368
1765		MD06G1008700	746.775	397.437	385.489	1096.92	306.973
1766		MD06G1008600	76.7927	36.6831	31.3693	120.445	48.3337
1767		MD06G1003000	3.64002	0.435583	0.481461	3.51169	0.14647
1768		MD05G1360100	3.04302	1.65197	1.17506	4.33288	1.21611
1769		MD05G1358300	407.24	401.137	724.104	94.2643	642.423
1770		MD05G1334200	17.2038	8.73133	1.89736	36.6325	7.33065
1771		MD05G1323400	25.4556	5.00957	7.98856	37.8042	11.1522
1772		MD05G1321900	3.12562	0.912676	1.23798	3.05955	0.826735
1773		MD05G1320800	33.7201	2.48812	3.53398	0.569769	2.57841
1774		MD05G1320500	51.457	2.32497	2.58982	0.684984	1.75283
1775		MD05G1294700	1.75569	1.1505	0.451749	2.36429	0.50763
1776		MD05G1294500	2.53632	2.06209	0.657473	4.25751	1.00444
1777		MD05G1289200	103.184	133.603	200.528	8.99626	126.904
1778		MD05G1281900	15.0295	8.53879	6.37808	23.5167	7.20807
1779		MD05G1262700	11.0413	0.856098	0.748253	9.81251	0.362917
1780		MD05G1254800	3.6909	18.117	16.5096	2.38038	23.1201
1781		MD05G1252900	3.77763	0.521909	0.564042	4.24617	0.305395
1782		MD05G1244900	1.87858	0.966824	0.37793	3.59797	0.88599
1783		MD05G1236200	3.80436	6.77875	6.90779	1.02519	4.60088
1784		MD05G1229500	0.592253	1.32597	1.3523	0.083923	1.68487
1785		MD05G1224800	2.65264	1.53191	1.77785	5.1597	1.92068
1786		MD05G1213500	1.54765	2.79761	4.1752	0.0114513	2.96787
1787		MD05G1213300	1.41824	2.54838	2.29385	0.0834847	2.85716
1788		MD05G1213200	1.25001	2.33395	1.82371	0.005152	1.99083
1789		MD05G1211000	2.50128	7.12847	7.39212	0.88911	7.74497
1790		MD05G1202600	6.87522	1.98347	1.77519	10.4197	2.52861
1791		MD05G1194400	0.825033	2.76173	2.05995	0.582535	1.27021
1792		MD05G1180700	5.39649	3.8975	1.71486	11.628	0.993331
1793		MD05G1170300	18.0191	4.99621	2.03573	15.2123	11.615
1794		MD05G1169300	2.6952	1.11503	1.05124	3.5544	1.11778
1795		MD05G1167700	9.20889	2.42708	0.201634	5.16425	0.932146
1796		MD05G1167400	69.8167	28.0872	10.1409	66.746	22.1395
1797		MD05G1154400	2.28655	0.477044	0.0379323	4.28588	0.407282
1798		MD05G1147600	0.831276	2.09491	2.88531	0.200704	2.02424
1799		MD05G1147400	2.88016	7.89461	7.13551	2.36525	4.2699
1800		MD05G1146100	2.81878	0.412286	0.341852	3.61261	2.55759
1801		MD05G1128100	4.21098	2.51249	0.407079	36.416	0.0613117
1802		MD05G1128000	11.4441	9.86891	1.15936	44.796	4.1132
1803		MD05G1125100	1.13546	2.57152	1.86203	0.232991	1.70819
1804		MD05G1106100	3.40415	0	0.00847	9.47926	0
1805		MD05G1103600	9.67745	9.16162	2.06546	17.7284	8.29898
1806		MD05G1103100	5.99073	1.5526	0.763134	8.53028	1.86554
1807		MD05G1102900	15.4608	5.91418	2.47955	33.5615	5.47119
1808		MD05G1102000	4.76202	10.6736	10.9505	1.49274	3.40735
1809		MD05G1090800	2.00206	4.45647	4.58053	0.905403	2.67419
1810		MD05G1085800	5.73264	0.809662	2.01435	2.99226	1.14423
1811		MD05G1081500	11.0997	3.97369	7.38393	22.6622	6.11211
1812		MD05G1076000	409.894	213.431	309.019	814.407	207.131
1813		MD05G1068100	0.141743	0.0243917	0.0329627	13.4018	0.035431
1814		MD05G1050800	1.07041	3.05631	2.00928	0.705577	1.49193
1815		MD05G1046000	22.8196	0.370069	2.34519	11.8786	2.26972
1816		MD05G1042900	15.8463	4.20588	6.42763	9.22022	5.09859
1817		MD05G1028100	503.739	996.109	1295.28	247.503	819.929
1818		MD05G1017400	2.6886	0.13964	0.413215	1.22385	0.593999
1819		MD05G1011500	1.40837	0.112122	0.354161	3.02268	0.50994
1820		MD05G1011200	36.5788	15.9335	12.2597	46.2323	19.6759
1821		MD04G1245100	3.87906	0.64133	0.651722	4.49923	2.66612
1822		MD04G1241000	9.24529	0.0108583	0.0255157	22.0426	0.0394897
1823		MD04G1228800	4.42054	0.396431	0.784673	1.43732	1.17251
1824		MD04G1228100	5.57257	0.153861	0.127504	102.292	0.171911
1825		MD04G1225400	3.70309	0.311257	0.877878	5.73585	1.52898
1826		MD04G1222400	3.27196	0.23858	0.69946	5.81937	0.22
1827		MD04G1222300	5.2686	0.379425	0.522005	4.99845	0.287752
1828		MD04G1220400	0.540746	2.09464	1.45368	0.139123	1.55745
1829		MD04G1197900	2.76772	0.843565	0.595576	6.54488	0.580491
1830		MD04G1197300	1.39019	2.10502	3.0116	0.518892	2.35824
1831		MD04G1192400	1.90492	3.45943	4.80317	0	2.5511
1832		MD04G1174000	18.0448	0.663532	0.188711	27.3881	0.0493127
1833		MD04G1172200	1.29329	0.707705	0.711136	2.51287	0.793519
1834		MD04G1165000	7.42752	2.74227	4.69669	16.3806	7.21056
1835		MD04G1162200	3.96932	0.884619	0.135614	5.44592	1.97438
1836		MD04G1137400	20.7342	12.3004	9.40311	32.7983	11.4026
1837		MD04G1124500	1.90151	5.2744	3.84844	0.893964	4.42081
1838		MD04G1111200	3.7775	0.0236613	0	10.5082	0
1839		MD04G1105200	2.64536	0.922432	1.03049	2.2568	0.833088
1840		MD04G1100400	2.50891	0.742928	0.094551	5.04934	1.34843
1841		MD04G1093300	11.7102	1.43059	1.2689	6.59323	1.76576
1842		MD04G1080600	1.48477	0.836627	0.528652	1.82785	0.624057
1843		MD04G1078900	4.4531	6.04574	6.47055	0.477214	6.99028
1844		MD04G1071300	1.19804	3.23813	2.1529	0.654486	1.66954
1845		MD04G1064400	2.55511	0.272731	0.487028	5.48714	0.900587
1846		MD04G1061200	16.5427	12.919	8.9621	35.9914	17.3147
1847		MD04G1039200	15.8096	7.63768	4.88372	24.7733	5.16564
1848		MD04G1031500	8.82521	2.24815	2.42159	8.05339	2.45706
1849		MD04G1031400	7.87924	3.64834	2.6589	10.361	2.88315
1850		MD04G1031300	8.56969	3.04534	2.65936	7.08555	4.18144
1851		MD04G1022300	24.3048	13.8519	13.2124	38.799	14.8702
1852		MD04G1018100	21.8699	3.30683	0.683128	13.1519	5.12444
1853		MD04G1015300	10.1686	4.22107	2.66688	10.0337	5.92906
1854		MD04G1013000	0.60107	5.80198	3.70076	0	2.71071
1855		MD04G1011900	326.866	163.752	143.498	416.159	150.841
1856		MD04G1002500	23.1205	5.42682	3.94678	20.7503	5.55966
1857		MD03G1295100	254.33	587.492	624.157	100.797	561.205
1858		MD03G1282900	12.4632	1.15038	1.30131	85.4295	0.16622
1859		MD03G1278400	14.5578	13.4192	12.0619	45.9337	14.275
1860		MD03G1278300	8.77287	4.19376	4.20602	26.5704	19.3507
1861		MD03G1277600	0.51362	1.94951	2.63587	0.0659277	2.99956
1862		MD03G1233500	1.34276	1.84321	2.25094	0.00948533	1.55687
1863		MD03G1230900	20.5177	5.44951	7.45464	34.2701	7.17212
1864		MD03G1222300	0.804371	1.50681	1.30256	0.0913183	1.36114
1865		MD03G1218400	30.8169	0.578911	0.019291	5.28646	1.922
1866		MD03G1214900	99.8031	0.362201	3.34074	222.232	0.373421
1867		MD03G1214800	4.31348	0.013646	0.0325907	21.0822	0.012864
1868		MD03G1214200	43.6615	18.9951	9.04315	63.072	10.5661
1869		MD03G1214100	15.8205	0.105526	0.567864	27.6014	0.362851
1870		MD03G1210700	0.05696	2.84811	3.69683	0.022404	3.79487
1871		MD03G1200300	19.8327	39.8861	41.7184	6.79683	42.3076
1872		MD03G1193400	3.51077	0.559206	0.057994	9.34552	0.0196117
1873		MD03G1192900	1.45416	0.938988	0.402304	2.14971	0.478151
1874		MD03G1173800	30.6342	14.7133	8.92202	41.9199	19.5752
1875		MD03G1169200	2.58398	5.95761	5.61026	0.665532	4.74135
1876		MD03G1166900	12.78	2.44736	3.44514	17.4087	4.86917
1877		MD03G1166800	4.08995	0.74936	1.06475	4.30148	1.3418
1878		MD03G1156400	2.11117	1.48284	1.06295	4.07029	1.42415
1879		MD03G1148100	1.67625	0.118769	0	3.95881	0.0418397
1880		MD03G1140300	11.841	1.17368	0.343433	2.27515	0.632052
1881		MD03G1131000	0.923336	2.42436	2.39558	0.738088	1.3964
1882		MD03G1118100	25.175	25.4042	4.88228	48.2152	12.5363
1883		MD03G1117900	133.31	40.5001	64.6876	152.424	59.5352
1884		MD03G1112500	12.2186	27.0416	31.3381	5.58696	26.2883
1885		MD03G1110300	10.3725	7.00435	1.47215	29.7271	1.87804
1886		MD03G1100200	1.27523	0.102074	0.251667	3.13958	0.315599
1887		MD03G1099900	2.94215	1.14644	1.4743	7.01948	2.1198
1888		MD03G1097900	7.48284	20.6763	13.2918	3.56227	8.79092
1889		MD03G1085400	13.2938	1.56822	2.37738	14.6127	6.01701
1890		MD03G1072300	64.0245	36.833	33.6758	96.8656	36.6876
1891		MD03G1070400	1.75561	2.10263	0.409164	7.02685	0.825855
1892		MD03G1058700	9.00602	31.3899	35.06	6.9881	34.3463
1893		MD03G1055200	16.2053	12.3016	9.6532	28.0161	9.30864
1894		MD03G1052500	4.07753	7.59642	8.43167	1.067	5.93395
1895		MD03G1051100	6.24122	2.86404	0.3389	6.10305	1.12937
1896		MD03G1049900	19.18	2.50208	8.10034	30.9869	5.62346
1897		MD03G1030600	1.3032	8.10348	6.51849	1.26887	3.29863
1898		MD03G1028900	4.29043	0.346275	0.626552	6.19304	0.373168
1899		MD03G1015600	1.47456	2.08979	1.99892	0	1.55543
1900		MD03G1012000	35.4144	19.1071	9.48667	53.888	17.0583
1901		MD03G1011800	2.72462	0.116858	0.100859	6.85816	0.039637
1902		MD03G1011700	2.61187	0.634947	0.536915	3.49287	1.08098
1903		MD03G1008400	1.34093	4.13076	4.15061	0	2.77519
1904		MD03G1008300	1.2344	3.00714	3.05349	0.585198	1.92883
1905		MD03G1002500	765.187	390.15	366.764	1226.62	390.238
1906		MD02G1316800	0.550113	1.9177	2.28584	0.305894	1.71575
1907		MD02G1303900	1.43568	0	0.057937	5.67285	0.025391
1908		MD02G1295000	2.42788	0.071272	0	3.07536	0.644692
1909		MD02G1275700	6.84525	0.550587	0.00480333	10.5961	5.34007
1910		MD02G1273900	6.83888	0.0305327	0.015828	16.7401	0
1911		MD02G1273500	4.18316	0.577893	0.494807	3.33552	0.22681
1912		MD02G1271900	0.915739	2.2575	1.96162	0.176567	0.779173
1913		MD02G1233200	1.14932	1.56337	2.06886	0.229177	1.81308
1914		MD02G1187800	1.27485	3.33282	2.68698	0.85788	1.90776
1915		MD02G1184400	60.7879	27.3209	34.3779	98.7305	44.3418
1916		MD02G1163100	8.3018	1.99652	0.571274	10.4132	2.77185
1917		MD02G1149500	1.20339	1.69355	2.52657	0.424132	2.21817
1918		MD02G1145800	0.339728	4.72292	3.33343	0.434347	2.39426
1919		MD02G1142600	2.35884	1.41432	0.558344	5.02386	0.406986
1920		MD02G1139200	1.65386	0.391442	0.653392	2.93086	0.671633
1921		MD02G1132200	57.8262	39.2264	28.8542	95.5373	20.5591
1922		MD02G1130500	1.95134	4.42201	5.46046	0.521005	3.43903
1923		MD02G1129500	6.16096	1.46541	2.08534	4.76435	1.26866
1924		MD02G1117000	2.75529	0.0734017	0.970479	4.62588	0.923768
1925		MD02G1116500	75.2215	47.4643	27.8613	109.692	50.8063
1926		MD02G1115200	1.47738	0.33648	0.189443	7.08815	0.304316
1927		MD02G1109900	3.8877	0	0	9.21344	0.017112
1928		MD02G1109800	1.22716	2.58894	3.25323	0.112473	3.29111
1929		MD02G1109700	1.37527	2.49799	3.4699	0.16051	2.82516
1930		MD02G1099200	6.45519	12.2212	11.6992	2.48332	15.1246
1931		MD02G1094400	7.339	5.69733	1.05881	12.1664	3.72592
1932		MD02G1088300	2.99763	1.84565	1.18844	4.90862	2.09356
1933		MD02G1087700	2.38244	0.649387	0.446716	2.95952	0.899855
1934		MD02G1084700	12.0508	4.46045	2.27092	15.6065	4.66117
1935		MD02G1080400	17.9989	2.59991	2.53404	30.451	2.26973
1936		MD02G1063300	1.56774	1.02593	0.531977	2.27732	1.03035
1937		MD02G1059700	2.03859	2.8159	3.61862	0.462619	2.6696
1938		MD02G1052600	1.89665	0	0	3.39125	0
1939		MD02G1051800	1.51292	0	0.34257	3.45951	0.0145863
1940		MD02G1045400	1.37809	0.676883	0.789955	2.05828	0.677475
1941		MD02G1035400	1.86603	0.950786	1.388	3.19928	1.15854
1942		MD02G1021100	6.15566	3.21497	1.69327	7.36473	2.82795
1943		MD02G1019700	4.95744	2.0163	0.320076	8.7081	1.57331
1944		MD02G1011000	33.3094	23.4705	10.4239	67.1404	26.8009
1945		MD01G1224800	35.7878	7.10146	9.80122	50.872	12.3798
1946		MD01G1204500	21.1986	6.16864	8.93084	22.0396	9.06347
1947		MD01G1197200	3.98832	0.49533	1.03634	11.5655	1.52083
1948		MD01G1194100	3.85903	1.45857	0.841792	3.54977	1.78695
1949		MD01G1193600	13.2184	22.4327	25.4889	0.212922	25.4833
1950		MD01G1193500	14.2434	23.5145	23.7077	0.178037	24.1041
1951		MD01G1193300	14.6398	29.8034	29.6807	0.267384	30.8409
1952		MD01G1191700	2.79943	0.430634	0.197824	2.05209	1.24832
1953		MD01G1191600	9.33277	3.77907	1.01986	10.5823	3.85964
1954		MD01G1166700	12.4606	2.12065	0.884269	41.9393	1.14862
1955		MD01G1150900	1.21802	1.116	1.57765	0.006673	1.29851
1956		MD01G1149300	178.841	23.1485	4.09347	808.945	51.2331
1957		MD01G1148700	3.40419	0.094689	0.274702	4.97712	0.213641
1958		MD01G1121900	11.0134	50.6949	43.3004	2.41688	34.1082
1959		MD01G1118400	0.856095	1.56283	1.50371	0.207774	1.33176
1960		MD01G1110100	170.842	71.6082	56.9735	211.867	96.1448
1961		MD01G1104700	1.38211	0.373423	0.0194707	4.02297	0.197758
1962		MD01G1104600	1.46496	0.338022	0	3.76554	0.106679
1963		MD01G1094000	2.91106	4.8464	4.51045	0.677512	2.7394
1964		MD01G1093200	3.65338	9.00944	9.97564	2.35161	10.519
1965		MD01G1086900	12.1951	0.325297	0.482787	10.0616	0.391945
1966		MD01G1086800	6.13733	0.291095	0.526512	3.51414	0.248794
1967		MD01G1085700	2.32725	4.76286	6.12203	1.14215	4.36687
1968		MD01G1080500	2.0201	4.07521	2.92581	0.581948	2.73907
1969		MD01G1072100	13.8266	1.23027	1.34974	8.73287	2.3817
1970		MD01G1051800	55.4541	12.8405	0.50238	136.104	27.4627
1971		MD01G1048400	1.47233	1.35617	0.0246093	3.00393	0.699927
1972		MD00G1215200	68.2324	0.193384	1.78249	155.063	0.276281
1973		MD00G1190700	117.318	31.3499	14.1715	120.922	16.7579
1974		MD00G1185200	47.5054	23.0941	33.1441	94.4535	24.3095
1975		MD00G1178300	7.00002	2.14592	3.28477	9.9184	2.54549
1976		MD00G1176700	3.94724	0.310426	0.441268	6.94655	4.75836
1977		MD00G1176400	1.21809	3.25933	3.881	0.687504	2.3827
1978		MD00G1167000	51.5537	62.5283	2.43624	194.447	23.1188
1979		MD00G1160300	1.45017	6.06644	5.36216	0.327998	3.06188
1980		MD00G1158300	3.03546	7.05876	5.37775	0.988486	5.50928
1981		MD00G1157500	2.55598	1.50989	0.843687	2.44869	0.647318
1982		MD00G1153500	4.84852	0.264263	0.0758953	5.08985	0.621738
1983		MD00G1152600	7.09584	19.9227	15.8471	4.75047	13.7319
1984		MD00G1147200	23.569	18.8588	8.14171	46.2509	21.0452
1985		MD00G1144400	2.90963	1.30088	0.697216	2.98363	1.23944
1986		MD00G1138500	5.42075	0.27294	0.0876433	6.09687	0.651827
1987		MD00G1131000	4.7316	2.17918	0.819677	11.0934	0.587106
1988		MD00G1130900	85.1127	35.8191	38.4088	156.658	32.6132
1989		MD00G1102500	4.12457	0.787197	1.40209	7.3468	0.2305
1990		MD00G1099600	0.687732	2.63559	2.70791	0.172502	1.70209
1991		MD00G1084000	17.5681	9.13776	10.8599	30.4056	11.459
1992		MD00G1080800	9.1018	2.85136	2.70793	9.63542	3.96116
1993		MD00G1078600	206.841	109.744	101.168	323.671	121.05
1994		MD00G1065100	1.41611	1.95432	2.59588	0.355861	2.01083
1995		MD00G1063600	60.0129	1.31869	4.95998	584.699	7.16113
1996		MD00G1062700	1.66419	0.291369	0.388246	2.30879	0.696828
1997		MD00G1053900	0.927587	3.19412	2.80778	0.926108	1.72806
1998		MD00G1045700	1.38493	0.557647	0.0243717	5.65409	0
[truncated: 4,005 more rows]
