# Supplementary material for: Transcriptome Analysis of the Effects of Grafting Interstocks on Apple Rootstocks and Scions
Source: Int J Mol Sci. 2023 Jan 2;24(1):807. doi: 10.3390/ijms24010807 (PMC9821396; doi:10.3390/ijms24010807)
Supplement: Supplementary file 1 [file ijms-24-00807-s001.zip › ijms-2049849-supplementary/ijms-2049849-supplementary tables and figures/Table S8.xlsx]

## Sheet: Sheet1
Table S8 Genes with kME > 0.7 in each group
No.	Group	GeneID	kME
1	kMEblack	MD00G1011700	0.981365
2		MD00G1023600	0.923139
3		MD00G1024100	0.798305
4		MD00G1024200	0.865126
5		MD00G1025800	0.942101
6		MD00G1027900	0.994547
7		MD00G1028000	0.994759
8		MD00G1047300	0.990115
9		MD00G1047500	0.842248
10		MD00G1057100	0.966489
11		MD00G1080400	0.991431
12		MD00G1096900	0.965822
13		MD00G1101400	0.914788
14		MD00G1109900	0.881387
15		MD00G1136200	0.912131
16		MD00G1140000	0.986536
17		MD00G1150200	0.984655
18		MD00G1158800	0.975324
19		MD00G1165300	0.796013
20		MD00G1175500	0.925
21		MD00G1178200	0.88723
22		MD00G1183000	0.918639
23		MD01G1010300	0.807559
24		MD01G1031400	0.847795
25		MD01G1046200	0.986686
26		MD01G1056500	0.888835
27		MD01G1059700	0.855156
28		MD01G1066900	0.894994
29		MD01G1071900	0.936383
30		MD01G1072000	0.827758
31		MD01G1076200	0.973733
32		MD01G1085500	0.944602
33		MD01G1102200	0.93902
34		MD01G1102300	0.837456
35		MD01G1115400	0.911759
36		MD01G1127200	0.994762
37		MD01G1127300	0.916242
38		MD01G1127400	0.890779
39		MD01G1127500	0.859843
40		MD01G1127600	0.735882
41		MD01G1128000	0.880448
42		MD01G1128300	0.996331
43		MD01G1129200	0.972747
44		MD01G1129300	0.949067
45		MD01G1129800	0.988617
46		MD01G1130200	0.935445
47		MD01G1142900	0.826534
48		MD01G1148600	0.873282
49		MD01G1149800	0.989552
50		MD01G1158600	0.879901
51		MD01G1170800	0.885561
52		MD01G1172900	0.832737
53		MD01G1175500	0.984711
54		MD01G1178500	0.987338
55		MD01G1178900	0.972438
56		MD01G1190300	0.918525
57		MD01G1190500	0.947193
58		MD01G1194000	0.961683
59		MD01G1195200	0.99446
60		MD01G1198900	0.986315
61		MD01G1210800	0.87512
62		MD01G1225300	0.966734
63		MD01G1230000	0.87528
64		MD01G1230100	0.939526
65		MD01G1230800	0.738095
66		MD01G1230900	0.706538
67		MD02G1005900	0.895265
68		MD02G1011200	0.993548
69		MD02G1018900	0.966459
70		MD02G1021500	0.977795
71		MD02G1021900	0.977171
72		MD02G1022000	0.992321
73		MD02G1024700	0.949147
74		MD02G1028400	0.970524
75		MD02G1030200	0.771572
76		MD02G1031900	0.942034
77		MD02G1039200	0.991091
78		MD02G1043300	0.976506
79		MD02G1050100	0.92395
80		MD02G1050600	0.807109
81		MD02G1068500	0.902263
82		MD02G1070600	0.98579
83		MD02G1070700	0.989887
84		MD02G1071200	0.983847
85		MD02G1071600	0.899
86		MD02G1071700	0.980853
87		MD02G1071800	0.906563
88		MD02G1073200	0.992571
89		MD02G1073300	0.966358
90		MD02G1074500	0.944554
91		MD02G1075200	0.864404
92		MD02G1079900	0.851288
93		MD02G1080100	0.859676
94		MD02G1086900	0.920653
95		MD02G1088400	0.983838
96		MD02G1092100	0.977023
97		MD02G1093500	0.964254
98		MD02G1100800	0.993609
99		MD02G1101700	0.991984
100		MD02G1104500	0.939114
101		MD02G1105500	0.835033
102		MD02G1111800	0.844377
103		MD02G1111900	0.945837
104		MD02G1112400	0.994314
105		MD02G1112600	0.981948
106		MD02G1112800	0.812518
107		MD02G1127700	0.90045
108		MD02G1140000	0.902393
109		MD02G1140100	0.938661
110		MD02G1140200	0.934157
111		MD02G1148500	0.939153
112		MD02G1150100	0.944621
113		MD02G1153100	0.974539
114		MD02G1173800	0.978517
115		MD02G1191200	0.892206
116		MD02G1192600	0.989733
117		MD02G1258500	0.860364
118		MD02G1261200	0.97013
119		MD02G1268800	0.951195
120		MD02G1275900	0.948466
121		MD02G1280400	0.860736
122		MD02G1285600	0.955206
123		MD02G1286400	0.967774
124		MD02G1305800	0.974507
125		MD02G1311200	0.975117
126		MD02G1317900	0.999729
127		MD03G1005500	0.968851
128		MD03G1012300	0.883271
129		MD03G1012800	0.931086
130		MD03G1013100	0.980337
131		MD03G1013300	0.944429
132		MD03G1013500	0.938599
133		MD03G1013600	0.946107
134		MD03G1013700	0.993826
135		MD03G1014700	0.991907
136		MD03G1015300	0.78587
137		MD03G1015800	0.882875
138		MD03G1017800	0.783061
139		MD03G1018200	0.957982
140		MD03G1020700	0.901526
141		MD03G1023300	0.991638
142		MD03G1027800	0.980792
143		MD03G1031200	0.978775
144		MD03G1031300	0.832487
145		MD03G1032000	0.99135
146		MD03G1033700	0.878581
147		MD03G1033800	0.970117
148		MD03G1047900	0.800087
149		MD03G1048000	0.93958
150		MD03G1054300	0.967339
151		MD03G1054500	0.994989
152		MD03G1062000	0.888157
153		MD03G1062100	0.906565
154		MD03G1077500	0.994286
155		MD03G1077700	0.874084
156		MD03G1078000	0.837772
157		MD03G1079500	0.9973
158		MD03G1081900	0.963679
159		MD03G1082700	0.899585
160		MD03G1086800	0.991342
161		MD03G1093800	0.956928
162		MD03G1109900	0.830371
163		MD03G1119300	0.92739
164		MD03G1124200	0.968768
165		MD03G1142800	0.984966
166		MD03G1148400	0.992203
167		MD03G1150500	0.842104
168		MD03G1161800	0.910272
169		MD03G1162700	0.858374
170		MD03G1170700	0.968458
171		MD03G1184400	0.977512
172		MD03G1184600	0.964275
173		MD03G1184700	0.896413
174		MD03G1187300	0.828162
175		MD03G1196800	0.98983
176		MD03G1198900	0.92244
177		MD03G1203800	0.93158
178		MD03G1206700	0.973299
179		MD03G1207000	0.975852
180		MD03G1223300	0.984662
181		MD03G1240600	0.941112
182		MD03G1240700	0.862035
183		MD03G1250300	0.945405
184		MD03G1254400	0.848681
185		MD03G1258200	0.96656
186		MD03G1270800	0.967952
187		MD03G1273100	0.930655
188		MD03G1273300	0.910725
189		MD03G1273400	0.979254
190		MD03G1278900	0.987941
191		MD03G1280400	0.991943
192		MD04G1002100	0.992009
193		MD04G1002400	0.992366
194		MD04G1011500	0.878635
195		MD04G1013700	0.834944
196		MD04G1020100	0.980404
197		MD04G1030500	0.992515
198		MD04G1034200	0.994992
199		MD04G1047900	0.96562
200		MD04G1059400	0.873908
201		MD04G1060200	0.96839
202		MD04G1068000	0.99967
203		MD04G1076800	0.89241
204		MD04G1082600	0.965361
205		MD04G1089200	0.94571
206		MD04G1089300	0.906291
207		MD04G1095300	0.840003
208		MD04G1096000	0.847441
209		MD04G1104000	0.977818
210		MD04G1112100	0.923352
211		MD04G1114100	0.942617
212		MD04G1122000	0.895244
213		MD04G1126800	0.928046
214		MD04G1129500	0.828841
215		MD04G1140600	0.865637
216		MD04G1165700	0.990017
217		MD04G1166100	0.987648
218		MD04G1173700	0.988135
219		MD04G1181200	0.74576
220		MD04G1182600	0.993856
221		MD04G1182700	0.896504
222		MD04G1194600	0.829227
223		MD04G1195900	0.965931
224		MD04G1203500	0.960618
225		MD04G1203800	0.995707
226		MD04G1208700	0.976758
227		MD04G1209800	0.810612
228		MD04G1224000	0.947763
229		MD04G1227400	0.896317
230		MD04G1227900	0.956275
231		MD05G1006100	0.93841
232		MD05G1026000	0.838823
233		MD05G1028500	0.739324
234		MD05G1033400	0.961637
235		MD05G1052900	0.978038
236		MD05G1062200	0.981713
237		MD05G1062900	0.867785
238		MD05G1063400	0.929894
239		MD05G1069700	0.961366
240		MD05G1076300	0.990115
241		MD05G1094800	0.891062
242		MD05G1094900	0.893721
243		MD05G1095400	0.907448
244		MD05G1101500	0.987092
245		MD05G1117500	0.974811
246		MD05G1122800	0.912606
247		MD05G1126400	0.881183
248		MD05G1135400	0.969327
249		MD05G1136700	0.998353
250		MD05G1142700	0.960754
251		MD05G1147200	0.817219
252		MD05G1155900	0.956247
253		MD05G1160500	0.989604
254		MD05G1161600	0.965663
255		MD05G1161700	0.961972
256		MD05G1185500	0.945835
257		MD05G1210000	0.796194
258		MD05G1216300	0.970954
259		MD05G1221300	0.97392
260		MD05G1233600	0.876602
261		MD05G1235500	0.931231
262		MD05G1237500	0.977614
263		MD05G1253200	0.967434
264		MD05G1258200	0.952775
265		MD05G1277400	0.981836
266		MD05G1278500	0.971814
267		MD05G1288100	0.988125
268		MD05G1301100	0.899138
269		MD05G1308600	0.961473
270		MD05G1314100	0.963866
271		MD05G1320600	0.95152
272		MD05G1320900	0.942713
273		MD05G1331300	0.98842
274		MD05G1353800	0.99061
275		MD05G1354900	0.994415
276		MD05G1363400	0.835337
277		MD05G1363500	0.874276
278		MD06G1008300	0.786793
279		MD06G1010200	0.901026
280		MD06G1023000	0.917246
281		MD06G1043800	0.976584
282		MD06G1043900	0.987198
283		MD06G1044100	0.987316
284		MD06G1046300	0.955306
285		MD06G1077500	0.869364
286		MD06G1077600	0.959685
287		MD06G1077700	0.884662
288		MD06G1083400	0.951379
289		MD06G1101700	0.963861
290		MD06G1103200	0.984362
291		MD06G1109400	0.918696
292		MD06G1128600	0.722448
293		MD06G1134800	0.953916
294		MD06G1135000	0.958517
295		MD06G1135400	0.816115
296		MD06G1147400	0.868222
297		MD06G1148800	0.965599
298		MD06G1149100	0.990812
299		MD06G1152100	0.922091
300		MD06G1152200	0.837464
301		MD06G1157900	0.864668
302		MD06G1163100	0.881062
303		MD06G1163200	0.924822
304		MD06G1163300	0.890555
305		MD06G1165600	0.790457
306		MD06G1168700	0.868514
307		MD06G1169600	0.981722
308		MD06G1183000	0.929146
309		MD06G1186900	0.956345
310		MD06G1187000	0.936091
311		MD06G1200500	0.987803
312		MD06G1201700	0.97586
313		MD06G1209600	0.909398
314		MD06G1224300	0.96692
315		MD06G1224400	0.870126
316		MD06G1234300	0.978035
317		MD06G1234500	0.808843
318		MD07G1001800	0.899799
319		MD07G1001900	0.817393
320		MD07G1002000	0.886564
321		MD07G1002200	0.990436
322		MD07G1006000	0.845232
323		MD07G1016100	0.95748
324		MD07G1016500	0.807194
325		MD07G1017500	0.976727
326		MD07G1033000	0.951255
327		MD07G1040200	0.883041
328		MD07G1042200	0.99691
329		MD07G1043500	0.862139
330		MD07G1043800	0.894558
331		MD07G1051700	0.950595
332		MD07G1059700	0.834388
333		MD07G1063200	0.935602
334		MD07G1063300	0.889697
335		MD07G1064200	0.980718
336		MD07G1064400	0.974059
337		MD07G1064600	0.825453
338		MD07G1065300	0.806782
339		MD07G1073000	0.917166
340		MD07G1080200	0.995915
341		MD07G1082700	0.870159
342		MD07G1092300	0.987921
343		MD07G1093900	0.905056
344		MD07G1094000	0.874373
345		MD07G1094100	0.927504
346		MD07G1094300	0.942215
347		MD07G1100800	0.942447
348		MD07G1117400	0.994951
349		MD07G1125900	0.781039
350		MD07G1132000	0.958432
351		MD07G1143600	0.971937
352		MD07G1160200	0.925522
353		MD07G1169900	0.980518
354		MD07G1175000	0.99641
355		MD07G1182200	0.948442
356		MD07G1185500	0.975375
357		MD07G1185600	0.961282
358		MD07G1205300	0.939998
359		MD07G1208300	0.952436
360		MD07G1208800	0.862564
361		MD07G1209000	0.915268
362		MD07G1209100	0.865925
363		MD07G1214300	0.908556
364		MD07G1224500	0.992492
365		MD07G1248700	0.835789
366		MD07G1250000	0.769455
367		MD07G1256800	0.970815
368		MD07G1259800	0.962571
369		MD07G1266800	0.861819
370		MD07G1281000	0.723141
371		MD07G1281100	0.852609
372		MD07G1296700	0.963875
373		MD07G1305600	0.998154
374		MD08G1005700	0.966226
375		MD08G1006900	0.875535
376		MD08G1007400	0.944469
377		MD08G1010700	0.925952
378		MD08G1014800	0.926272
379		MD08G1019300	0.991555
380		MD08G1019700	0.974714
381		MD08G1019800	0.981568
382		MD08G1027900	0.892655
383		MD08G1030200	0.965369
384		MD08G1030400	0.958786
385		MD08G1034500	0.994777
386		MD08G1041600	0.883343
387		MD08G1047700	0.92587
388		MD08G1056600	0.954593
389		MD08G1056700	0.873722
390		MD08G1056800	0.90146
391		MD08G1068000	0.883812
392		MD08G1074200	0.954485
393		MD08G1082400	0.974807
394		MD08G1091500	0.959833
395		MD08G1092400	0.917929
396		MD08G1092600	0.87261
397		MD08G1101100	0.980496
398		MD08G1108600	0.986498
399		MD08G1109200	0.999277
400		MD08G1111400	0.898487
401		MD08G1114100	0.923632
402		MD08G1130000	0.978576
403		MD08G1130100	0.978338
404		MD08G1132800	0.937968
405		MD08G1135100	0.818022
406		MD08G1143900	0.856191
407		MD08G1144000	0.975472
408		MD08G1145100	0.729122
409		MD08G1153900	0.980397
410		MD08G1155300	0.85047
411		MD08G1155600	0.913386
412		MD08G1155700	0.869158
413		MD08G1155900	0.933248
414		MD08G1156000	0.985406
415		MD08G1163400	0.937082
416		MD08G1163700	0.952361
417		MD08G1163900	0.90917
418		MD08G1164000	0.91519
419		MD08G1165000	0.850006
420		MD08G1167900	0.941298
421		MD08G1168600	0.933778
422		MD08G1177800	0.987528
423		MD08G1177900	0.9747
424		MD08G1191600	0.990111
425		MD08G1193800	0.967042
426		MD08G1204900	0.891787
427		MD08G1210400	0.971422
428		MD08G1210700	0.902614
429		MD08G1212400	0.930069
430		MD08G1212500	0.89578
431		MD08G1219000	0.708315
432		MD08G1231500	0.913625
433		MD09G1006500	0.879656
434		MD09G1010400	0.960789
435		MD09G1014400	0.985275
436		MD09G1016700	0.835306
437		MD09G1018700	0.972944
438		MD09G1020100	0.967358
439		MD09G1023000	0.983524
440		MD09G1025000	0.926583
441		MD09G1025800	0.9535
442		MD09G1028700	0.994158
443		MD09G1028900	0.985699
444		MD09G1033200	0.835043
445		MD09G1033400	0.941658
446		MD09G1033600	0.89452
447		MD09G1035400	0.998016
448		MD09G1036800	0.766543
449		MD09G1038100	0.987485
450		MD09G1051300	0.964873
451		MD09G1054200	0.974821
452		MD09G1055300	0.89275
453		MD09G1057500	0.946591
454		MD09G1059900	0.952783
455		MD09G1060200	0.950965
456		MD09G1062500	0.958163
457		MD09G1062900	0.979698
458		MD09G1063200	0.880384
459		MD09G1070700	0.976495
460		MD09G1074600	0.955021
461		MD09G1075400	0.989717
462		MD09G1080000	0.929424
463		MD09G1084400	0.990115
464		MD09G1085100	0.912495
465		MD09G1090400	0.833041
466		MD09G1113100	0.969133
467		MD09G1124500	0.942856
468		MD09G1124600	0.847212
469		MD09G1131800	0.970095
470		MD09G1131900	0.80021
471		MD09G1138300	0.873035
472		MD09G1140800	0.876065
473		MD09G1164000	0.866057
474		MD09G1167200	0.89648
475		MD09G1167300	0.888106
476		MD09G1167700	0.848498
477		MD09G1174000	0.968884
478		MD09G1198500	0.90842
479		MD09G1207700	0.963895
480		MD09G1209000	0.984032
481		MD09G1230300	0.935951
482		MD09G1257200	0.891014
483		MD09G1257400	0.972481
484		MD09G1267800	0.990357
485		MD09G1269500	0.745646
486		MD09G1270000	0.991102
487		MD09G1273400	0.76831
488		MD09G1274800	0.78975
489		MD09G1274900	0.83646
490		MD09G1275000	0.816298
491		MD09G1277000	0.947553
492		MD09G1281900	0.989077
493		MD09G1286600	0.951928
494		MD10G1012900	0.985525
495		MD10G1013000	0.875831
496		MD10G1014300	0.831604
497		MD10G1034200	0.991614
498		MD10G1039800	0.812634
499		MD10G1040800	0.872605
500		MD10G1040900	0.840941
501		MD10G1043700	0.8996
502		MD10G1043800	0.865685
503		MD10G1043900	0.906345
504		MD10G1052000	0.982058
505		MD10G1064900	0.991485
506		MD10G1073500	0.837172
507		MD10G1084700	0.789387
508		MD10G1094100	0.986878
509		MD10G1128600	0.930933
510		MD10G1128700	0.860114
511		MD10G1140700	0.900167
512		MD10G1153600	0.974404
513		MD10G1166300	0.833213
514		MD10G1192000	0.990769
515		MD10G1196800	0.866811
516		MD10G1202500	0.927717
517		MD10G1219800	0.990163
518		MD10G1219900	0.988056
519		MD10G1220200	0.924507
520		MD10G1220800	0.709867
521		MD10G1228300	0.994815
522		MD10G1236600	0.90211
523		MD10G1243000	0.973699
524		MD10G1249100	0.981619
525		MD10G1249600	0.938811
526		MD10G1250800	0.9879
527		MD10G1252100	0.990231
528		MD10G1252200	0.992113
529		MD10G1255800	0.988861
530		MD10G1256300	0.994382
531		MD10G1280400	0.840693
532		MD10G1286900	0.835184
533		MD10G1294000	0.951467
534		MD10G1294400	0.944338
535		MD10G1301800	0.959871
536		MD10G1302000	0.983168
537		MD10G1314500	0.970268
538		MD10G1316100	0.950872
539		MD10G1316900	0.898567
540		MD10G1317500	0.95891
541		MD10G1322500	0.957415
542		MD10G1325900	0.991149
543		MD10G1326000	0.972987
544		MD10G1340300	0.980833
545		MD11G1001800	0.976448
546		MD11G1006000	0.803296
547		MD11G1007000	0.986622
548		MD11G1016600	0.991902
549		MD11G1028700	0.984704
550		MD11G1030500	0.787893
551		MD11G1041500	0.907778
552		MD11G1061800	0.861396
553		MD11G1065500	0.993916
554		MD11G1067600	0.991601
555		MD11G1070900	0.980721
556		MD11G1080700	0.943108
557		MD11G1082600	0.982058
558		MD11G1084300	0.957757
559		MD11G1084400	0.993113
560		MD11G1095900	0.973484
561		MD11G1097600	0.879717
562		MD11G1117700	0.940721
563		MD11G1120100	0.976886
564		MD11G1126000	0.947824
565		MD11G1126100	0.933312
566		MD11G1148000	0.852506
567		MD11G1165000	0.907193
568		MD11G1182800	0.863699
569		MD11G1182900	0.947356
570		MD11G1187300	0.954238
571		MD11G1188600	0.811227
572		MD11G1231500	0.815557
573		MD11G1231700	0.95138
574		MD11G1232900	0.951196
575		MD11G1235300	0.980401
576		MD11G1258400	0.963334
577		MD11G1265900	0.926093
578		MD11G1276300	0.889136
579		MD11G1283700	0.9974
580		MD11G1304900	0.986117
581		MD11G1314000	0.796056
582		MD11G1316200	0.827664
583		MD12G1017600	0.975421
584		MD12G1017900	0.994473
585		MD12G1020100	0.987065
586		MD12G1034500	0.989504
587		MD12G1037600	0.905315
588		MD12G1038200	0.759519
589		MD12G1057600	0.974466
590		MD12G1058400	0.915982
591		MD12G1060300	0.950879
592		MD12G1060400	0.965902
593		MD12G1062100	0.884859
594		MD12G1063100	0.9704
595		MD12G1067200	0.969376
596		MD12G1067300	0.986033
597		MD12G1100200	0.939545
598		MD12G1100300	0.988927
599		MD12G1109600	0.947452
600		MD12G1113200	0.974735
601		MD12G1124000	0.873655
602		MD12G1126400	0.775454
603		MD12G1134000	0.990115
604		MD12G1135000	0.947749
605		MD12G1142500	0.982992
606		MD12G1142600	0.961681
607		MD12G1158800	0.991018
608		MD12G1169000	0.98139
609		MD12G1182300	0.9926
610		MD12G1191100	0.93676
611		MD12G1199100	0.958588
612		MD12G1208600	0.977648
613		MD12G1217800	0.984103
614		MD12G1233500	0.971708
615		MD12G1244100	0.744502
616		MD12G1251800	0.992036
617		MD12G1254500	0.81722
618		MD12G1255400	0.88132
619		MD12G1261000	0.947357
620		MD13G1005000	0.895818
621		MD13G1008800	0.976377
622		MD13G1013100	0.986624
623		MD13G1016000	0.8436
624		MD13G1025600	0.989967
625		MD13G1033600	0.960246
626		MD13G1034500	0.968509
627		MD13G1046300	0.994846
628		MD13G1049200	0.981057
629		MD13G1049800	0.968038
630		MD13G1054500	0.877413
631		MD13G1079800	0.914128
632		MD13G1083700	0.976254
633		MD13G1096900	0.942967
634		MD13G1118300	0.958427
635		MD13G1119200	0.98457
636		MD13G1119500	0.793816
637		MD13G1119800	0.993022
638		MD13G1128400	0.987462
639		MD13G1131800	0.948102
640		MD13G1135800	0.93555
641		MD13G1135900	0.980143
642		MD13G1136900	0.972283
643		MD13G1138000	0.994472
644		MD13G1149600	0.943433
645		MD13G1150900	0.980999
646		MD13G1157500	0.990124
647		MD13G1161500	0.972536
648		MD13G1161800	0.947756
649		MD13G1175900	0.987687
650		MD13G1181800	0.968336
651		MD13G1184700	0.995006
652		MD13G1196700	0.938995
653		MD13G1197900	0.982249
654		MD13G1202100	0.964813
655		MD13G1214600	0.984716
656		MD13G1215000	0.946706
657		MD13G1215100	0.970357
658		MD13G1215200	0.988102
659		MD13G1224200	0.953317
660		MD13G1232100	0.965737
661		MD13G1233500	0.859089
662		MD13G1235500	0.988175
663		MD13G1238300	0.932322
664		MD13G1243200	0.771174
665		MD13G1272600	0.978863
666		MD13G1284100	0.972211
667		MD13G1284200	0.987116
668		MD14G1002400	0.97838
669		MD14G1004700	0.753259
670		MD14G1006600	0.932496
671		MD14G1011900	0.835162
672		MD14G1015900	0.971687
673		MD14G1035800	0.952552
674		MD14G1038200	0.848513
675		MD14G1054800	0.932398
676		MD14G1064100	0.944023
677		MD14G1065100	0.989178
678		MD14G1068500	0.984619
679		MD14G1073500	0.706492
680		MD14G1077700	0.87216
681		MD14G1080300	0.948676
682		MD14G1088800	0.822282
683		MD14G1089000	0.98523
684		MD14G1104400	0.963635
685		MD14G1112700	0.95552
686		MD14G1112800	0.941929
687		MD14G1124400	0.861426
688		MD14G1133400	0.974526
689		MD14G1141800	0.872003
690		MD14G1141900	0.807957
691		MD14G1146400	0.96508
692		MD14G1168500	0.862776
693		MD14G1168600	0.894835
694		MD14G1176300	0.948142
695		MD14G1186200	0.857127
696		MD14G1186500	0.986077
697		MD14G1186700	0.984167
698		MD14G1198600	0.955036
699		MD14G1201300	0.835599
700		MD14G1211600	0.973523
701		MD14G1214200	0.966973
702		MD14G1222600	0.94158
703		MD14G1224300	0.877483
704		MD14G1224400	0.914916
705		MD14G1230300	0.783141
706		MD14G1234500	0.871424
707		MD14G1235300	0.953612
708		MD14G1238800	0.963105
709		MD14G1241500	0.925167
710		MD14G1244900	0.947743
711		MD15G1010000	0.944916
712		MD15G1010700	0.979303
713		MD15G1021100	0.923679
714		MD15G1024000	0.893488
715		MD15G1025300	0.893831
716		MD15G1041700	0.996858
717		MD15G1050300	0.964693
718		MD15G1054300	0.996337
719		MD15G1062400	0.998915
720		MD15G1067900	0.915802
721		MD15G1078000	0.973052
722		MD15G1082300	0.974896
723		MD15G1108300	0.870059
724		MD15G1113900	0.960286
725		MD15G1126600	0.979362
726		MD15G1128000	0.929643
727		MD15G1146500	0.999612
728		MD15G1149800	0.989734
729		MD15G1158200	0.94244
730		MD15G1167300	0.900724
731		MD15G1178200	0.920426
732		MD15G1197100	0.825195
733		MD15G1199600	0.89008
734		MD15G1219300	0.930024
735		MD15G1219700	0.964402
736		MD15G1219800	0.978037
737		MD15G1231000	0.952539
738		MD15G1244200	0.905991
739		MD15G1259900	0.964932
740		MD15G1262700	0.762419
741		MD15G1264700	0.985353
742		MD15G1275700	0.958136
743		MD15G1275800	0.999685
744		MD15G1309200	0.997891
745		MD15G1313500	0.859595
746		MD15G1317100	0.976147
747		MD15G1325600	0.977575
748		MD15G1328700	0.714894
749		MD15G1340700	0.948268
750		MD15G1343500	0.985013
751		MD15G1361000	0.923079
752		MD15G1365200	0.881656
753		MD15G1366700	0.819368
754		MD15G1366900	0.971116
755		MD15G1376200	0.99963
756		MD15G1378000	0.793626
757		MD15G1384600	0.920692
758		MD15G1394300	0.97199
759		MD15G1394400	0.933173
760		MD15G1395300	0.820074
761		MD15G1395800	0.935761
762		MD15G1397900	0.768432
763		MD15G1406900	0.990115
764		MD15G1410300	0.989578
765		MD15G1410700	0.858043
766		MD15G1413000	0.986416
767		MD15G1413200	0.930739
768		MD15G1413800	0.757416
769		MD15G1420900	0.990488
770		MD15G1430500	0.805257
771		MD15G1435700	0.979247
772		MD16G1014300	0.958734
773		MD16G1018000	0.896002
774		MD16G1024100	0.982946
775		MD16G1038000	0.953923
776		MD16G1058800	0.994175
777		MD16G1076000	0.965914
778		MD16G1081600	0.994647
779		MD16G1087900	0.877284
780		MD16G1088900	0.905496
781		MD16G1092200	0.864695
782		MD16G1094400	0.998998
783		MD16G1094500	0.977569
784		MD16G1101000	0.800866
785		MD16G1101300	0.961744
786		MD16G1114600	0.862055
787		MD16G1124200	0.977014
788		MD16G1126400	0.806998
789		MD16G1127100	0.97661
790		MD16G1139000	0.970857
791		MD16G1140300	0.977498
792		MD16G1159700	0.981612
793		MD16G1171100	0.951439
794		MD16G1183400	0.974488
795		MD16G1199900	0.912752
796		MD16G1200000	0.865763
797		MD16G1203100	0.96982
798		MD16G1213400	0.98872
799		MD16G1232900	0.826841
800		MD16G1233000	0.965498
801		MD16G1240200	0.884388
802		MD16G1240400	0.960559
803		MD16G1240800	0.795985
804		MD16G1240900	0.928038
805		MD16G1241000	0.953227
806		MD16G1270400	0.986526
807		MD16G1275000	0.987447
808		MD16G1283300	0.98796
809		MD17G1010300	0.85091
810		MD17G1022500	0.972213
811		MD17G1025000	0.990441
812		MD17G1029100	0.959247
813		MD17G1030400	0.938047
814		MD17G1037400	0.989846
815		MD17G1040200	0.981337
816		MD17G1062500	0.853753
817		MD17G1085200	0.839537
818		MD17G1085300	0.836034
819		MD17G1086200	0.831863
820		MD17G1086500	0.92688
821		MD17G1097700	0.781144
822		MD17G1098300	0.848039
823		MD17G1104700	0.915714
824		MD17G1110200	0.920385
825		MD17G1110500	0.944729
826		MD17G1119500	0.981409
827		MD17G1130100	0.864195
828		MD17G1147100	0.990039
829		MD17G1158200	0.993785
830		MD17G1169600	0.992941
831		MD17G1185000	0.995847
832		MD17G1186000	0.933217
833		MD17G1192900	0.949835
834		MD17G1195300	0.915113
835		MD17G1197800	0.988917
836		MD17G1202200	0.9918
837		MD17G1224900	0.854339
838		MD17G1243900	0.991312
839		MD17G1244600	0.764858
840		MD17G1265400	0.992368
841		MD17G1267800	0.991684
842		MD17G1282100	0.918374
843		MD17G1282600	0.794827
844		Malus_domestica_newGene_1000	0.858676
845		Malus_domestica_newGene_10028	0.992024
846		Malus_domestica_newGene_10237	0.730616
847		Malus_domestica_newGene_10288	0.98871
848		Malus_domestica_newGene_10302	0.980563
849		Malus_domestica_newGene_10444	0.987
850		Malus_domestica_newGene_10476	0.859441
851		Malus_domestica_newGene_10509	0.996624
852		Malus_domestica_newGene_10663	0.899158
853		Malus_domestica_newGene_1119	0.993558
854		Malus_domestica_newGene_11267	0.98806
855		Malus_domestica_newGene_11422	0.985835
856		Malus_domestica_newGene_1164	0.870484
857		Malus_domestica_newGene_1165	0.716935
858		Malus_domestica_newGene_11697	0.895042
859		Malus_domestica_newGene_11717	0.907335
860		Malus_domestica_newGene_1174	0.890035
861		Malus_domestica_newGene_11840	0.947719
862		Malus_domestica_newGene_11941	0.966208
863		Malus_domestica_newGene_1625	0.984583
864		Malus_domestica_newGene_1694	0.950726
865		Malus_domestica_newGene_1927	0.801897
866		Malus_domestica_newGene_1969	0.937404
867		Malus_domestica_newGene_2041	0.958755
868		Malus_domestica_newGene_2566	0.896668
869		Malus_domestica_newGene_2753	0.976816
870		Malus_domestica_newGene_2922	0.867883
871		Malus_domestica_newGene_3295	0.992909
872		Malus_domestica_newGene_3511	0.972034
873		Malus_domestica_newGene_3786	0.990018
874		Malus_domestica_newGene_3912	0.917266
875		Malus_domestica_newGene_3920	0.993134
876		Malus_domestica_newGene_3993	0.953032
877		Malus_domestica_newGene_4012	0.824565
878		Malus_domestica_newGene_4255	0.915124
879		Malus_domestica_newGene_428	0.726924
880		Malus_domestica_newGene_440	0.962289
881		Malus_domestica_newGene_4619	0.846514
882		Malus_domestica_newGene_4898	0.865763
883		Malus_domestica_newGene_4968	0.956746
884		Malus_domestica_newGene_5000	0.993348
885		Malus_domestica_newGene_5329	0.794758
886		Malus_domestica_newGene_5404	0.990115
887		Malus_domestica_newGene_5507	0.989979
888		Malus_domestica_newGene_5649	0.863776
889		Malus_domestica_newGene_5678	0.989441
890		Malus_domestica_newGene_5780	0.993631
891		Malus_domestica_newGene_583	0.911484
892		Malus_domestica_newGene_5850	0.974186
893		Malus_domestica_newGene_5926	0.89648
894		Malus_domestica_newGene_611	0.990115
895		Malus_domestica_newGene_6245	0.990665
896		Malus_domestica_newGene_625	0.893225
897		Malus_domestica_newGene_6689	0.860122
898		Malus_domestica_newGene_6716	0.99025
899		Malus_domestica_newGene_6765	0.827479
900		Malus_domestica_newGene_7029	0.867418
901		Malus_domestica_newGene_7282	0.706489
902		Malus_domestica_newGene_7428	0.996142
903		Malus_domestica_newGene_7557	0.702813
904		Malus_domestica_newGene_7939	0.943966
905		Malus_domestica_newGene_7960	0.974568
906		Malus_domestica_newGene_8129	0.961727
907		Malus_domestica_newGene_8146	0.782614
908		Malus_domestica_newGene_8453	0.972516
909		Malus_domestica_newGene_8456	0.983867
910		Malus_domestica_newGene_8465	0.979184
911		Malus_domestica_newGene_8475	0.974782
912		Malus_domestica_newGene_8534	0.995033
913		Malus_domestica_newGene_8582	0.971837
914		Malus_domestica_newGene_8594	0.968024
915		Malus_domestica_newGene_8825	0.983892
916		Malus_domestica_newGene_8906	0.990128
917		Malus_domestica_newGene_8940	0.782348
918		Malus_domestica_newGene_8978	0.986357
919		Malus_domestica_newGene_898	0.943662
920		Malus_domestica_newGene_9175	0.985212
921		Malus_domestica_newGene_9303	0.983229
922		Malus_domestica_newGene_9368	0.866057
923		Malus_domestica_newGene_9377	0.978213
924		Malus_domestica_newGene_9404	0.885976
925		Malus_domestica_newGene_9423	0.869196
926		Malus_domestica_newGene_9559	0.979268
927		Malus_domestica_newGene_9704	0.845804
928		Malus_domestica_newGene_9875	0.810309
929		Malus_domestica_newGene_9921	0.845574
930	kMEtan	MD00G1005800	0.816408
931		MD00G1006000	0.82317
932		MD00G1014000	0.966855
933		MD00G1017800	0.897318
934		MD00G1022200	0.865837
935		MD00G1028500	0.826331
936		MD00G1031500	0.817225
937		MD00G1039200	0.840092
938		MD00G1046600	0.856608
939		MD00G1047400	0.82862
940		MD00G1073900	0.916807
941		MD00G1082000	0.93914
942		MD00G1097100	0.988915
943		MD00G1109800	0.856274
944		MD00G1114500	0.903114
945		MD00G1115400	0.986484
946		MD00G1122900	0.806648
947		MD00G1145400	0.872309
948		MD00G1155200	0.922359
949		MD00G1159100	0.956875
950		MD00G1172400	0.856124
951		MD00G1179200	0.952213
952		MD00G1193000	0.948093
953		MD01G1024200	0.979145
954		MD01G1032500	0.94067
955		MD01G1064800	0.942825
956		MD01G1097400	0.817035
957		MD01G1103800	0.948034
958		MD01G1122900	0.829476
959		MD01G1143700	0.835473
960		MD01G1144400	0.834651
961		MD01G1147600	0.911326
962		MD01G1150700	0.840774
963		MD01G1160800	0.894777
964		MD01G1165800	0.858999
965		MD01G1179600	0.830405
966		MD01G1180200	0.806275
967		MD01G1189000	0.777913
968		MD01G1189200	0.707837
969		MD01G1189300	0.920217
970		MD01G1189700	0.89636
971		MD01G1190700	0.797349
972		MD01G1196300	0.850167
973		MD01G1205900	0.904335
974		MD01G1209300	0.763675
975		MD01G1211000	0.972678
976		MD01G1212000	0.813091
977		MD01G1212100	0.895954
978		MD01G1215500	0.85397
979		MD01G1222200	0.813634
980		MD01G1233600	0.968567
981		MD02G1006100	0.871813
982		MD02G1035800	0.902214
983		MD02G1036600	0.94882
984		MD02G1039800	0.965643
985		MD02G1048100	0.910885
986		MD02G1048700	0.895798
987		MD02G1051100	0.921035
988		MD02G1051200	0.888812
989		MD02G1051300	0.878205
990		MD02G1051400	0.913457
991		MD02G1051700	0.828327
992		MD02G1068900	0.940752
993		MD02G1070000	0.777181
994		MD02G1073400	0.930489
995		MD02G1073600	0.797212
996		MD02G1095600	0.828357
997		MD02G1098800	0.904867
998		MD02G1099000	0.964877
999		MD02G1104600	0.835616
1000		MD02G1109200	0.891965
1001		MD02G1112100	0.869955
1002		MD02G1113000	0.911488
1003		MD02G1123500	0.807752
1004		MD02G1127800	0.949578
1005		MD02G1130200	0.898151
1006		MD02G1137400	0.968962
1007		MD02G1142200	0.894567
1008		MD02G1165500	0.861602
1009		MD02G1168000	0.799809
1010		MD02G1168700	0.900337
1011		MD02G1171100	0.920154
1012		MD02G1199900	0.920741
1013		MD02G1200900	0.756461
1014		MD02G1203600	0.830755
1015		MD02G1206700	0.878489
1016		MD02G1206800	0.871637
1017		MD02G1208000	0.945168
1018		MD02G1211800	0.787218
1019		MD02G1217100	0.757685
1020		MD02G1222100	0.853083
1021		MD02G1232400	0.920158
1022		MD02G1244300	0.745206
1023		MD02G1250900	0.856011
1024		MD02G1251900	0.980547
1025		MD02G1252200	0.853485
1026		MD02G1252800	0.957142
1027		MD02G1253200	0.845015
1028		MD02G1253900	0.905681
1029		MD02G1254000	0.934412
1030		MD02G1257600	0.855523
1031		MD02G1260200	0.845058
1032		MD02G1282600	0.87632
1033		MD02G1282700	0.866317
1034		MD02G1282900	0.867463
1035		MD02G1293800	0.834713
1036		MD02G1296600	0.935362
1037		MD02G1298400	0.971595
1038		MD02G1298800	0.876793
1039		MD02G1312300	0.918599
1040		MD03G1005700	0.981332
1041		MD03G1012900	0.761107
1042		MD03G1015400	0.89844
1043		MD03G1022200	0.868726
1044		MD03G1022800	0.870733
1045		MD03G1047800	0.787073
1046		MD03G1055100	0.858434
1047		MD03G1067500	0.79946
1048		MD03G1067600	0.780351
1049		MD03G1068900	0.969202
1050		MD03G1073300	0.912594
1051		MD03G1074000	0.86726
1052		MD03G1079300	0.909327
1053		MD03G1081800	0.846815
1054		MD03G1088500	0.739348
1055		MD03G1095900	0.835598
1056		MD03G1112200	0.92562
1057		MD03G1113500	0.87322
1058		MD03G1128800	0.824582
1059		MD03G1138500	0.987868
1060		MD03G1147100	0.870319
1061		MD03G1148200	0.889169
1062		MD03G1171300	0.829158
1063		MD03G1184900	0.974438
1064		MD03G1185500	0.96117
1065		MD03G1185700	0.860355
1066		MD03G1196100	0.90207
1067		MD03G1196200	0.921792
1068		MD03G1198700	0.790273
1069		MD03G1203500	0.778116
1070		MD03G1203700	0.802331
1071		MD03G1205000	0.799843
1072		MD03G1209600	0.951422
1073		MD03G1213300	0.935781
1074		MD03G1213700	0.810275
1075		MD03G1218500	0.972959
1076		MD03G1218600	0.947311
1077		MD03G1251500	0.852998
1078		MD03G1255500	0.840833
1079		MD03G1255600	0.734211
1080		MD03G1263800	0.923761
1081		MD03G1277900	0.90713
1082		MD03G1278100	0.771109
1083		MD03G1292200	0.936626
1084		MD04G1008500	0.881421
1085		MD04G1018700	0.762507
1086		MD04G1020300	0.978121
1087		MD04G1035000	0.806603
1088		MD04G1035100	0.873946
1089		MD04G1052200	0.70734
1090		MD04G1061300	0.921287
1091		MD04G1065100	0.841586
1092		MD04G1087200	0.946188
1093		MD04G1091200	0.810282
1094		MD04G1093900	0.923948
1095		MD04G1111700	0.789977
1096		MD04G1112700	0.926996
1097		MD04G1117400	0.936815
1098		MD04G1118300	0.78557
1099		MD04G1120400	0.933949
1100		MD04G1122800	0.926899
1101		MD04G1160500	0.816697
1102		MD04G1165900	0.907504
1103		MD04G1177000	0.876525
1104		MD04G1185000	0.807267
1105		MD04G1188100	0.798548
1106		MD04G1198000	0.976686
1107		MD04G1205200	0.857847
1108		MD04G1206600	0.940905
1109		MD04G1233200	0.816362
1110		MD04G1237000	0.788842
1111		MD04G1240000	0.810002
1112		MD05G1026800	0.862565
1113		MD05G1035800	0.938729
1114		MD05G1043500	0.972704
1115		MD05G1043900	0.949776
1116		MD05G1048800	0.946693
1117		MD05G1050500	0.871143
1118		MD05G1064000	0.83708
1119		MD05G1069000	0.92505
1120		MD05G1080100	0.966113
1121		MD05G1115600	0.815708
1122		MD05G1118500	0.899455
1123		MD05G1121200	0.814736
1124		MD05G1139900	0.898938
1125		MD05G1155400	0.808033
1126		MD05G1159600	0.744104
1127		MD05G1162100	0.790079
1128		MD05G1163000	0.8837
1129		MD05G1163500	0.866778
1130		MD05G1163700	0.820919
1131		MD05G1166600	0.81621
1132		MD05G1173000	0.915492
1133		MD05G1176500	0.725403
1134		MD05G1180800	0.774848
1135		MD05G1185300	0.95516
1136		MD05G1189100	0.952151
1137		MD05G1190300	0.923546
1138		MD05G1190500	0.850856
1139		MD05G1197900	0.95082
1140		MD05G1204700	0.860712
1141		MD05G1226600	0.885711
1142		MD05G1226800	0.714878
1143		MD05G1238400	0.914239
1144		MD05G1240400	0.893569
1145		MD05G1254200	0.841765
1146		MD05G1254300	0.948913
1147		MD05G1257400	0.84533
1148		MD05G1261100	0.919986
1149		MD05G1262300	0.900968
1150		MD05G1273200	0.931516
1151		MD05G1274900	0.858844
1152		MD05G1276200	0.742626
1153		MD05G1276500	0.918373
1154		MD05G1286400	0.949878
1155		MD05G1287000	0.907593
1156		MD05G1292100	0.977058
1157		MD05G1304800	0.807619
1158		MD05G1329500	0.97929
1159		MD05G1353500	0.753685
1160		MD05G1355300	0.935536
1161		MD05G1356400	0.904729
1162		MD06G1001400	0.896074
1163		MD06G1012000	0.896884
1164		MD06G1029400	0.785303
1165		MD06G1033100	0.912875
1166		MD06G1033800	0.837595
1167		MD06G1078800	0.946543
1168		MD06G1079000	0.865508
1169		MD06G1079400	0.915677
1170		MD06G1079700	0.96143
1171		MD06G1089300	0.990449
1172		MD06G1096000	0.774645
1173		MD06G1125100	0.892112
1174		MD06G1127200	0.996098
1175		MD06G1135700	0.923199
1176		MD06G1137900	0.93102
1177		MD06G1161800	0.732424
1178		MD06G1170500	0.881994
1179		MD06G1173800	0.885297
1180		MD06G1188500	0.836486
1181		MD06G1215400	0.92858
1182		MD06G1220200	0.940684
1183		MD06G1237200	0.774931
1184		MD06G1239100	0.856158
1185		MD07G1013000	0.856908
1186		MD07G1017200	0.863194
1187		MD07G1017300	0.960417
1188		MD07G1018900	0.92324
1189		MD07G1036200	0.825558
1190		MD07G1066100	0.830883
1191		MD07G1083200	0.7792
1192		MD07G1104600	0.941132
1193		MD07G1105300	0.913314
1194		MD07G1145400	0.860115
1195		MD07G1150100	0.883527
1196		MD07G1150200	0.70832
1197		MD07G1156400	0.867083
1198		MD07G1176300	0.834838
1199		MD07G1186200	0.777126
1200		MD07G1201600	0.956448
1201		MD07G1208000	0.846355
1202		MD07G1208600	0.865747
1203		MD07G1210700	0.76576
1204		MD07G1214800	0.930288
1205		MD07G1236100	0.798014
1206		MD07G1237500	0.955982
1207		MD07G1240700	0.86525
1208		MD07G1251600	0.922371
1209		MD07G1253100	0.774036
1210		MD07G1276400	0.881048
1211		MD07G1294400	0.781843
1212		MD07G1298000	0.724428
1213		MD07G1298600	0.993385
1214		MD07G1302600	0.903901
1215		MD08G1005500	0.944511
1216		MD08G1005600	0.748628
1217		MD08G1013100	0.727793
1218		MD08G1013500	0.943349
1219		MD08G1018800	0.911571
1220		MD08G1020000	0.82078
1221		MD08G1020100	0.849677
1222		MD08G1020200	0.931139
1223		MD08G1023700	0.847027
1224		MD08G1028100	0.790868
1225		MD08G1030100	0.868377
1226		MD08G1031400	0.809542
1227		MD08G1045200	0.887204
1228		MD08G1057400	0.850045
1229		MD08G1068200	0.941222
1230		MD08G1068300	0.934879
1231		MD08G1071600	0.84682
1232		MD08G1083800	0.908261
1233		MD08G1099400	0.952633
1234		MD08G1099500	0.978789
1235		MD08G1099800	0.874986
1236		MD08G1099900	0.822457
1237		MD08G1103700	0.938106
1238		MD08G1107300	0.78817
1239		MD08G1145500	0.89869
1240		MD08G1151000	0.984781
1241		MD08G1184000	0.926692
1242		MD08G1189200	0.898666
1243		MD08G1199600	0.967271
1244		MD08G1205300	0.830492
1245		MD08G1213700	0.850026
1246		MD08G1216000	0.81834
1247		MD08G1234000	0.82945
1248		MD08G1246900	0.818223
1249		MD09G1002500	0.741076
1250		MD09G1025600	0.854396
1251		MD09G1035100	0.906076
1252		MD09G1041900	0.868397
1253		MD09G1046400	0.771446
1254		MD09G1047300	0.912454
1255		MD09G1063300	0.868621
1256		MD09G1081700	0.865992
1257		MD09G1096800	0.829972
1258		MD09G1105900	0.854624
1259		MD09G1112500	0.94008
1260		MD09G1112800	0.881493
1261		MD09G1126700	0.903857
1262		MD09G1138200	0.921077
1263		MD09G1143600	0.926112
1264		MD09G1155500	0.958908
1265		MD09G1172700	0.818136
1266		MD09G1181200	0.733036
1267		MD09G1195100	0.942416
1268		MD09G1203100	0.931761
1269		MD09G1222500	0.903981
1270		MD09G1223400	0.928032
1271		MD09G1257600	0.969255
1272		MD09G1257800	0.743095
1273		MD09G1269800	0.930182
1274		MD09G1274000	0.800093
1275		MD09G1280200	0.943403
1276		MD09G1281400	0.990787
1277		MD09G1284900	0.801686
1278		MD10G1002300	0.879235
1279		MD10G1002500	0.884757
1280		MD10G1002900	0.908058
1281		MD10G1014100	0.92648
1282		MD10G1024000	0.710393
1283		MD10G1034300	0.950872
1284		MD10G1038100	0.901792
1285		MD10G1039900	0.925848
1286		MD10G1040000	0.806171
1287		MD10G1040100	0.828644
1288		MD10G1040300	0.753046
1289		MD10G1041000	0.776043
1290		MD10G1043600	0.876957
1291		MD10G1046000	0.894932
1292		MD10G1048700	0.946861
1293		MD10G1051200	0.852399
1294		MD10G1053600	0.940915
1295		MD10G1053700	0.94748
1296		MD10G1057100	0.89892
1297		MD10G1072700	0.824182
1298		MD10G1091200	0.834719
1299		MD10G1110200	0.732144
1300		MD10G1115400	0.899838
1301		MD10G1118100	0.915547
1302		MD10G1121600	0.968309
1303		MD10G1125200	0.824827
1304		MD10G1133200	0.852304
1305		MD10G1144600	0.894568
1306		MD10G1153300	0.879137
1307		MD10G1161600	0.880808
1308		MD10G1167800	0.815077
1309		MD10G1184700	0.950526
1310		MD10G1189500	0.967899
1311		MD10G1209300	0.830567
1312		MD10G1210500	0.733024
1313		MD10G1212900	0.901801
1314		MD10G1213000	0.736155
1315		MD10G1213100	0.799046
1316		MD10G1216700	0.934032
1317		MD10G1218500	0.963438
1318		MD10G1227800	0.910879
1319		MD10G1234200	0.9335
1320		MD10G1234400	0.887301
1321		MD10G1249200	0.897143
1322		MD10G1249300	0.937417
1323		MD10G1264000	0.745291
1324		MD10G1266900	0.810058
1325		MD10G1274000	0.749185
1326		MD10G1294700	0.882264
1327		MD10G1303600	0.911606
1328		MD10G1311300	0.889062
1329		MD10G1314100	0.935306
1330		MD10G1314200	0.921694
1331		MD10G1327800	0.926371
1332		MD10G1330600	0.942786
1333		MD10G1333100	0.978338
1334		MD11G1011200	0.82226
1335		MD11G1011300	0.868788
1336		MD11G1012600	0.871996
1337		MD11G1021300	0.854337
1338		MD11G1021700	0.831776
1339		MD11G1030200	0.899445
1340		MD11G1046600	0.962407
1341		MD11G1046800	0.941346
1342		MD11G1055600	0.941626
1343		MD11G1055700	0.97168
1344		MD11G1055800	0.939235
1345		MD11G1062200	0.805528
1346		MD11G1073400	0.959285
1347		MD11G1088300	0.819642
1348		MD11G1089300	0.804489
1349		MD11G1090800	0.841816
1350		MD11G1096000	0.848348
1351		MD11G1099600	0.883821
1352		MD11G1101600	0.916923
1353		MD11G1103000	0.963418
1354		MD11G1113500	0.891798
1355		MD11G1131800	0.765238
1356		MD11G1136000	0.950431
1357		MD11G1142100	0.834483
1358		MD11G1150400	0.837888
1359		MD11G1150500	0.804455
1360		MD11G1157000	0.890727
1361		MD11G1158000	0.739162
1362		MD11G1162800	0.925044
1363		MD11G1165600	0.860575
1364		MD11G1172600	0.768162
1365		MD11G1178700	0.975275
1366		MD11G1194600	0.835463
1367		MD11G1206100	0.89934
1368		MD11G1214900	0.847089
1369		MD11G1215000	0.798882
1370		MD11G1228200	0.957837
1371		MD11G1236100	0.964878
1372		MD11G1248000	0.863273
1373		MD11G1251100	0.805662
1374		MD11G1271900	0.964987
1375		MD11G1284000	0.860574
1376		MD11G1293200	0.963092
1377		MD11G1312300	0.964047
1378		MD11G1312400	0.789364
1379		MD12G1002200	0.754841
1380		MD12G1007500	0.933157
1381		MD12G1007600	0.911873
1382		MD12G1012300	0.854492
1383		MD12G1012400	0.989269
1384		MD12G1018200	0.838424
1385		MD12G1018600	0.846491
1386		MD12G1034200	0.895539
1387		MD12G1048700	0.925137
1388		MD12G1083000	0.936606
1389		MD12G1101900	0.709603
1390		MD12G1116300	0.889804
1391		MD12G1117500	0.885071
1392		MD12G1125600	0.879245
1393		MD12G1128400	0.831026
1394		MD12G1143700	0.865686
1395		MD12G1147900	0.954598
1396		MD12G1162600	0.823176
1397		MD12G1166300	0.871864
1398		MD12G1168900	0.875958
1399		MD12G1173400	0.849433
1400		MD12G1174800	0.942477
1401		MD12G1175400	0.872241
1402		MD12G1175500	0.795142
1403		MD12G1182200	0.835951
1404		MD12G1187900	0.805742
1405		MD12G1192500	0.979776
1406		MD12G1195900	0.884252
1407		MD12G1203800	0.772315
1408		MD12G1208300	0.912777
1409		MD12G1215200	0.881832
1410		MD12G1215900	0.810932
1411		MD12G1217700	0.889193
1412		MD12G1220400	0.918795
1413		MD12G1233400	0.864451
1414		MD12G1253800	0.835933
1415		MD12G1253900	0.898769
1416		MD12G1255500	0.793324
1417		MD12G1258400	0.77412
1418		MD12G1260400	0.844385
1419		MD13G1016600	0.977969
1420		MD13G1028000	0.948719
1421		MD13G1035400	0.963514
1422		MD13G1041300	0.825244
1423		MD13G1046500	0.923885
1424		MD13G1049500	0.942467
1425		MD13G1063600	0.759714
1426		MD13G1065400	0.940224
1427		MD13G1071200	0.793547
1428		MD13G1074800	0.940686
1429		MD13G1075900	0.933784
1430		MD13G1080800	0.928041
1431		MD13G1082400	0.935128
1432		MD13G1092200	0.799164
1433		MD13G1103200	0.852885
1434		MD13G1105000	0.881897
1435		MD13G1105100	0.906069
1436		MD13G1109600	0.940476
1437		MD13G1122700	0.791081
1438		MD13G1128600	0.876825
1439		MD13G1141900	0.948398
1440		MD13G1145600	0.921452
1441		MD13G1146900	0.916823
1442		MD13G1159600	0.773084
1443		MD13G1188300	0.986766
1444		MD13G1202000	0.878368
1445		MD13G1215300	0.83369
1446		MD13G1219100	0.894737
1447		MD13G1230800	0.827086
1448		MD13G1255000	0.841042
1449		MD14G1004800	0.97414
1450		MD14G1004900	0.84949
1451		MD14G1008500	0.835947
1452		MD14G1010200	0.927146
1453		MD14G1010300	0.952052
1454		MD14G1017500	0.899501
1455		MD14G1023000	0.870431
1456		MD14G1050400	0.842824
1457		MD14G1050500	0.867533
1458		MD14G1060200	0.956302
1459		MD14G1060800	0.757505
1460		MD14G1069200	0.759145
1461		MD14G1075100	0.762646
1462		MD14G1087900	0.877039
1463		MD14G1102600	0.92631
1464		MD14G1103200	0.88316
1465		MD14G1106500	0.835573
1466		MD14G1123200	0.929816
1467		MD14G1125900	0.979826
1468		MD14G1153300	0.859821
1469		MD14G1167500	0.831641
1470		MD14G1167600	0.77414
1471		MD14G1179700	0.950252
1472		MD14G1180100	0.990908
1473		MD14G1186300	0.878123
1474		MD14G1186600	0.842444
1475		MD14G1195100	0.933957
1476		MD14G1197800	0.794631
1477		MD14G1229700	0.947691
1478		MD14G1243700	0.816433
1479		MD14G1244000	0.825296
1480		MD15G1007200	0.922439
1481		MD15G1007500	0.874836
1482		MD15G1013000	0.875022
1483		MD15G1018100	0.890705
1484		MD15G1025500	0.843631
1485		MD15G1031700	0.9892
1486		MD15G1040000	0.747573
1487		MD15G1053800	0.865458
1488		MD15G1080600	0.9883
1489		MD15G1089000	0.941234
1490		MD15G1120300	0.721278
1491		MD15G1125000	0.952942
1492		MD15G1126000	0.878526
1493		MD15G1150900	0.813604
1494		MD15G1151300	0.753695
1495		MD15G1160600	0.948171
1496		MD15G1168300	0.925923
1497		MD15G1180700	0.956634
1498		MD15G1181100	0.803567
1499		MD15G1193900	0.830344
1500		MD15G1196300	0.926456
1501		MD15G1200200	0.777812
1502		MD15G1222600	0.768203
1503		MD15G1225400	0.791652
1504		MD15G1240400	0.874478
1505		MD15G1243000	0.971708
1506		MD15G1251000	0.89842
1507		MD15G1268400	0.827649
1508		MD15G1282600	0.884613
1509		MD15G1313200	0.997103
1510		MD15G1318200	0.934328
1511		MD15G1322500	0.92404
1512		MD15G1328100	0.941676
1513		MD15G1335800	0.924168
1514		MD15G1354000	0.856786
1515		MD15G1357800	0.834978
1516		MD15G1369200	0.840422
1517		MD15G1369500	0.853833
1518		MD15G1375200	0.886004
1519		MD15G1393900	0.754109
1520		MD15G1400400	0.736531
1521		MD15G1443700	0.705607
1522		MD16G1006800	0.968666
1523		MD16G1014500	0.865297
1524		MD16G1021300	0.721786
1525		MD16G1030900	0.749571
1526		MD16G1037900	0.997202
1527		MD16G1047700	0.884348
1528		MD16G1050500	0.850083
1529		MD16G1050600	0.877112
1530		MD16G1063900	0.968948
1531		MD16G1080400	0.857873
1532		MD16G1082900	0.837104
1533		MD16G1088000	0.804903
1534		MD16G1102700	0.858565
1535		MD16G1104800	0.876524
1536		MD16G1104900	0.812321
1537		MD16G1109600	0.904066
1538		MD16G1113400	0.818999
1539		MD16G1113500	0.937977
1540		MD16G1113800	0.96642
1541		MD16G1115500	0.939026
1542		MD16G1122000	0.716928
1543		MD16G1124900	0.902167
1544		MD16G1130600	0.998933
1545		MD16G1131300	0.777873
1546		MD16G1137400	0.876269
1547		MD16G1138600	0.937012
1548		MD16G1146200	0.708281
1549		MD16G1151000	0.767062
1550		MD16G1152300	0.720658
1551		MD16G1156900	0.96556
1552		MD16G1158400	0.886629
1553		MD16G1167500	0.718497
1554		MD16G1212600	0.896458
1555		MD16G1217200	0.957327
1556		MD16G1242000	0.827571
1557		MD16G1256200	0.990288
1558		MD16G1259000	0.930006
1559		MD16G1270700	0.77224
1560		MD16G1276000	0.903638
1561		MD16G1283600	0.832611
1562		MD16G1283700	0.795015
1563		MD16G1285600	0.893056
1564		MD17G1000600	0.73753
1565		MD17G1012500	0.823455
1566		MD17G1020300	0.813465
1567		MD17G1057100	0.907494
1568		MD17G1059100	0.915493
1569		MD17G1072500	0.948956
1570		MD17G1074400	0.798258
1571		MD17G1075600	0.859458
1572		MD17G1079700	0.719251
1573		MD17G1083600	0.959995
1574		MD17G1089700	0.832836
1575		MD17G1104600	0.779794
1576		MD17G1113200	0.845581
1577		MD17G1116400	0.913122
1578		MD17G1118300	0.71796
1579		MD17G1122000	0.915096
1580		MD17G1135200	0.92283
1581		MD17G1135300	0.890388
1582		MD17G1144200	0.993476
1583		MD17G1179500	0.857037
1584		MD17G1184600	0.94875
1585		MD17G1194200	0.926667
1586		MD17G1225700	0.784214
1587		MD17G1229500	0.828624
1588		MD17G1234200	0.983689
1589		MD17G1240800	0.886017
1590		MD17G1253900	0.870252
1591		MD17G1256500	0.900667
1592		MD17G1257900	0.819311
1593		MD17G1260600	0.999312
1594		MD17G1260800	0.855717
1595		MD17G1263500	0.961111
1596		MD17G1268200	0.953519
1597		MD17G1269100	0.88874
1598		MD17G1270300	0.861703
1599		MD17G1276700	0.984005
1600		MD17G1286900	0.922328
1601		MD17G1287000	0.835952
1602		Malus_domestica_newGene_10596	0.7172
1603		Malus_domestica_newGene_1062	0.925303
1604		Malus_domestica_newGene_10716	0.86299
1605		Malus_domestica_newGene_11011	0.948777
1606		Malus_domestica_newGene_11121	0.848623
1607		Malus_domestica_newGene_11168	0.880145
1608		Malus_domestica_newGene_11182	0.949102
1609		Malus_domestica_newGene_1553	0.933671
1610		Malus_domestica_newGene_1593	0.922372
1611		Malus_domestica_newGene_1606	0.902588
1612		Malus_domestica_newGene_2263	0.855783
1613		Malus_domestica_newGene_2621	0.833586
1614		Malus_domestica_newGene_2759	0.891118
1615		Malus_domestica_newGene_2827	0.850838
1616		Malus_domestica_newGene_2913	0.786809
1617		Malus_domestica_newGene_3127	0.84989
1618		Malus_domestica_newGene_3166	0.927037
1619		Malus_domestica_newGene_3243	0.899596
1620		Malus_domestica_newGene_3514	0.904457
1621		Malus_domestica_newGene_3837	0.965473
1622		Malus_domestica_newGene_3913	0.781796
1623		Malus_domestica_newGene_4378	0.856184
1624		Malus_domestica_newGene_4463	0.902865
1625		Malus_domestica_newGene_4642	0.912722
1626		Malus_domestica_newGene_4709	0.897269
1627		Malus_domestica_newGene_4729	0.910273
1628		Malus_domestica_newGene_4846	0.843771
1629		Malus_domestica_newGene_4952	0.913374
1630		Malus_domestica_newGene_5073	0.886273
1631		Malus_domestica_newGene_5086	0.771701
1632		Malus_domestica_newGene_5134	0.970591
1633		Malus_domestica_newGene_5159	0.817218
1634		Malus_domestica_newGene_5445	0.902836
1635		Malus_domestica_newGene_5623	0.772602
1636		Malus_domestica_newGene_5636	0.838748
1637		Malus_domestica_newGene_5733	0.967968
1638		Malus_domestica_newGene_6431	0.884299
1639		Malus_domestica_newGene_6747	0.893931
1640		Malus_domestica_newGene_7132	0.879107
1641		Malus_domestica_newGene_7422	0.882784
1642		Malus_domestica_newGene_7958	0.860063
1643		Malus_domestica_newGene_8230	0.895336
1644		Malus_domestica_newGene_8516	0.807614
1645		Malus_domestica_newGene_8623	0.904437
1646		Malus_domestica_newGene_9336	0.94722
1647		Malus_domestica_newGene_9356	0.925437
1648		Malus_domestica_newGene_9367	0.98408
1649		Malus_domestica_newGene_9370	0.978957
1650		Malus_domestica_newGene_9371	0.901274
1651		Malus_domestica_newGene_9799	0.905619
1652	kMEgreen	MD00G1000600	0.947679
1653		MD00G1004300	0.974682
1654		MD00G1013600	0.965809
1655		MD00G1015700	0.968577
1656		MD00G1015800	0.891811
1657		MD00G1021400	0.733191
1658		MD00G1021800	0.702768
1659		MD00G1022700	0.74644
1660		MD00G1023400	0.91016
1661		MD00G1023500	0.722965
1662		MD00G1029500	0.959379
1663		MD00G1033400	0.988343
1664		MD00G1035000	0.854619
1665		MD00G1035800	0.945788
1666		MD00G1036600	0.894103
1667		MD00G1037200	0.917758
1668		MD00G1040000	0.910125
1669		MD00G1040900	0.917131
1670		MD00G1056000	0.929987
1671		MD00G1056400	0.93181
1672		MD00G1057400	0.964653
1673		MD00G1057700	0.914566
1674		MD00G1060800	0.907
1675		MD00G1061100	0.752278
1676		MD00G1068500	0.921676
1677		MD00G1076100	0.877451
1678		MD00G1077900	0.926775
1679		MD00G1093800	0.841238
1680		MD00G1097000	0.958098
1681		MD00G1103100	0.968237
1682		MD00G1105000	0.961561
1683		MD00G1107700	0.946231
1684		MD00G1107800	0.948639
1685		MD00G1109200	0.96409
1686		MD00G1109300	0.913835
1687		MD00G1109700	0.96391
1688		MD00G1116600	0.855303
1689		MD00G1121500	0.822344
1690		MD00G1125400	0.935789
1691		MD00G1125800	0.942161
1692		MD00G1131800	0.924445
1693		MD00G1132400	0.956933
1694		MD00G1133500	0.734311
1695		MD00G1133700	0.838141
1696		MD00G1139900	0.908482
1697		MD00G1144800	0.902004
1698		MD00G1151500	0.78687
1699		MD00G1161400	0.967034
1700		MD00G1169400	0.91432
1701		MD00G1173600	0.901271
1702		MD00G1189000	0.807612
1703		MD00G1192700	0.905794
1704		MD00G1200300	0.967919
1705		MD01G1000300	0.787425
1706		MD01G1003600	0.911509
1707		MD01G1004300	0.932893
1708		MD01G1017900	0.983079
1709		MD01G1018600	0.976285
1710		MD01G1029500	0.824481
1711		MD01G1031700	0.709733
1712		MD01G1032400	0.953543
1713		MD01G1033000	0.970469
1714		MD01G1044100	0.95177
1715		MD01G1046700	0.97603
1716		MD01G1050200	0.983223
1717		MD01G1060200	0.955933
1718		MD01G1062800	0.911837
1719		MD01G1069500	0.952875
1720		MD01G1074400	0.906099
1721		MD01G1076400	0.85705
1722		MD01G1078500	0.963625
1723		MD01G1080600	0.863559
1724		MD01G1080900	0.98295
1725		MD01G1086200	0.915077
1726		MD01G1086700	0.944328
1727		MD01G1089400	0.946269
1728		MD01G1092700	0.902271
1729		MD01G1092800	0.862743
1730		MD01G1093000	0.907773
1731		MD01G1100600	0.922105
1732		MD01G1116700	0.975325
1733		MD01G1117400	0.753574
1734		MD01G1121300	0.913101
1735		MD01G1121500	0.932195
1736		MD01G1126500	0.925577
1737		MD01G1132800	0.958559
1738		MD01G1134100	0.895433
1739		MD01G1135600	0.970141
1740		MD01G1136800	0.858697
1741		MD01G1137900	0.97403
1742		MD01G1141000	0.918372
1743		MD01G1144200	0.936198
1744		MD01G1146300	0.926687
1745		MD01G1152600	0.987292
1746		MD01G1154900	0.947666
1747		MD01G1163200	0.909701
1748		MD01G1166300	0.840397
1749		MD01G1167600	0.86267
1750		MD01G1170000	0.965786
1751		MD01G1176100	0.749098
1752		MD01G1176400	0.968396
1753		MD01G1184900	0.956229
1754		MD01G1193200	0.949356
1755		MD01G1193700	0.881006
1756		MD01G1193800	0.841682
1757		MD01G1195800	0.904905
1758		MD01G1198700	0.874571
1759		MD01G1201300	0.950947
1760		MD01G1201800	0.974165
1761		MD01G1208700	0.855513
1762		MD01G1211100	0.935817
1763		MD01G1216700	0.797481
1764		MD01G1216900	0.957404
1765		MD01G1220200	0.971611
1766		MD01G1221800	0.952507
1767		MD01G1221900	0.968494
1768		MD01G1222400	0.989682
1769		MD01G1223200	0.955298
1770		MD01G1225500	0.983014
1771		MD01G1228300	0.922332
1772		MD01G1230400	0.967235
1773		MD01G1233900	0.980418
1774		MD01G1239000	0.757051
1775		MD02G1000500	0.798958
1776		MD02G1004700	0.763027
1777		MD02G1009300	0.975613
1778		MD02G1012500	0.961572
1779		MD02G1012800	0.922287
1780		MD02G1022400	0.733732
1781		MD02G1024100	0.930933
1782		MD02G1025200	0.906764
1783		MD02G1029500	0.956718
1784		MD02G1038100	0.918974
1785		MD02G1041100	0.960313
1786		MD02G1041500	0.956189
1787		MD02G1041600	0.958197
1788		MD02G1042000	0.96466
1789		MD02G1043200	0.975205
1790		MD02G1044800	0.813388
1791		MD02G1048400	0.981904
1792		MD02G1049200	0.864729
1793		MD02G1049800	0.900401
1794		MD02G1050200	0.813305
1795		MD02G1052300	0.955938
1796		MD02G1053500	0.827166
1797		MD02G1053600	0.879983
1798		MD02G1054100	0.986655
1799		MD02G1055800	0.952997
1800		MD02G1056200	0.93407
1801		MD02G1060200	0.902165
1802		MD02G1063900	0.964532
1803		MD02G1066900	0.910787
1804		MD02G1067500	0.987987
1805		MD02G1076600	0.960182
1806		MD02G1079200	0.989742
1807		MD02G1083500	0.941064
1808		MD02G1083800	0.898443
1809		MD02G1087100	0.91332
1810		MD02G1093300	0.936872
1811		MD02G1101000	0.983171
1812		MD02G1101100	0.976195
1813		MD02G1101900	0.97593
1814		MD02G1102000	0.933872
1815		MD02G1102100	0.958632
1816		MD02G1108700	0.933684
1817		MD02G1113800	0.95345
1818		MD02G1121200	0.936795
1819		MD02G1121300	0.896728
1820		MD02G1126800	0.856077
1821		MD02G1130800	0.823055
1822		MD02G1136000	0.946739
1823		MD02G1140800	0.763283
1824		MD02G1146300	0.851882
1825		MD02G1154600	0.899167
1826		MD02G1155400	0.926922
1827		MD02G1155800	0.964782
1828		MD02G1157800	0.959506
1829		MD02G1161000	0.877672
1830		MD02G1161200	0.97308
1831		MD02G1169800	0.823918
1832		MD02G1181000	0.964265
1833		MD02G1198100	0.826128
1834		MD02G1200300	0.95046
1835		MD02G1225200	0.782383
1836		MD02G1236600	0.933079
1837		MD02G1240300	0.890302
1838		MD02G1247100	0.893987
1839		MD02G1247800	0.715422
1840		MD02G1249500	0.988726
1841		MD02G1249700	0.993117
1842		MD02G1251000	0.864708
1843		MD02G1256500	0.923962
1844		MD02G1260500	0.922105
1845		MD02G1262200	0.905759
1846		MD02G1262500	0.745732
1847		MD02G1268900	0.788601
1848		MD02G1269300	0.880299
1849		MD02G1276400	0.974744
1850		MD02G1284100	0.899194
1851		MD02G1286100	0.761542
1852		MD02G1288700	0.758091
1853		MD02G1290900	0.891035
1854		MD02G1291000	0.931284
1855		MD02G1296000	0.756397
1856		MD02G1297000	0.995359
1857		MD02G1307200	0.897578
1858		MD02G1307700	0.936247
1859		MD02G1308600	0.876315
1860		MD02G1309400	0.809256
1861		MD02G1309500	0.888298
1862		MD02G1309600	0.779989
1863		MD02G1309700	0.95749
1864		MD02G1312100	0.916697
1865		MD02G1320700	0.957487
1866		MD03G1002600	0.9938
1867		MD03G1003200	0.956529
1868		MD03G1004000	0.967413
1869		MD03G1007600	0.96973
1870		MD03G1010600	0.896434
1871		MD03G1012700	0.726029
1872		MD03G1015500	0.788636
1873		MD03G1019200	0.962456
1874		MD03G1019400	0.949559
1875		MD03G1020400	0.992117
1876		MD03G1022700	0.950823
1877		MD03G1024700	0.897902
1878		MD03G1024800	0.73719
1879		MD03G1025200	0.830323
1880		MD03G1026300	0.806867
1881		MD03G1029000	0.953668
1882		MD03G1031800	0.732168
1883		MD03G1031900	0.800413
1884		MD03G1033200	0.956904
1885		MD03G1033300	0.98881
1886		MD03G1038400	0.805744
1887		MD03G1039900	0.937913
1888		MD03G1040000	0.966055
1889		MD03G1040700	0.917215
1890		MD03G1040900	0.950213
1891		MD03G1041000	0.945046
1892		MD03G1042800	0.958689
1893		MD03G1044200	0.818476
1894		MD03G1047200	0.987672
1895		MD03G1049600	0.960179
1896		MD03G1053500	0.950695
1897		MD03G1057900	0.981773
1898		MD03G1063500	0.99265
1899		MD03G1067300	0.940317
1900		MD03G1067700	0.941664
1901		MD03G1067800	0.995889
1902		MD03G1073600	0.84904
1903		MD03G1073700	0.991327
1904		MD03G1073800	0.971497
1905		MD03G1083100	0.749785
1906		MD03G1086000	0.813072
1907		MD03G1090000	0.893541
1908		MD03G1090700	0.988648
1909		MD03G1098200	0.922398
1910		MD03G1108900	0.732554
1911		MD03G1111600	0.796322
1912		MD03G1113800	0.82191
1913		MD03G1121300	0.737314
1914		MD03G1135700	0.845768
1915		MD03G1135800	0.985176
1916		MD03G1136000	0.978849
1917		MD03G1159100	0.809146
1918		MD03G1168700	0.934759
1919		MD03G1170900	0.935389
1920		MD03G1173700	0.968129
1921		MD03G1174000	0.996352
1922		MD03G1175000	0.971967
1923		MD03G1185800	0.832888
1924		MD03G1190300	0.913386
1925		MD03G1191400	0.87542
1926		MD03G1194500	0.974129
1927		MD03G1194600	0.984217
1928		MD03G1204900	0.943818
1929		MD03G1211500	0.969954
1930		MD03G1212800	0.962101
1931		MD03G1213000	0.875527
1932		MD03G1218900	0.986422
1933		MD03G1221300	0.947751
1934		MD03G1221800	0.748285
1935		MD03G1223400	0.977022
1936		MD03G1223800	0.949749
1937		MD03G1228100	0.932839
1938		MD03G1229600	0.90542
1939		MD03G1230000	0.932922
1940		MD03G1258300	0.893702
1941		MD03G1258700	0.938073
1942		MD03G1259200	0.851599
1943		MD03G1271700	0.897738
1944		MD03G1276500	0.948872
1945		MD03G1280800	0.862775
1946		MD03G1282300	0.894577
1947		MD03G1292600	0.977859
1948		MD04G1000500	0.955785
1949		MD04G1001800	0.966334
1950		MD04G1002200	0.835049
1951		MD04G1008100	0.911804
1952		MD04G1010000	0.963467
1953		MD04G1022400	0.903568
1954		MD04G1024000	0.945823
1955		MD04G1025800	0.96872
1956		MD04G1028300	0.729789
1957		MD04G1031800	0.824495
1958		MD04G1033500	0.796573
1959		MD04G1036200	0.82867
1960		MD04G1040300	0.982523
1961		MD04G1041400	0.913462
1962		MD04G1060700	0.842267
1963		MD04G1064700	0.94699
1964		MD04G1071000	0.860763
1965		MD04G1083900	0.969433
1966		MD04G1085800	0.86716
1967		MD04G1089800	0.98875
1968		MD04G1103900	0.968511
1969		MD04G1104900	0.901737
1970		MD04G1116300	0.869715
1971		MD04G1127200	0.978162
1972		MD04G1129000	0.903105
1973		MD04G1131700	0.842482
1974		MD04G1131900	0.917391
1975		MD04G1135400	0.982524
1976		MD04G1135500	0.986843
1977		MD04G1136800	0.703793
1978		MD04G1137000	0.746982
1979		MD04G1138000	0.888033
1980		MD04G1139000	0.960824
1981		MD04G1143200	0.981938
1982		MD04G1143400	0.97728
1983		MD04G1147400	0.931799
1984		MD04G1151300	0.988626
1985		MD04G1158200	0.940115
1986		MD04G1159900	0.943383
1987		MD04G1166300	0.993372
1988		MD04G1166400	0.993293
1989		MD04G1169900	0.986085
1990		MD04G1170000	0.98347
1991		MD04G1171300	0.871657
1992		MD04G1175800	0.947074
1993		MD04G1180300	0.942586
1994		MD04G1181500	0.981892
1995		MD04G1184500	0.978443
1996		MD04G1191000	0.939433
1997		MD04G1195400	0.933982
1998		MD04G1209300	0.960761
[truncated: 2,629 more rows]
