# Supplementary material for: Transcriptome Analysis of the Effects of Grafting Interstocks on Apple Rootstocks and Scions
Source: Int J Mol Sci. 2023 Jan 2;24(1):807. doi: 10.3390/ijms24010807 (PMC9821396; doi:10.3390/ijms24010807)
Supplement: Supplementary file 1 [file ijms-24-00807-s001.zip › ijms-2049849-supplementary/ijms-2049849-supplementary tables and figures/Table S9.xlsx]

## Sheet: Table S9a
	Table S9a The effect of dwarfing interstock on scion gene expression
NO.	Combination	Gene ID	Gene name	BS-1	BS-2	BS-3	MS-1	MS-2	MS-3	FDR	log2FC	regulated
1	Carbon metabolism	MD15G1416700	GDCSH	3.61435	4.87063	4.85053	0	0	0	6.5786e-14	-9.72839	down
2		MD04G1241400	GDH1	19.2407	15.8484	18.3669	7.75406	5.75449	8.31028	4.1011e-11	-1.2368	down
3		MD14G1002500	GDH1	0.061352	0.271182	0.245489	1.13622	1.51987	1.14897	5.30914e-08	2.75203	up
4		MD00G1031300	--	1.99378	1.4873	1.79286	0.916462	0.455658	0.717439	0.000308853	-1.26951	down
5		MD12G1169900	ACX4	9.58063	9.30304	9.1575	2.91389	4.59395	3.64695	1.63022e-08	-1.27628	down
6		MD02G1053000	At4g13360	2.09379	2.56847	3.38285	7.76497	6.34393	5.68033	1.77124e-05	1.34274	up
7		MD11G1104800	OsI_37456	5.76716	5.67894	6.94631	0	0	0	4.49511e-17	-10.666	down
8		MD15G1327600	gpmA1	1.27164	1.40481	1.01062	5.29018	5.53169	5.65184	1.94592e-22	2.20401	up
9		MD04G1055700	GDH2	8.37422	6.55094	6.57653	2.71783	2.93028	2.85671	1.21648e-10	-1.28214	down
10		MD10G1046900	EMB3003	13.4536	13.1704	11.8966	5.75685	6.10086	6.1568	5.96517e-13	-1.0416	down
11		MD02G1068900	PFK3	0.580159	1.18105	0.97702	3.70517	2.27903	3.30989	4.31665e-07	1.81216	up
12		MD07G1124400	HPR3	1.15482	1.37083	0.835362	0.047997	0.247496	0.057226	2.82293e-06	-3.1265	down
13		MD05G1237100	GDH	0	0	0	0.966208	0.808733	0.877736	1.31033e-09	8.32051	up
14		MD01G1065600	CAS2	7.24266	11.2006	8.39586	39.6728	53.7271	45.387	9.48601e-31	2.42217	up
15		MD12G1169800	ACX4	5.90483	10.8858	7.61568	1.94701	2.04422	1.84627	0.000413805	-1.93436	down
16		MD03G1006300	AAE18	18.5588	11.8678	12.858	4.77343	5.0471	4.23761	8.6025e-14	-1.5671	down
17		MD15G1410000	--	0.597939	0.652243	0.657395	0.231011	0.126533	0.362113	0.00789561	-1.33023	down
18		MD06G1028600	PRS1	1.08458	0.690101	1.0773	4.54806	2.91545	1.15027	0.00181221	1.62924	up
19		MD13G1060200	OsI_011697	2.21575	2.17694	2.067	6.67574	7.51443	5.97731	4.15783e-17	1.68758	up
20		MD07G1073000	OsI_35105	7.07296	12.6536	13.6385	4.43269	3.66787	3.12834	1.80512e-07	-1.5226	down
21		MD07G1017200	FKBP42	0.094154	0	0	3.65605	6.04542	7.14569	1.09416e-16	7.1791	up
22		MD12G1170600	ACX4	5.68189	5.27965	5.74819	1.53237	1.30051	2.41445	8.98483e-07	-1.59787	down
23		MD00G1015600	--	0.911069	0.991427	1.36555	1.89813	1.92338	2.7795	0.00398928	1.06705	up
24		MD02G1308300	FKBP42	0	0.090083	0	2.00205	1.71076	4.64779	0.000938716	6.43657	up
25		MD11G1083100	ENO3	0.263318	0.440396	0.344657	2.21916	2.68721	2.49889	5.45753e-19	2.85449	up
26		Malus_domestica_newGene_2926	--	1.69461	1.68729	1.91612	0.116769	0	0.099618	2.28453e-15	-4.3657	down
27		MD00G1055300	CIT	8.93328	8.79652	8.11627	17.1198	16.1108	17.5621	1.51211e-14	1.02861	up
28		MD10G1047200	EMB3003	0	0	0	2.92959	5.3012	4.08413	6.32979e-09	8.15915	up
29		MD02G1051100	At4g13360	0.091916	0	0.431748	9.07594	9.46481	8.69674	1.29616e-06	5.65915	up
30		MD17G1045300	AATP1	2.40175	1.25273	1.22754	26.8888	22.4681	10.8591	1.45312e-24	3.6676	up
31		MD09G1043700	AATP1	4.4357	4.94894	4.14701	15.639	6.01676	6.84309	0.00436657	1.12049	up
32		MD13G1227200	ENO3	0.771888	1.51832	0.747975	2.60585	3.22082	2.54889	0.00459654	1.48476	up
33	Plant hormone signal transduction	MD02G1276300	CXE15	2.98617	3.56763	4.15856	0.215169	0.390587	0.598304	3.25299e-13	-3.02152	down
34		MD11G1025500	LECRK2	1.9809	2.03708	1.63276	0.284428	0.348966	0.348165	3.77717e-16	-2.45013	down
35		MD15G1180700	EFM	3.0373	3.06273	4.26196	7.50412	9.34888	12.3562	2.94345e-09	1.5515	up
36		MD10G1095900	CYCD3-1	1.88846	2.36932	2.39513	0.756962	1.26921	0.901812	0.00172958	-1.12473	down
37		MD01G1056900	SK7	1.66459	0.975194	1.90755	0.098276	0.254499	0.121328	5.54754e-06	-3.15581	down
38		MD07G1156400	SAUR32	5.87858	9.47683	9.29365	21.5992	39.2035	22.6834	6.04946e-08	1.80437	up
39		MD04G1008600	LECRKS2	1.82842	1.88434	1.08897	0.731452	0.566686	0.53459	0.000264246	-1.33065	down
40		MD15G1081100	HEC2	0.079779	0.623738	0.056633	2.74065	5.41124	2.26503	1.06848e-06	3.80228	up
41		MD04G1194300	CKI1	0.206325	0.145254	0.100979	0.745241	0.362051	0.412469	0.00106875	1.77165	up
42		MD17G1112700	PAT1	2.55476	2.13743	2.73145	8.92781	10.5935	12.7388	4.50359e-26	2.17315	up
43		MD11G1098000	SCL14	1.14288	0.70778	0.691317	1.63489	1.92279	1.42149	0.00580708	1.01247	up
44		MD13G1108300	RR26	1.00147	0.645509	0.662211	1.86951	1.45867	2.00009	0.00023606	1.26071	up
45		MD02G1245600	LRK10	0.764549	0.754549	0.875306	0.054674	0.171917	0	0.000220661	-3.26934	down
46		MD04G1165000	PYL4	2.02731	2.01098	4.18852	8.28706	6.63335	6.71127	6.31243e-05	1.43961	up
47		MD05G1360300	SCL13	4.66387	5.00567	3.95329	11.803	8.85637	6.29535	0.000141527	1.03354	up
48		MD02G1254300	LRK10	0.351765	0.143407	0.181071	7.99636	8.392	5.26609	2.36673e-47	5.00397	up
49		MD08G1187200	SAPK2	14.9703	13.6137	13.5829	6.3207	5.79194	5.84096	2.59551e-15	-1.17842	down
50		MD09G1203100	PHP5	1.39683	3.34755	4.32127	14.4896	13.9206	11.0875	5.88803e-08	2.16118	up
51		MD14G1137200	MYC4	0.415744	0.103346	0.249425	4.8983	0.745848	1.69726	3.71858e-06	3.26365	up
52		MD03G1088900	SCL14	0.741432	0.814731	1.29122	1.8371	2.4589	2.53012	0.000132916	1.31678	up
53		MD04G1225000	IAA3	10.5693	7.00191	6.46823	14.5435	20.4362	16.1079	1.402e-05	1.14022	up
54		MD15G1220400	TIFY10A	1.92619	2.36425	2.08634	6.22407	8.52369	5.3726	9.56034e-11	1.70314	up
55		MD16G1068400	AHK3	0.104824	0.047247	0	0.896259	0.558345	0.566713	4.43695e-07	3.71701	up
56		MD11G1293900	AHP1	3.33585	3.51558	4.76428	18.6442	15.2181	15.5972	6.75715e-24	2.13883	up
57		MD14G1186200	BSK5	1.97915	1.66689	1.85907	4.70753	3.58506	3.32106	0.00176954	1.12035	up
58		MD10G1216700	IPN2	5.17814	3.47144	5.00041	10.9306	12.8019	11.5835	1.16799e-11	1.42458	up
59		MD03G1284700	GH3.9	0.067844	0.332737	0.291601	0.77648	0.88311	0.84629	0.00311069	1.88635	up
60		MD13G1213100	ERF1B	0.597716	0.927943	0.303294	7.55337	17.2161	9.46831	1.82514e-21	4.22748	up
61		MD03G1086800	BOA	0.74536	1.24094	1.60972	2.88558	2.95622	2.96142	0.000143575	1.34179	up
62		MD03G1214700	CIGR1	4.02057	3.73736	3.14524	8.0798	7.29446	8.14375	1.03719e-11	1.16296	up
63		MD15G1155800	ARR18	0.782264	0.804425	0.578419	2.918	3.12532	2.05611	2.13908e-11	1.93992	up
64		MD11G1025200	LECRK3	2.95477	2.66977	3.0394	0.387441	0.375928	0.245528	7.78723e-28	-3.05531	down
65		MD03G1085400	At2g29380	2.47266	1.57809	0.653922	4.25522	3.56325	10.2325	0.000234589	1.99884	up
66		MD06G1119900	MYC3	0.478422	0.315903	0.454089	1.53285	3.1112	1.0697	6.14436e-06	2.22042	up
67		MD10G1214300	MIK2	0.8384	0.647269	0.781524	2.50156	2.36064	2.8768	3.04273e-16	1.82255	up
68		MD03G1089200	SCL30	0.365272	0.436164	0.4887	1.0144	0.801046	0.751808	0.00163248	1.03366	up
69		MD11G1160500	T	4.98253	3.7138	5.70209	2.18305	1.82662	2.17657	0.000260873	-1.15319	down
70		MD10G1278800	MOF1	1.77216	1.64276	1.01235	22.9152	25.586	26.2885	8.34828e-83	4.13033	up
71		MD13G1209700	ETR2	9.83521	8.36541	6.66908	28.2722	25.1279	39.6236	5.54458e-18	1.95923	up
72		MD14G1186600	BSK7	0.162168	0.325531	0.141473	1.71804	2.36329	1.40902	1.66862e-07	3.12882	up
73		MD15G1090600	IAA26	19.6657	18.485	19.2324	52.059	37.1533	42.2057	2.98789e-14	1.24772	up
74		MD11G1097900	SCL14	0.841761	0.625417	0.527375	2.17339	1.48869	1.91063	4.92347e-06	1.53027	up
75		MD13G1036800	At1g68400	18.2752	16.3797	17.6835	7.95712	8.13798	8.13246	1.7801e-16	-1.05684	down
76		MD05G1238400	IPN2	4.78438	4.33695	7.8721	13.6578	15.3947	13.3178	1.38934e-07	1.36971	up
77		MD03G1292200	ERS1	6.48442	5.14035	4.39103	13.2734	16.3784	20.2516	8.337e-14	1.69585	up
78		MD11G1012200	BSK1	4.80863	5.33651	5.03151	9.27122	9.9562	11.7881	3.7962e-09	1.08771	up
79		MD12G1226800	AHP1	109.538	85.7676	87.1257	26.3487	39.0857	35.0886	4.4397e-13	-1.43373	down
80		MD02G1039800	EFM	1.72496	1.22792	2.18651	4.30933	5.37836	4.71342	7.39175e-09	1.53736	up
81		MD16G1212600	ETR2	12.3812	13.6587	14.4974	26.9998	30.871	28.0493	5.60172e-15	1.13654	up
82		MD13G1237300	XTH23	8.03737	10.074	8.74508	24.4677	22.9347	14.1876	5.74691e-07	1.24483	up
83		MD12G1162400	LAX2	1.50724	1.4654	1.36337	2.63033	2.87261	2.9156	1.55252e-06	1.00959	up
84		MD15G1278400	At5g66900	0.788044	0.820127	0.454478	4.67926	2.34527	1.93395	1.51796e-07	2.15796	up
85		MD16G1216400	ERF095	1.73146	1.71378	1.38961	4.88393	4.45735	10.2877	1.81226e-05	2.07016	up
86		MD02G1205700	SAUR36	11.1496	9.87993	9.66167	28.7535	29.7105	24.2684	1.47557e-16	1.48055	up
87		MD11G1021300	RLK1	0	0.14867	0.019756	6.0508	5.48986	4.46289	1.57974e-22	6.43376	up
88		MD11G1021100	LECRK3	0.042693	0.099192	0.034208	1.06911	0.909106	0.807793	7.38891e-14	3.95084	up
89		Malus_domestica_newGene_6479	L	0	0	0	0.738657	0.6933	0.641962	6.8367e-10	8.41358	up
90		MD09G1265400	KAN1	1.07159	1.70009	0.911497	0.21943	0.321052	0.224832	2.13791e-06	-2.19734	down
91		MD00G1007000	RKF1	0.005208	0	0	0.70113	1.07359	0.889514	2.21439e-10	8.43043	up
92		MD10G1215200	MIK2	8.9004	8.54876	7.05666	0.041463	0.054952	0.026515	9.35271e-77	-7.439	down
93		MD06G1120000	BHLH28	2.16791	1.17649	0.981735	5.05674	5.61958	4.93341	2.00201e-09	1.89879	up
94		MD05G1257000	At1g56130	2.63256	2.54346	1.90102	0.833095	0.565906	0.800464	3.5478e-09	-1.6241	down
95		MD05G1128600	RBK1	0.082689	0.141514	0.058827	0.673977	0.434563	0.52162	8.38199e-05	2.44713	up
96		Malus_domestica_newGene_7282	RGA	12.8376	11.5606	12.6419	0	0.049194	0	4.64986e-18	-9.4719	down
97		MD10G1273400	RKF1	4.86362	4.18822	2.84701	15.7399	12.8506	19.1573	1.59528e-17	2.05997	up
98		MD13G1204700	IAA3	1.59566	1.35491	1.4875	0.053129	0	0.282176	1.83064e-05	-3.49942	down
99		MD15G1281000	S	0.996687	1.0103	0.662684	1.78429	1.58073	3.18509	0.000538872	1.35259	up
100		MD12G1091100	NOOT2	3.44643	5.10754	6.78783	2.23907	2.74121	1.32682	0.00746757	-1.23078	down
101		MD05G1110300	S	20.2481	31.681	30.0636	8.8917	7.43429	4.28028	8.41766e-10	-1.94795	down
102		MD11G1099000	SCL14	3.94184	4.42565	4.06665	2.68544	1.28043	1.85212	0.000521996	-1.04397	down
103		MD15G1278600	At5g66900	2.3773	2.52217	1.5833	19.3922	9.0764	6.5867	3.15526e-11	2.48104	up
104		MD12G1227200	GID1C	15.8644	13.3403	25.2946	2.30783	1.63206	1.92573	3.47675e-31	-3.16	down
105		MD10G1214600	MIK2	1.60493	2.14074	2.85738	0	0	0	4.29573e-10	-8.53273	down
106		MD02G1198000	GA20ox1	0.272558	0.236706	0.270797	2.68141	4.5285	3.6326	1.87229e-24	3.79049	up
107		MD10G1194100	GA2ox1	0.613085	1.81725	0.75377	5.36974	4.81621	3.93715	1.61738e-07	2.18609	up
108	Nitrogen metabolism	MD09G1028900	NRT2.7	0.35624	0.236135	0.199292	1.29934	1.13888	1.92863	1.27334e-06	2.46387	up
109		MD08G1172400	NADH	25.2045	27.203	17.9586	37.7977	52.1746	68.3295	4.14001e-06	1.22581	up
110		MD16G1093300	--	24.8895	29.2932	29.4165	104.346	126.403	115.26	1.8962e-47	2.10178	up
111		MD15G1357900	NADH	14.213	19.9354	12.8936	29.2213	39.4826	67.2171	7.68375e-07	1.58695	up
112		MD14G1078100	ACA4	3.13169	3.81694	3.81143	2.05273	1.7388	1.35769	0.00076361	-1.01008	down
113		MD10G1022400	BCA2	14.3445	17.8645	14.6041	0	0	0	8.55033e-20	-11.457	down
114		MD12G1083000	ACA4	1.48655	1.4559	2.92058	5.10968	5.75059	6.30609	1.61418e-06	1.60092	up
115	Photosynthesis	MD15G1190900	NADP-ME4	4.62715	4.40352	3.88461	0.214799	0.283586	0.351787	4.19043e-32	-3.7924	down
116		MD12G1114000	UGT86A1	5.82589	5.63645	5.70524	2.16672	3.02933	2.10871	7.90591e-08	-1.18183	down
117		MD06G1148800	GAPC	22.7918	28.655	33.257	6.4983	4.70636	5.4698	1.03039e-28	-2.29107	down
118		MD11G1062200	UGT87A1	1.95339	1.84939	1.33462	6.06165	5.31093	7.37063	3.80088e-15	1.92023	up
119		MD11G1158300	FBA1	1.46815	0.654337	1.01174	3.40907	3.37689	2.617	1.9997e-05	1.63261	up
120		MD05G1238800	Os10g0478200	0.256044	0.82199	0.95409	1.29113	2.75444	2.12559	0.00742034	1.64495	up
121		MD17G1274500	PCK	0	0.041305	0	4.98352	4.40599	5.71121	3.72766e-33	8.45932	up
122		MD17G1097700	NADP-ME4	2.79951	3.12818	2.70248	0.534775	0.410175	0.342779	3.43624e-15	-2.64965	down
123		MD10G1216900	MD1	0.04234	0.2594	0.174509	0.585349	0.68475	0.900137	0.0038225	2.1802	up
124		MD10G1204900	At3g55800	3.89573	3.47465	2.08546	8.7694	13.7994	14.62	1.99247e-09	2.02847	up
125		MD10G1205000	At3g55800	2.78363	3.64705	2.37993	7.66002	10.6919	13.2379	1.25517e-10	1.89497	up
126		MD10G1091500	--	0.376791	0.281966	0.739143	5.52094	7.49735	5.32242	1.13535e-16	3.69762	up
127		MD16G1179500	PPD	0.957088	1.00589	1.37346	0.261313	0.348717	0.544379	0.000357923	-1.44864	down
128		MD13G1028000	RPI2	3.99366	3.91286	3.74657	9.88293	8.86751	6.32785	1.40404e-05	1.15274	up
129		MD10G1198300	PSBR	5.53552	9.09588	6.18186	12.4885	25.5674	12.1618	0.000497746	1.3204	up
130		MD17G1154300	ALAAT2	14.2353	15.1106	10.7133	0.176696	0.159225	0.260122	9.83726e-72	-5.94864	down
131	Flavonoid biosynthesis	MD02G1073400	At4g26220	4.42719	3.00139	2.98716	8.51294	9.4395	6.59451	2.2977e-07	1.28779	up
132		MD00G1169500	At3g50210	1.64044	1.83837	1.68443	6.99946	7.43676	6.24435	7.76253e-23	2.04865	up
133		MD17G1157600	AT9	7.7029	8.58832	4.92198	2.47304	2.72743	1.62316	2.73692e-07	-1.58761	down
134		MD14G1015500	MAT	4.38207	3.66991	3.74721	0.6845	0.402691	0.513409	1.18217e-07	-2.71516	down
135		MD03G1051100	CYP73A14	3.1242	2.13732	3.3306	1.42318	1.03596	0.928971	7.0864e-05	-1.28245	down
136		MD02G1305000	PAR	1.04881	0.850086	1.21304	5.07222	4.78557	2.715	3.03567e-06	2.04133	up
137		MD11G1115200	CYP93B1	1.33206	0.89971	1.34948	3.08824	2.34077	2.13391	0.000317956	1.11795	up
138		MD00G1169400	At3g50210	18.6141	19.9244	23.3568	7.05765	9.03109	10.1661	1.12364e-08	-1.18018	down
139		MD08G1243000	CYP98A2	0.141336	0.333361	0.524024	1.97183	1.32683	0.94277	0.000200582	2.12134	up
140		MD08G1231500	--	2.6361	1.90938	2.68991	0.895308	0.636995	1.12806	0.000345493	-1.37586	down
141		MD04G1060700	At3g50210	24.3146	40.8768	30.4124	10.3054	15.1655	10.5572	2.68215e-07	-1.35792	down
142		MD10G1287000	F3GGT1	13.767	13.4658	15.6818	3.40091	4.42944	2.86442	4.83848e-19	-1.95388	down
143		MD10G1286900	F3GGT1	12.2485	11.8803	12.6279	3.64441	5.40632	2.36932	4.91909e-05	-1.63648	down
144		MD07G1280800	UGT88A1	46.2508	42.7812	47.4807	13.3465	15.1689	12.9386	3.25682e-37	-1.66604	down
145		MD02G1073300	CCOAOMT2	2.53576	1.85292	2.41236	0.817116	0.926219	0.40933	0.00549696	-1.61055	down
146		MD09G1067500	PMAT1	1.35046	0.761437	1.19189	0.258288	0.222585	0.307663	0.000121429	-1.9554	down
147		MD08G1028600	DFR	73.0574	33.9733	36.699	15.0302	19.7898	12.2128	1.18491e-06	-1.55497	down
148		MD08G1091500	CYP81Q32	5.3241	6.68817	5.50088	13.7163	12.6088	15.2958	1.24471e-12	1.30227	up
149		MD14G1015400	SAT	3.80181	2.36894	3.23499	0.361817	0.4379	0.498985	1.95608e-14	-2.76126	down
150		MD16G1109400	BAHD1	2.17867	1.30319	1.19861	0.442048	0.688657	0.352156	0.00161631	-1.60139	down
151		MD10G1311100	ANR	232.071	160.05	163.305	67.0898	84.3317	69.9572	3.83026e-11	-1.27156	down

## Sheet: Table S9b
	Table S9b The effect of dwarfing interstock on rootstock gene expression
NO.	combination	#ID	gene name	BR-1	BR-2	BR-3	MR-1	MR-2	MR-3	FDR	log2FC	regulated
1	Carbon metabolism	MD06G1031000	GDH3	2.523	1.26696	35.0841	0.275247	0	0.070028	0.00549735	-6.55078	down
2		MD00G1031300		3.09606	3.07668	1.75564	5.79154	5.28819	4.25331	0.00238817	1.13008	up
3		MD03G1168700	AGT1	2.85087	2.03304	24.585	0.730712	0.508851	0.975931	0.000775963	-3.49887	down
4		MD15G1307200		5.50096	4.2587	17.9932	2.69512	2.04913	1.84644	0.00598386	-1.88352	down
5		MD15G1327600	gpmA1	3.83703	1.62355	5.23342	0.880919	0.941539	0.565634	0.00151966	-1.96007	down
6		MD02G1009300	GAPN	15.6382	13.7833	29.1372	8.41862	7.62229	5.66859	0.00251798	-1.24944	down
7		MD17G1143900	PGDH2	3.39038	2.81843	3.28551	1.54741	1.40716	0.820369	0.00130234	-1.15384	down
8		MD10G1195700		5.41487	1.72203	50.0369	0.520981	0.249654	0.489571	0.00118375	-5.28464	down
9		MD15G1060200	GDCSP	33.2961	24.8324	44.4251	18.1876	10.3435	8.46234	0.00145367	-1.29623	down
10		MD17G1180600	PFK3	44.5343	65.9737	57.9331	73.4303	116.342	147.284	0.00533957	1.20183	up
11		MD04G1191000	CSP41B	3.80071	2.68656	14.2651	0.224425	0.64841	0.303118	7.00616e-07	-3.91935	down
12		MD01G1044100		3.02941	1.01223	17.4622	0.486015	0.444365	0.331508	9.6834e-05	-3.87747	down
13		MD02G1055800	At4g13360	4.4883	1.58407	4.88738	0.836924	1.05488	0.954039	0.00703087	-1.73083	down
14		MD11G1202100	SAT3	11.6667	9.03504	9.83465	19.6886	16.0562	18.7828	3.25311e-06	1.03004	up
15	Plant hormone signal transduction	MD11G1095900	BOA	1.13283	1.03247	1.96524	3.33437	3.75634	3.11975	0.000317317	1.4889	up
16		MD11G1021400	LECRK3	21.323	13.8005	25.7474	9.54606	7.77305	9.05649	0.00250411	-1.00831	down
17		MD07G1291000	PP2C51	7.25386	5.2061	20.7414	2.1782	1.47624	3.4363	0.00740117	-2.00437	down
18		MD08G1169200	LAX3	8.7782	6.44864	12.8225	1.86288	3.01678	3.16457	0.000622502	-1.58827	down
19		MD11G1293900	AHP1	37.5527	18.1278	30.851	7.06813	4.28872	3.80096	6.51752e-10	-2.32149	down
20		MD03G1080800	BSK5	4.46975	2.49466	4.58749	1.53785	1.04999	0.99439	0.000271297	-1.49019	down
21		MD06G1039500	APRR2	16.598	13.411	17.4156	4.27071	2.41728	2.37789	3.03545e-14	-2.20567	down
22		MD05G1256300	NPR1	3.11438	3.74448	2.99149	6.67555	7.11697	5.30646	3.24748e-06	1.13197	up
23		MD16G1122000	SPL19	5.67712	2.28611	7.84112	2.10853	0.725361	0.667736	0.00843458	-1.99425	down
24		MD02G1275900	CXE15	30.3127	12.6239	17.383	7.15912	2.79676	4.71202	0.000504581	-1.83814	down
25		MD02G1166700	HHO5	4.29687	5.61392	2.72638	7.65046	10.4211	11.8398	0.00167691	1.4334	up
26		MD10G1278800	MOF1	18.2486	2.53533	25.9926	2.60255	1.74556	0.859529	0.000434988	-2.97838	down
27		MD14G1060200	SPL9	8.66981	3.43342	10.2783	2.35486	1.9038	1.57126	0.000697337	-1.74528	down
28		MD12G1162400	LAX2	3.03409	1.22162	1.6564	0.557776	0.670253	0.293654	0.00371407	-1.77405	down
29		MD15G1278400	At5g66900	5.43963	0.821738	1.9036	0.619837	0.402182	0.257659	0.00403854	-2.46335	down
30		MD17G1001400	SPL13A	81.7394	35.5142	88.6135	28.1558	27.7665	24.8264	0.00684604	-1.1501	down
31		MD02G1205700	SAUR36	17.8986	5.4097	20.51	4.16011	3.79827	3.58202	0.00805858	-1.71253	down
32		MD11G1021300	RLK1	2.97443	1.06221	7.03801	0.268101	0.273562	0.293334	0.000157337	-3.40565	down
33		MD04G1181500	SCR	13.6728	6.27738	18.2139	2.2441	2.07129	3.14714	7.59075e-06	-2.13682	down
34		MD15G1355600	LAX3	12.5573	11.6453	16.7824	4.71023	7.84297	4.39269	0.00419116	-1.09034	down
35		MD15G1278600	At5g66900	14.4429	1.87236	8.1141	1.29444	0.732579	0.653675	4.13354e-05	-2.98094	down
36		MD06G1226800	PIN1	31.8785	13.9244	41.0802	4.63973	7.2023	6.97794	2.45847e-05	-1.99349	down
37		MD06G1120100	MYC2	15.3406	20.2736	22.2117	11.2764	6.86156	5.64974	0.00425382	-1.11405	down
38	Nitrogen metabolism	MD14G1238700	GS1	5.08192	1.62311	6.43626	0.352933	0.294642	0.938218	0.0004896	-2.7891	down
39		MD15G1357900	NADH	17.4686	9.14512	16.7104	1.20786	0.399652	0.982312	1.54056e-17	-3.85106	down
40		MD07G1305400	--	2.21257	2.33428	16.8441	0.185072	0.211661	0.220193	1.56148e-07	-4.86733	down
41	Photosynthesis	MD10G1192100	psbW	20.9228	25.6251	63.083	3.37938	4.95752	3.45015	1.93558e-09	-3.02485	down
42		MD15G1441800	PSAN	20.7621	22.3669	74.6191	2.92784	3.36321	1.96115	8.04847e-11	-3.64991	down
43		MD13G1106700	PSBY	49.8817	30.5146	138.405	7.85875	3.59963	4.12452	3.19373e-09	-3.62338	down
44		MD11G1062200	UGT87A1	6.96875	2.1049	6.67316	1.54091	1.27642	1.44599	0.00473606	-1.66783	down
45		MD13G1191300	psaD	6.50497	2.0167	44.0052	0.864337	0.174682	0.066364	0.00324223	-5.39407	down
46		MD12G1260300	PSAL	3.26226	2.65427	13.5352	1.22398	0.851045	0.835431	0.000928948	-2.5486	down
47		MD06G1023500		15.1113	10.0169	40.482	1.34258	2.39152	1.4639	1.56256e-09	-3.46033	down
48		MD17G1191200	PSAH2	11.2411	7.59462	37.2669	0.556161	1.42116	0.572534	1.02621e-07	-4.24868	down
49		MD04G1143200	FBP	3.33526	1.4467	45.3117	0.234724	0.177009	0.255446	0.000658523	-5.9374	down
50		MD15G1272500	PSBO	46.2909	34.8954	104.374	7.20202	6.41502	4.5963	1.99237e-12	-3.16348	down
51		MD05G1347300	ATPC	4.13858	1.91376	25.2762	0.236392	0.495487	0.415465	4.71172e-06	-4.52263	down
52		MD05G1188500	PSB28	2.9577	2.67053	9.49458	0.882038	1.08898	0.589858	0.0012886	-2.36466	down
53		MD06G1006500	GAPB	4.47361	0.480461	63.62	0.250004	0.255433	0.170456	0.00120552	-6.42262	down
54		MD11G1158300	FBA1	2.46365	1.00019	4.74199	0.477426	0.42645	0.217826	0.00136033	-2.68531	down
55		MD05G1234000		22.3982	15.3768	31.9122	9.97979	6.72641	5.41365	0.000192306	-1.47471	down
56		MD10G1321500	ATPC	5.70299	3.11734	28.1911	0.665817	0.976351	0.340925	5.78699e-06	-4.03116	down
57		MD08G1007200	PETE	68.5253	130.496	231.743	28.0784	34.9274	24.0048	1.98234e-05	-2.13073	down
58		MD09G1098300	petC	2.93505	2.72701	23.7734	0.16979	0.336111	0.383354	1.01764e-06	-4.76623	down
59		MD09G1090500	PSB27-1	5.27805	6.58393	26.6096	1.14512	0.778456	0.696905	3.19254e-06	-3.68161	down
60		MD03G1042800	PSAG	19.3093	13.3618	70.4391	1.85485	2.57437	1.41515	1.30328e-08	-3.94225	down
61		MD04G1244400	PSAL	1.76943	1.04103	9.44933	0.337112	0.304967	0.155455	0.000630502	-3.69077	down
62		MD10G1063600	FBA2	16.4797	6.76429	157.872	0.781218	1.09493	0.870709	5.46187e-05	-5.83236	down
63		MD05G1336200	PSBQ2	25.2688	12.6635	128.397	1.72253	1.88801	1.79609	5.47917e-05	-4.73675	down
64		MD15G1428700	SEND33	176.387	300.777	791.154	7.90657	9.97248	4.93692	1.29657e-24	-5.61998	down
65		MD17G1191400	PSAH	9.13322	4.99025	29.1902	0.421323	0.717735	0.404977	7.21125e-08	-4.50357	down
66		MD16G1106800	PSBY	5.55053	4.19737	25.3275	0.198207	1.13223	0.348232	2.76828e-05	-4.13867	down
67		MD15G1006300	PETE	47.7809	35.7465	172.302	7.31378	6.00699	3.91611	4.09722e-09	-3.70595	down
68		MD12G1157400	FBP	3.74212	1.8916	26.8101	0.080466	0	0	1.24061e-06	-8.17663	down
69		MD00G1109700	PSAK	10.0217	6.47594	54.1818	0.672456	0.488279	1.00252	2.08144e-08	-4.75962	down
70		MD11G1169900	PSAO	6.53616	5.32736	27.117	0.679342	1.15918	1.01563	2.18302e-06	-3.54722	down
71		MD15G1244500	PETH	2.15167	1.40276	16.8495	0.173235	0.361196	0.098932	5.60895e-06	-4.75503	down
72		MD10G1171800	PSAEA	13.6471	14.2246	37.8426	2.20001	4.49693	3.89768	2.70186e-05	-2.42891	down
73		MD10G1238800	PSAF	5.33861	6.12765	17.5243	0.624857	0.825672	0.29899	2.29369e-08	-3.8271	down
74		MD12G1157600	CFBP1	2.90521	1.14234	25.3559	0.119244	0.215514	0.149987	8.60865e-07	-5.65725	down
75		MD09G1146300	PSBP1	68.926	63.2433	179.72	8.30208	9.61381	11.4291	5.85445e-12	-3.20539	down
76		MD05G1205000	PSBW	3.06082	1.62096	20.349	0.22155	0.477329	0.093492	2.72383e-05	-4.76593	down
77		MD10G1311700	PSBQ	6.38744	4.05187	18.5607	1.01283	0.623393	0.992705	2.1703e-06	-3.23916	down
78		MD02G1130800	PETH	11.4283	7.56424	40.5087	1.68766	1.44782	1.16521	2.18262e-08	-3.59856	down
79		MD01G1004300	PSAN	6.70731	6.97656	61.4607	0.373641	0.13146	0.141916	5.88654e-07	-6.53982	down
80		MD02G1157800	PSBO	35.6708	33.563	127.345	2.99397	5.26879	7.88425	2.05854e-07	-3.38309	down
81		MD16G1191400	psaD	49.0294	46.1289	120.069	6.37155	10.297	6.65895	1.09922e-10	-3.014	down
82		MD08G1236800	SEND33	39.9025	41.8452	185.583	5.00321	4.64612	2.63319	4.08201e-11	-4.262	down
83		MD17G1086300	petC	3.85289	3.78721	6.53378	1.36386	0.73983	0.575298	3.1593e-05	-2.20756	down
84		MD10G1043800	PCK	14.6298	1.37487	19.8731	0.080839	0.613532	0.800634	0.000168161	-4.32238	down
85		MD07G1213200	At3g55800	1.55563	0.711961	5.24325	0	0	0.037031	5.12463e-07	-7.07618	down
86		MD02G1243100	MDH1	11.9335	12.5013	37.4268	1.26152	1.76578	1.32654	3.18636e-12	-3.63335	down
87		MD17G1003000	ATPD	16.4923	14.3945	37.5915	7.23306	6.82454	4.28601	0.0010572	-1.71895	down
88		MD05G1259200	PSAF	20.675	24.8668	51.6382	5.366	7.87318	7.1519	1.39414e-05	-2.05631	down
89		MD04G1143400	CFBP1	4.17773	1.81953	47.6594	0.398076	0.128179	0.212752	0.000395052	-5.89054	down
90		MD13G1193300	FDC1	7.41187	8.34057	25.0557	0.993439	2.07137	1.44885	3.01109e-05	-2.96005	down
91		MD05G1183900	PSAEA	5.16585	2.04877	21.8543	0	0.228434	0.082026	1.09638e-07	-6.26319	down
92		MD09G1000800	GAPA2	5.96862	1.84673	58.1887	0.294717	0.269742	0.205945	8.4741e-05	-6.17033	down
93		MD00G1040000	FBA2	14.224	3.18963	150.613	1.13213	0.994423	1.19148	0.0015636	-5.44859	down
94		MD09G1209500	PSAH2	13.9719	8.52718	46.5352	0.981339	0.675455	0.251301	4.43205e-11	-4.97536	down
95	Flavonoid biosynthesis	MD11G1229100	ANR	1.89932	1.77788	1.60046	3.46606	2.90795	3.29872	0.000461297	1.06354	up
96		MD09G1080400	PMAT1	17.5662	23.8149	23.5725	8.9044	5.50259	5.71453	8.60865e-07	-1.5156	down
97		MD10G1199600	BAHD1	2.0271	2.02284	2.19997	7.07461	5.0358	4.43595	1.87983e-07	1.57677	up
98		MD07G1280800	UGT88A1	11.865	12.9769	18.0738	3.9912	3.09333	2.4964	3.34138e-11	-1.98141	down
99		MD08G1231400		13.2062	4.07666	18.5799	0.881549	2.05092	2.09511	0.000172814	-2.60281	down
100		MD15G1354100	FLS	93.0618	68.692	111.726	27.6066	22.8814	13.7472	1.50698e-09	-1.91396	down
